# Supplementary material for: Sign of APOBEC editing, purifying selection, frameshift, and in-frame nonsense mutations in the microevolution of lumpy skin disease virus
Source: Front Microbiol. 2023 Nov 14;14:1214414. doi: 10.3389/fmicb.2023.1214414 (PMC10682384; doi:10.3389/fmicb.2023.1214414)
Supplement: Supplementary file 11 [file Table_1.XLSX]

## Sheet: LSDV035
LSDV035
	LSDV035 1.2 frame “MFVLKLFNFNIYKNEFLVLYLDFSINAKMENN” extra amino acid				LSDV035 1.1/Recombinant frame
	>NC_003027.1_LSDV_NI-2490 reverse complement reverse complement	NC_003027.1_LSDV_NI-2490_reverse_complement_reverse_complement			>NC_003027.1_LSDV_NI-2490 reverse complement reverse complement	MW355944.1_LSDV_China/GD01/2020_reverse_complement_reverse_complement
	atgtttgtactgaagttgtttaatttcaatatttacaaaaatgaatttttagttctttat	MFVLKLFNFNIYKNEFLVLYLDFSINAKMENNTPPNHFEKASVYACRLFKQFYNEKKYDL			atgcaaaaatggaaaataatacaccacctaatcactttgaaaaagcttctgtttatgcat	MAKMENITPPNHFEKASVYACRLFKQFYNEKKYDLDECFLKVRN-SMSRYYSMVGDDLVW
	ttagatttttccattaatgcaaaaatggaaaataatacaccacctaatcactttgaaaaa	DKCFLKVRNSMSQYYSMVGDDLVWNREILSYLYEYIAYKNNANNPNFVLSSKIINLTKKN			gtaggttatttaaacagttttataacgaaaaaaaatatgatttagataaatgttttttaa	NREILSYLYEYIAYKNNANNPNFVLSSKIVNLTKKNTKKIKNEINSVVQTYKLDKHIKKV
	gcttctgtttatgcatgtaggttatttaaacagttttataacgaaaaaaaatatgattta	TKKIKNEINFVGQTYKLDKHIKKVNITHYDYIKIKKTYDAFKKNVDIKSNDISVTLLKIY			aagttagaaatagcatgtctcaatactattctatggttggtgatgatttagtctggaaca	NITHYDYIKIKKTYDTFKKNVDIKSNDISVTLLKIYKQLSLISDVSINTRSMTKSLMYYM
	gataaatgttttttaaaagttagaaatagcatgtctcaatactattctatggttggtgat	KQLSLISDVSINTRSMTKSLMYYMFPD--LFKKDKRHVFYRVDAKKGYCVLSSKKINLIR			gagaaatattaagttacttatatgaatacatagcatataaaaataatgcaaataatccaa	FPDLFKKDKRHVFYRVDAKKGYCVLSSKKINLIRVLLEYKFDIKYKEWGLIKRYINTICN
	gatttagtctggaacagagaaatattaagttacttatatgaatacatagcatataaaaat	VLLEYKFDIKYKEWGLIKRYINTICNKGSKSSKICIGKYPYLKLKPVSKIKFNYRSKYVS			attttgttttatcttcaaaaattattaatttaactaagaaaaatacaaaaaagataaaaa	KGSKSSKICIGKYPYLKLKPVSKIKFNYRSKYVSDFKRIVSSSFSLVDLTEKITKKTFSN
	aatgcaaataatccaaattttgttttatcttcaaaaattattaatttaactaagaaaaat	DFKRIVSSSFSLVDLTEKITKKTFSNIFRNEISHLYKFNAEKNHLALDEYKKMRMCNKII			atgaaataaattttgttggtcaaacttacaaattggataaacatataaaaaaagtaaata	IFRNEISHLYKFNAEKNHLALDEYKKMRMCNKIISAIDYPNKDHIYSAIIETVNNYLDNP
	acaaaaaagataaaaaatgaaataaattttgttggtcaaacttacaaattggataaacat	SAIDYPNKDHIYSAIIETVNNYLDNPPKKLGYNIDTCLTIAKNN*			taacacactatgattatataaaaataaaaaaaacgtatgacgcattcaaaaaaaatgttg	---PKKLGYNIDTCLTIAKNN*
	ataaaaaaagtaaatataacacactatgattatataaaaataaaaaaaacgtatgacgca				acattaaatcaaatgatatatctgtaacactattaaaaatttataaacaactaagcttaa
	ttcaaaaaaaatgttgacattaaatcaaatgatatatctgtaacactattaaaaatttat	MN072619.1_LSDV_Kenya_reverse_complement_reverse_complement			ttagtgatgtttcaataaatacgcgttctatgacaaaatctttaatgtattacatgtttc	NC_003027.1_LSDV_NI-2490_reverse_complement_reverse_complement
	aaacaactaagcttaattagtgatgtttcaataaatacgcgttctatgacaaaatcttta	MFVLKLFNFNIYKNEFLVLYLDFSINAKMENNTPPNHFEKASVYACRLFKQFYNEKKYDL			ctgatctctttaaaaaggataaacgacatgtattttacagagtagacgctaaaaaaggat	MQKWKIIHHLITLKKLLFMHVGYLNSFITKKNMI*INVF*KLEIACLNTILWLVMI*SGT
	atgtattacatgtttcctgatctctttaaaaaggataaacgacatgtattttacagagta	DKCFLKVRNSMSQYYSMVGDDLVWNREILSYLYEYIAYKNNANNPNFVLSSKIINLTKKN			attgtgtattatcatctaaaaagataaacttaattagggttttattagaatataaatttg	EKY*VTYMNT*HIKIMQIIQILFYLQKLLI*LRKIQKR*KMK*ILLVKLTNWINI*KK*I
	gacgctaaaaaaggatattgtgtattatcatctaaaaagataaacttaattagggtttta	TKKIKNEINFVGQTYKLDKHIKKVNITHYDYIKIKKTYDAFKKNVDIKSNDISVTLLKIY			atataaaatacaaagagtggggattaataaaaagatatattaatactatttgtaataaag	*HTMII*-K*KKRMTHSKKMLTLNQMIYL*HY*KFINN*A*LVMFQ*IRVL*QNL*CITC
	ttagaatataaatttgatataaaatacaaagagtggggattaataaaaagatatattaat	KQLSLISDVSINTRSMTKSLMYYMFPD--LFKKDKRHVFYRVDAKKGYCVLSSKKINLIR			gtagtaaaagtagcaaaatctgtattggaaaatatccatatttaaagttaaaacctgttt	FLISLKRINDMYFTE*TLKKDIVYYHLKR*T*LGFY*NINLI*NTKSGD**KDILILFVI
	actatttgtaataaaggtagtaaaagtagcaaaatctgtattggaaaatatccatattta	VLLEYKFDIKYKEWGLIKRYINTICNKGSKSSKICIGKYPYLKLKPVSKIKFNYRSKYVS			ctaaaattaaatttaattatagatctaaatacgtaagtgattttaagagaatagtgagtt	KVVKVAKSVLENIHI*S*NLFLKLNLIIDLNT*VILRE**VLVFHWLI*QKK*RKKLLVI
	aagttaaaacctgtttctaaaattaaatttaattatagatctaaatacgtaagtgatttt	DFKRIVSSSFSLVDLTEKITKKTFSNIFRNEISHLYKFNAEKNHLALDEYKKMRMCNKII			ctagtttttcattggttgatttgacagaaaaaataacgaaaaaaacttttagtaatattt	FSEMKLVICISLMQKKTISR*MNTKK*ECVIK*---YLL*IIQIKITFIVR**-KLLTIT
	aagagaatagtgagttctagtttttcattggttgatttgacagaaaaaataacgaaaaaa	SAIDYPNKDHIYSAIIETVNNYLDNPPKKLGYNIDTCLTIAKNN*			tcagaaatgaaattagtcatctgtataagtttaatgcagaaaaaaaccatctcgcgctag	*IILRKS*DTILILV*L*QKTI
	acttttagtaatattttcagaaatgaaattagtcatctgtataagtttaatgcagaaaaa				atgaatacaaaaaaatgagaatgtgtaataaaataatatctgctatagattatccaaata
	aaccatctcgcgctagatgaatacaaaaaaatgagaatgtgtaataaaataatatctgct	KX683219.1_LSDV_KSGP_0240_reverse_complement_reverse_complement			aagatcacatttatagtgcgataatagaaactgttaacaattacttagataatcctccga	MN072619.1_LSDV_Kenya_reverse_complement_reverse_complement
	atagattatccaaataaagatcacatttatagtgcgataatagaaactgttaacaattac	MFVLKLFNFNIYKNEFLVLYLDFSINAKMENNTPPNHFEKASVYACRLFKQFYNEKKYDL			aaaagctaggatacaatattgatacttgtttgactatagcaaaaaacaattaa	MQKWKIIHHLITLKKLLFMHVGYLNSFITKKNMI*INVF*KLEIACLNTILWLVMI*SGT
	ttagataatcctccgaaaaagctaggatacaatattgatacttgtttgactatagcaaaa	DKCFLKVRNSMSQYYSMVGDDLVWNREILSYLYEYIAYKNNANNPNFVLSSKIINLTKKN				EKY*VTYMNT*HIKIMQIIQILFYLQKLLI*LRKIQKR*KMK*ILLVKLTNWINI*KK*I
	aacaattaa	TKKIKNEINFVGQTYKLDKHIKKVNITHYDYIKIKKTYDAFKKNVDIKSNDISVTLLKIY			>MN072619.1_LSDV_Kenya reverse complement reverse complement	*HTMII*-K*KKRMTHSKKMLTLNQMIYL*HY*KFINN*A*LVMFQ*IRVL*QNL*CITC
		KQLSLISDVSINTRSMTKSLMYYMFPD--LFKKDKRHVFYRVDAKKGYCVLSSKKINLIR			atgcaaaaatggaaaataatacaccacctaatcactttgaaaaagcttctgtttatgcat	FLISLKRINDMYFTE*TLKKDIVYYHLKR*T*LGFY*NINLI*NTKSGD**KDILILFVI
	>MN072619.1_LSDV_Kenya reverse complement reverse complement	VLLEYKFDIKYKEWGLIKRYINTICNKGSKSSKICIGKYPYLKLKPVSKIKFNYRSKYVS			gtaggttatttaaacagttttataacgaaaaaaaatatgatttagataaatgttttttaa	KVVKVAKSVLENIHI*S*NLFLKLNLIIDLNT*VILRE**VLVFHWLI*QKK*RKKLLVI
	atgtttgtactgaagttgtttaatttcaatatttacaaaaatgaatttttagttctttat	DFKRIVSSSFSLVDLTEKITKKTFSNIFRNEISHLYKFNAEKNHLALDEYKKMRMCNKII			aagttagaaatagcatgtctcaatactattctatggttggtgatgatttagtctggaaca	FSEMKLVICISLMQKKTISR*MNTKK*ECVIK*---YLL*IIQIKITFIVR**-KLLTIT
	ttagatttttccattaatgcaaaaatggaaaataatacaccacctaatcactttgaaaaa	SAIDYPNKDHIYSAIIETVNNYLDNPPKKLGYNIDTCLTIAKNN*			gagaaatattaagttacttatatgaatacatagcatataaaaataatgcaaataatccaa	*IILRKS*DTILILV*L*QKTI
	gcttctgtttatgcatgtaggttatttaaacagttttataacgaaaaaaaatatgattta				attttgttttatcttcaaaaattattaatttaactaagaaaaatacaaaaaagataaaaa
	gataaatgttttttaaaagttagaaatagcatgtctcaatactattctatggttggtgat	MW631933.1_LSDV_LSD_reverse_complement_reverse_complement			atgaaataaattttgttggtcaaacttacaaattggataaacatataaaaaaagtaaata	KX683219.1_LSDV_KSGP_0240_reverse_complement_reverse_complement
	gatttagtctggaacagagaaatattaagttacttatatgaatacatagcatataaaaat	MFVLKLFNFNIYKNEFLVLYLDFSINAKMENNTPPNHFEKASVYACRLFKQFYNEKKYDL			taacacactatgattatataaaaataaaaaaaacgtatgacgcattcaaaaaaaatgttg	MQKWKIIHHLITLKKLLFMHVGYLNSFITKKNMI*INVF*KLEIACLNTILWLVMI*SGT
	aatgcaaataatccaaattttgttttatcttcaaaaattattaatttaactaagaaaaat	DKCFLKVRNSMSQYYSMVGDDLVWNREILSYLYEYIAYKNNANNPNFVLSSKIINLTKKN			acattaaatcaaatgatatatctgtaacactattaaaaatttataaacaactaagcttaa	EKY*VTYMNT*HIKIMQIIQILFYLQKLLI*LRKIQKR*KMK*ILLVKLTNWINI*KK*I
	acaaaaaagataaaaaatgaaataaattttgttggtcaaacttacaaattggataaacat	TKKIKNEINFVGQTYKLDKHIKKVNITHYDYIKIKKTYDAFKKNVDIKSNDISVTLLKIY			ttagtgatgtttcaataaatacgcgttctatgacaaaatctttaatgtattacatgtttc	*HTMII*-K*KKRMTHSKKMLTLNQMIYL*HY*KFINN*A*LVMFQ*IRVL*QNL*CITC
	ataaaaaaagtaaatataacacactatgattatataaaaataaaaaaaacgtatgacgca	KQLSLISDVSINTRSMTKSLMYYMFPD--LFKKDKRHVFYRVDAKKGYCVLSSKKINLIR			ctgatctctttaaaaaggataaacgacatgtattttacagagtagacgctaaaaaaggat	FLISLKRINDMYFTE*TLKKDIVYYHLKR*T*LGFY*NINLI*NTKSGD**KDILILFVI
	ttcaaaaaaaatgttgacattaaatcaaatgatatatctgtaacactattaaaaatttat	VLLEYKFDIKYKEWGLIKRYINTICNKGSKSSKICIGKYPYLKLKPVSKIKFNYRSKYVS			attgtgtattatcatctaaaaagataaacttaattagggttttattagaatataaatttg	KVVKVAKSVLENIHI*S*NLFLKLNLIIDLNT*VILRE**VLVFHWLI*QKK*RKKLLVI
	aaacaactaagcttaattagtgatgtttcaataaatacgcgttctatgacaaaatcttta	DFKRIVSSSFSLVDLTEKITKKTFSNIFRNEISHLYKFNAEKNHLALDEYKKMRMCNKII			atataaaatacaaagagtggggattaataaaaagatatattaatactatttgtaataaag	FSEMKLVICISLMQKKTISR*MNTKK*ECVIK*---YLL*IIQIKITFIVR**-KLLTIT
	atgtattacatgtttcctgatctctttaaaaaggataaacgacatgtattttacagagta	SAIDYPNKDHIYSAIIETVNNYLDNPPKKLGYNIDTCLTIAKNN*			gtagtaaaagtagcaaaatctgtattggaaaatatccatatttaaagttaaaacctgttt	*IILRKS*DTILILV*L*QKTI
	gacgctaaaaaaggatattgtgtattatcatctaaaaagataaacttaattagggtttta				ctaaaattaaatttaattatagatctaaatacgtaagtgattttaagagaatagtgagtt
	ttagaatataaatttgatataaaatacaaagagtggggattaataaaaagatatattaat	AF325528.1_LSDV_NI-2490_isolate_Neethling_2490_reverse_complement_reverse_complement			ctagtttttcattggttgatttgacagaaaaaataacgaaaaaaacttttagtaatattt	MW631933.1_LSDV_LSD_reverse_complement_reverse_complement
	actatttgtaataaaggtagtaaaagtagcaaaatctgtattggaaaatatccatattta	MFVLKLFNFNIYKNEFLVLYLDFSINAKMENNTPPNHFEKASVYACRLFKQFYNEKKYDL			tcagaaatgaaattagtcatctgtataagtttaatgcagaaaaaaaccatctcgcgctag	MQKWKIIHHLITLKKLLFMHVGYLNSFITKKNMI*INVF*KLEIACLNTILWLVMI*SGT
	aagttaaaacctgtttctaaaattaaatttaattatagatctaaatacgtaagtgatttt	DKCFLKVRNSMSQYYSMVGDDLVWNREILSYLYEYIAYKNNANNPNFVLSSKIINLTKKN			atgaatacaaaaaaatgagaatgtgtaataaaataatatctgctatagattatccaaata	EKY*VTYMNT*HIKIMQIIQILFYLQKLLI*LRKIQKR*KMK*ILLVKLTNWINI*KK*I
	aagagaatagtgagttctagtttttcattggttgatttgacagaaaaaataacgaaaaaa	TKKIKNEINFVGQTYKLDKHIKKVNITHYDYIKIKKTYDAFKKNVDIKSNDISVTLLKIY			aagatcacatttatagtgcgataatagaaactgttaacaattacttagataatcctccga	*HTMII*-K*KKRMTHSKKMLTLNQMIYL*HY*KFINN*A*LVMFQ*IRVL*QNL*CITC
	acttttagtaatattttcagaaatgaaattagtcatctgtataagtttaatgcagaaaaa	KQLSLISDVSINTRSMTKSLMYYMFPD--LFKKDKRHVFYRVDAKKGYCVLSSKKINLIR			aaaagctaggatacaatattgatacttgtttgactatagcaaaaaacaattaa	FLISLKRINDMYFTE*TLKKDIVYYHLKR*T*LGFY*NINLI*NTKSGD**KDILILFVI
	aaccatctcgcgctagatgaatacaaaaaaatgagaatgtgtaataaaataatatctgct	VLLEYKFDIKYKEWGLIKRYINTICNKGSKSSKICIGKYPYLKLKPVSKIKFNYRSKYVS				KVVKVAKSVLENIHI*S*NLFLKLNLIIDLNT*VILRE**VLVFHWLI*QKK*RKKLLVI
	atagattatccaaataaagatcacatttatagtgcgataatagaaactgttaacaattac	DFKRIVSSSFSLVDLTEKITKKTFSNIFRNEISHLYKFNAEKNHLALDEYKKMRMCNKII			>KX683219.1_LSDV_KSGP_0240 reverse complement reverse complement	FSEMKLVICISLMQKKTISR*MNTKK*ECVIK*---YLL*IIQIKITFIVR**-KLLTIT
	ttagataatcctccgaaaaagctaggatacaatattgatacttgtttgactatagcaaaa	SAIDYPNKDHIYSAIIETVNNYLDNPPKKLGYNIDTCLTIAKNN*			atgcaaaaatggaaaataatacaccacctaatcactttgaaaaagcttctgtttatgcat	*IILRKS*DTILILV*L*QKTI
	aacaattaa				gtaggttatttaaacagttttataacgaaaaaaaatatgatttagataaatgttttttaa
		OK422492.1_LSDV/Cattle/India/2019/Ranchi-1/P10_reverse_complement_reverse_complement			aagttagaaatagcatgtctcaatactattctatggttggtgatgatttagtctggaaca	AF325528.1_LSDV_NI-2490_isolate_Neethling_2490_reverse_complement_reverse_complement
	>KX683219.1_LSDV_KSGP_0240 reverse complement reverse complement	MFVLKLFNFNIYKNEFLVLYLDFSINAKMENNTPPNHFEKASVYACRLFKQFYNEKKYDL			gagaaatattaagttacttatatgaatacatagcatataaaaataatgcaaataatccaa	MQKWKIIHHLITLKKLLFMHVGYLNSFITKKNMI*INVF*KLEIACLNTILWLVMI*SGT
	atgtttgtactgaagttgtttaatttcaatatttacaaaaatgaatttttagttctttat	DKCFLKVRNSMSQYYSMVGDDLVWNREILSYLYEYIAYKNNANNPNFVLSSKIINLTKKN			attttgttttatcttcaaaaattattaatttaactaagaaaaatacaaaaaagataaaaa	EKY*VTYMNT*HIKIMQIIQILFYLQKLLI*LRKIQKR*KMK*ILLVKLTNWINI*KK*I
	ttagatttttccattaatgcaaaaatggaaaataatacaccacctaatcactttgaaaaa	TKKIKNEINFVGQTYKLDKHIKKVNITHYDYIKIKKTYDAFKKNVDIKSNDISVTLLKIY			atgaaataaattttgttggtcaaacttacaaattggataaacatataaaaaaagtaaata	*HTMII*-K*KKRMTHSKKMLTLNQMIYL*HY*KFINN*A*LVMFQ*IRVL*QNL*CITC
	gcttctgtttatgcatgtaggttatttaaacagttttataacgaaaaaaaatatgattta	KQLSLISDVSINTRSMTKSLMYYMFPD--LFKKDKRHVFYRVDAKKGYCVLSSKKINLIR			taacacactatgattatataaaaataaaaaaaacgtatgacgcattcaaaaaaaatgttg	FLISLKRINDMYFTE*TLKKDIVYYHLKR*T*LGFY*NINLI*NTKSGD**KDILILFVI
	gataaatgttttttaaaagttagaaatagcatgtctcaatactattctatggttggtgat	VLLEYKFDIKYKEWGLIKRYINTICNKGSKSSKICIGKYPYLKLKPVSKIKFNYRSKYVS			acattaaatcaaatgatatatctgtaacactattaaaaatttataaacaactaagcttaa	KVVKVAKSVLENIHI*S*NLFLKLNLIIDLNT*VILRE**VLVFHWLI*QKK*RKKLLVI
	gatttagtctggaacagagaaatattaagttacttatatgaatacatagcatataaaaat	DFKRIVSSSFSLVDLTEKITKKTFSNIFRNEISHLYKFNAEKNHLALDEYKKMRMCNKII			ttagtgatgtttcaataaatacgcgttctatgacaaaatctttaatgtattacatgtttc	FSEMKLVICISLMQKKTISR*MNTKK*ECVIK*---YLL*IIQIKITFIVR**-KLLTIT
	aatgcaaataatccaaattttgttttatcttcaaaaattattaatttaactaagaaaaat	SAIDYPNKDHIYSAIIETVNNYLDNPPKKLGYNIDTCLTIAKNN*			ctgatctctttaaaaaggataaacgacatgtattttacagagtagacgctaaaaaaggat	*IILRKS*DTILILV*L*QKTI
	acaaaaaagataaaaaatgaaataaattttgttggtcaaacttacaaattggataaacat				attgtgtattatcatctaaaaagataaacttaattagggttttattagaatataaatttg
	ataaaaaaagtaaatataacacactatgattatataaaaataaaaaaaacgtatgacgca	OK422493.1_LSDV/Cattle/India/2019/Ranchi-1/P30_reverse_complement_reverse_complement			atataaaatacaaagagtggggattaataaaaagatatattaatactatttgtaataaag	OK422492.1_LSDV/Cattle/India/2019/Ranchi-1/P10_reverse_complement_reverse_complement
	ttcaaaaaaaatgttgacattaaatcaaatgatatatctgtaacactattaaaaatttat	MFVLKLFNFNIYKNEFLVLYLDFSINAKMENNTPPNHFEKASVYACRLFKQFYNEKKYDL			gtagtaaaagtagcaaaatctgtattggaaaatatccatatttaaagttaaaacctgttt	MQKWKIIHHLITLKKLLFMHVGYLNSFITKKNMI*INVF*KLEIACLNTILWLVMI*SGT
	aaacaactaagcttaattagtgatgtttcaataaatacgcgttctatgacaaaatcttta	DKCFFKS*K*HVSILFYGW**FSLEQRNIKLLI*IHSI*K*CK*SKFCFIFKNY*FN*EK			ctaaaattaaatttaattatagatctaaatacgtaagtgattttaagagaatagtgagtt	EKY*VTYMNT*HIKIMQIIQILFYLQKLLI*LRKIQKR*KMK*ILLVKLTNWINI*KK*I
	atgtattacatgtttcctgatctctttaaaaaggataaacgacatgtattttacagagta	YKKDKK*NKFCWSNLQIG*TYKKSKYNTL*LYKNKKNV*RIQKKC*H*IK*YICNTIKNL			ctagtttttcattggttgatttgacagaaaaaataacgaaaaaaacttttagtaatattt	*HTMII*-K*KKRMTHSKKMLTLNQMIYL*HY*KFINN*A*LVMFQ*IRVL*QNL*CITC
	gacgctaaaaaaggatattgtgtattatcatctaaaaagataaacttaattagggtttta	*-TTKLN**CFNKYAFYDKIFNVLHVS*SL*KG*TTCILQSRR*KRILCIII*-KDKLN*			tcagaaatgaaattagtcatctgtataagtttaatgcagaaaaaaaccatctcgcgctag	FLISLKRINDMYFTE*TLKKDIVYYHLKR*T*LGFY*NINLI*NTKSGD**KDILILFVI
	ttagaatataaatttgatataaaatacaaagagtggggattaataaaaagatatattaat	GFIRI*I*YKIQRVGINKKIY*YYL**R**K*QNLYWKISIFKVKTCF*N*I*L*I*IRK			atgaatacaaaaaaatgagaatgtgtaataaaataatatctgctatagattatccaaata	KVVKVAKSVLENIHI*S*NLFLKLNLIIDLNT*VILRE**VLVFHWLI*QKK*RKKLLVI
	actatttgtaataaaggtagtaaaagtagcaaaatctgtattggaaaatatccatattta	*F*ENSEF*FFIG*FDRKNNEKNF**YFQK*N*SSV*V*CRKKPSRAR*IQKNENV**NN			aagatcacatttatagtgcgataatagaaactgttaacaattacttagataatcctccga	FSEMKLVICISLMQKKTISR*MNTKK*ECVIK*---YLL*IIQIKITFIVR**-KLLTIT
	aagttaaaacctgtttctaaaattaaatttaattatagatctaaatacgtaagtgatttt	ICYRLSK*RSHL*CDNRNC*QLLR*SSEKARIQY*YLFDYSKKQL			aaaagctaggatacaatattgatacttgtttgactatagcaaaaaacaattaa	*IILRKS*DTILILV*L*QKTI
	aagagaatagtgagttctagtttttcattggttgatttgacagaaaaaataacgaaaaaa
	acttttagtaatattttcagaaatgaaattagtcatctgtataagtttaatgcagaaaaa	OK422494.1_LSDV/Cattle/India/2019/Ranchi-1/P50_reverse_complement_reverse_complement			>MW631933.1_LSDV_LSD reverse complement reverse complement	OK422493.1_LSDV/Cattle/India/2019/Ranchi-1/P30_reverse_complement_reverse_complement
	aaccatctcgcgctagatgaatacaaaaaaatgagaatgtgtaataaaataatatctgct	MFVLKLFNFNIYKNEFLVLYLDFSINAKMENNTPPNHFEKASVYACRLFKQFYNEKKYDL			atgcaaaaatggaaaataatacaccacctaatcactttgaaaaagcttctgtttatgcat	MQKWKIIHHLITLKKLLFMHVGYLNSFITKKNMI*INVFLKVRN-SMSQYYSMVGDDLVW
	atagattatccaaataaagatcacatttatagtgcgataatagaaactgttaacaattac	DKCFFKS*K*HVSILFYGW**FSLEQRNIKLLI*IHSI*K*CK*SKFCFIFKNY*FN*EK			gtaggttatttaaacagttttataacgaaaaaaaatatgatttagataaatgttttttaa	NREILSYLYEYIAYKNNANNPNFVLSSKIINLTKKNTKKIKNEINFVGQTYKLDKHIKKV
	ttagataatcctccgaaaaagctaggatacaatattgatacttgtttgactatagcaaaa	YKKDKK*NKFCWSNLQIG*TYKKSKYNTL*LYKNKKNV*RIQKKC*H*IK*YICNTIKNL			aagttagaaatagcatgtctcaatactattctatggttggtgatgatttagtctggaaca	NITHYDYIKIKKTYDAFKKNVDIKSNDISVTLLKIYKQLSLISDVSINTRSMTKSLMYYM
	aacaattaa	*-TTKLN**CFNKYAFYDKIFNVLHVS*SL*KG*TTCILQSRR*KRILCIII*-KDKLN*			gagaaatattaagttacttatatgaatacatagcatataaaaataatgcaaataatccaa	FPDLFKKDKRHVFYRVDAKKGYCVLSSKKINLIRVLLEYKFDIKYKEWGLIKRYINTICN
		GFIRI*I*YKIQRVGINKKIY*YYL**R**K*QNLYWKISIFKVKTCF*N*I*L*I*IRK			attttgttttatcttcaaaaattattaatttaactaagaaaaatacaaaaaagataaaaa	KGSKSSKICIGKYPYLKLKPVSKIKFNYRSKYVSDFKRIVSSSFSLVDLTEKITKKTFSN
	>MW631933.1_LSDV_LSD reverse complement reverse complement	*F*ENSEF*FFIG*FDRKNNEKNF**YFQK*N*SSV*V*CRKKPSRAR*IQKNENV**NN			atgaaataaattttgttggtcaaacttacaaattggataaacatataaaaaaagtaaata	IFRNEISHLYKFNAEKNHLALDEYKKMRMCNKIISAIDYPNKDHIYSAIIETVNNYLDNP
	atgtttgtactgaagttgtttaatttcaatatttacaaaaatgaatttttagttctttat	ICYRLSK*RSHL*CDNRNC*QLLR*SSEKARIQY*YLFDYSKKQL			taacacactatgattatataaaaataaaaaaaacgtatgacgcattcaaaaaaaatgttg	---PKKLGYNIDTCLTIAKNN*
	ttagatttttccattaatgcaaaaatggaaaataatacaccacctaatcactttgaaaaa				acattaaatcaaatgatatatctgtaacactattaaaaatttataaacaactaagcttaa
	gcttctgtttatgcatgtaggttatttaaacagttttataacgaaaaaaaatatgattta	ON400507.1_LSDV_208/PVNRTVU/2020_reverse_complement_reverse_complement			ttagtgatgtttcaataaatacgcgttctatgacaaaatctttaatgtattacatgtttc	OK422494.1_LSDV/Cattle/India/2019/Ranchi-1/P50_reverse_complement_reverse_complement
	gataaatgttttttaaaagttagaaatagcatgtctcaatactattctatggttggtgat	MFVLKLFNFNIYKNEFLVLYLDFSINAKMENNTPPNHFEKASVYACRLFKQFYNEKKYDL			ctgatctctttaaaaaggataaacgacatgtattttacagagtagacgctaaaaaaggat	MQKWKIIHHLITLKKLLFMHVGYLNSFITKKNMI*INVFLKVRN-SMSQYYSMVGDDLVW
	gatttagtctggaacagagaaatattaagttacttatatgaatacatagcatataaaaat	DKCFLKVRNSMSQYYSMVGDDLVWNREILSYLYEYIAYKNNANNPNFVLSSKIINLTKKN			attgtgtattatcatctaaaaagataaacttaattagggttttattagaatataaatttg	NREILSYLYEYIAYKNNANNPNFVLSSKIINLTKKNTKKIKNEINFVGQTYKLDKHIKKV
	aatgcaaataatccaaattttgttttatcttcaaaaattattaatttaactaagaaaaat	TKKIKNEINFVGQTYKLDKHIKKVNITHYDYIKIKKTYDAFKKNVDIKSNDISVTLLKIY			atataaaatacaaagagtggggattaataaaaagatatattaatactatttgtaataaag	NITHYDYIKIKKTYDAFKKNVDIKSNDISVTLLKIYKQLSLISDVSINTRSMTKSLMYYM
	acaaaaaagataaaaaatgaaataaattttgttggtcaaacttacaaattggataaacat	KQLSLISDVSINTRSMTKSLMYYMFPD--LFKKDKRHVFYRVDAKKGYCVLSSKKINLIR			gtagtaaaagtagcaaaatctgtattggaaaatatccatatttaaagttaaaacctgttt	FPDLFKKDKRHVFYRVDAKKGYCVLSSKKINLIRVLLEYKFDIKYKEWGLIKRYINTICN
	ataaaaaaagtaaatataacacactatgattatataaaaataaaaaaaacgtatgacgca	VLLEYKFDIKYKEWGLIKRYINTICNKGSKSSKICIGKYPYLKLKPVSKIKFNYRSKYVS			ctaaaattaaatttaattatagatctaaatacgtaagtgattttaagagaatagtgagtt	KGSKSSKICIGKYPYLKLKPVSKIKFNYRSKYVSDFKRIVSSSFSLVDLTEKITKKTFSN
	ttcaaaaaaaatgttgacattaaatcaaatgatatatctgtaacactattaaaaatttat	DFKRIVSSSFSLVDLTEKITKKTFSNIFRNEISHLYKFNAEKNHLALDEYKKMRMCNKII			ctagtttttcattggttgatttgacagaaaaaataacgaaaaaaacttttagtaatattt	IFRNEISHLYKFNAEKNHLALDEYKKMRMCNKIISAIDYPNKDHIYSAIIETVNNYLDNP
	aaacaactaagcttaattagtgatgtttcaataaatacgcgttctatgacaaaatcttta	SAIDYPNKDHIYSAIIETVNNYLDNPPKKLGYNIDTCLTIAKNN*			tcagaaatgaaattagtcatctgtataagtttaatgcagaaaaaaaccatctcgcgctag	---PKKLGYNIDTCLTIAKNN*
	atgtattacatgtttcctgatctctttaaaaaggataaacgacatgtattttacagagta				atgaatacaaaaaaatgagaatgtgtaataaaataatatctgctatagattatccaaata
	gacgctaaaaaaggatattgtgtattatcatctaaaaagataaacttaattagggtttta	OK318001.1_LSDV_isolate_V281_reverse_complement_reverse_complement			aagatcacatttatagtgcgataatagaaactgttaacaattacttagataatcctccga	ON400507.1_LSDV_208/PVNRTVU/2020_reverse_complement_reverse_complement
	ttagaatataaatttgatataaaatacaaagagtggggattaataaaaagatatattaat	MFVLKLFNFNIYKNEFLVLYLDFSINAKMENNTPPNHFEKASVYACRLFKQFYNEKKYDL			aaaagctaggatacaatattgatacttgtttgactatagcaaaaaacaattaa	MQKWKIIHHLITLKKLLFMHVGYLNSFITKKNMI*INVF*KLEIACLNTILWLVMI*SGT
	actatttgtaataaaggtagtaaaagtagcaaaatctgtattggaaaatatccatattta	DKCFLKVRNSMSQYYSMVGDDLVWNREILSYLYEYIAYKNNANNPNFVLSSKIINLTKKN				EKY*VTYMNT*HIKIMQIIQILFYLQKLLI*LRKIQKR*KMK*ILLVKLTNWINI*KK*I
	aagttaaaacctgtttctaaaattaaatttaattatagatctaaatacgtaagtgatttt	TKKIKNEINSVGQTYKLDKHIKKVNITHYDYIKIKKTYDAFKKNVDIKSNDISVTLLKIY			>AF325528.1_LSDV_NI-2490_isolate_Neethling_2490 reverse complement reverse complement	*HTMII*-K*KKRMTHSKKMLTLNQMIYL*HY*KFINN*A*LVMFQ*IRVL*QNL*CITC
	aagagaatagtgagttctagtttttcattggttgatttgacagaaaaaataacgaaaaaa	KQLSLISDVSINTRSMTKSLMYYMFPD--LFKKDKRHVFYRVDAKKGYCVLSSKKINLIR			atgcaaaaatggaaaataatacaccacctaatcactttgaaaaagcttctgtttatgcat	FLISLKRINDMYFTE*TLKKDIVYYHLKR*T*LGFY*NINLI*NTKSGD**KDILILFVI
	acttttagtaatattttcagaaatgaaattagtcatctgtataagtttaatgcagaaaaa	VLLEYKFDIKYKEWGLIKRYINTICNKGSKSSKICIGKYPYLKLKPVSKIKFNYRSKYVS			gtaggttatttaaacagttttataacgaaaaaaaatatgatttagataaatgttttttaa	KVVKVAKSVLENIHI*S*NLFLKLNLIIDLNT*VILRE**VLVFHWLI*QKK*RKKLLVI
	aaccatctcgcgctagatgaatacaaaaaaatgagaatgtgtaataaaataatatctgct	DFKRIVSSSFSLVDLTEKITKKTFSNIFRNEISHLYKFNAEKNYLALDEYKKMKMCNKII			aagttagaaatagcatgtctcaatactattctatggttggtgatgatttagtctggaaca	FSEMKLVICISLMQKKTISR*MNTKK*ECVIK*---YLL*IIQIKITFIVR**-KLLTIT
	atagattatccaaataaagatcacatttatagtgcgataatagaaactgttaacaattac	SAIDYPNKDHIYSAIIETVNNYLDNPPKKLGYNIDTCLTIAKNN*			gagaaatattaagttacttatatgaatacatagcatataaaaataatgcaaataatccaa	*IILRKS*DTILILV*L*QKTI
	ttagataatcctccgaaaaagctaggatacaatattgatacttgtttgactatagcaaaa				attttgttttatcttcaaaaattattaatttaactaagaaaaatacaaaaaagataaaaa
	aacaattaa	MT007950.1_LSDV_Namibia_2016_9F_reverse_complement_reverse_complement			atgaaataaattttgttggtcaaacttacaaattggataaacatataaaaaaagtaaata	OK318001.1_LSDV_isolate_V281_reverse_complement_reverse_complement
		MFVLKLFNFNIYKNEFLVLYLNFSINAKMENNTPPNHFEKASVYACRLFKQFYNEKKYDL			taacacactatgattatataaaaataaaaaaaacgtatgacgcattcaaaaaaaatgttg	MQKWKIIHHLITLKKLLFMHVGYLNSFITKKNMI*INVF*KLEIACLNTILWLVMI*SGT
	>AF325528.1_LSDV_NI-2490_isolate_Neethling_2490 reverse complement reverse complement	DKCFLKVRNSMSQYYSMVGDDLVWNREILSYLYEYIAYKNNANNPNFVLSSKIINLTKKN			acattaaatcaaatgatatatctgtaacactattaaaaatttataaacaactaagcttaa	EKY*VTYMNT*HIKIMQIIQILFYLQKLLI*LRKIQKR*KMK*ILLVKLTNWINI*KK*I
	atgtttgtactgaagttgtttaatttcaatatttacaaaaatgaatttttagttctttat	TKKIKNEINSVGQTYKLDKHIKKVNITHYDYIKIKKTYDAFKKNVDIKSNDISVTLLKIY			ttagtgatgtttcaataaatacgcgttctatgacaaaatctttaatgtattacatgtttc	*HTMII*-K*KKRMTHSKKMLTLNQMIYL*HY*KFINN*A*LVMFQ*IRVL*QNL*CITC
	ttagatttttccattaatgcaaaaatggaaaataatacaccacctaatcactttgaaaaa	KQLSLISDVSINTRSMTKSLMYYMFPD--LFKKDKRHVFYRVDAKKGYCVLSSKKINLIR			ctgatctctttaaaaaggataaacgacatgtattttacagagtagacgctaaaaaaggat	FLISLKRINDMYFTE*TLKKDIVYYHLKR*T*LGFY*NINLI*NTKSGD**KDILILFVI
	gcttctgtttatgcatgtaggttatttaaacagttttataacgaaaaaaaatatgattta	VLLEYKFDIKYKEWGLIKRYINTICNKGSKSSKICIGKYPYLKLKPVSKIKFNYRSKYVS			attgtgtattatcatctaaaaagataaacttaattagggttttattagaatataaatttg	KVVKVAKSVLENIHI*S*NLFLKLNLIIDLNT*VILRE**VLVFHWLI*QKK*RKKLLVI
	gataaatgttttttaaaagttagaaatagcatgtctcaatactattctatggttggtgat	DFKRIVSSSFSLVDLTEKITKKTFSNIFRNEISHLYKFNAEKNHLALDEYKKMRMCNKII			atataaaatacaaagagtggggattaataaaaagatatattaatactatttgtaataaag	FSEMKLVICISLMQKKTISR*MNTKK*KCVIK*---YLL*IIQIKITFIVR**-KLLTIT
	gatttagtctggaacagagaaatattaagttacttatatgaatacatagcatataaaaat	SAIDYPNKDHIYSAIIETVNNYLDNPPKKLGYNIDTCLTIAKNN*			gtagtaaaagtagcaaaatctgtattggaaaatatccatatttaaagttaaaacctgttt	*IILRKS*DTILILV*L*QKTI
	aatgcaaataatccaaattttgttttatcttcaaaaattattaatttaactaagaaaaat				ctaaaattaaatttaattatagatctaaatacgtaagtgattttaagagaatagtgagtt
	acaaaaaagataaaaaatgaaataaattttgttggtcaaacttacaaattggataaacat	MT007951.1_LSDV_Namibia_2016_10F_reverse_complement_reverse_complement			ctagtttttcattggttgatttgacagaaaaaataacgaaaaaaacttttagtaatattt	MT007950.1_LSDV_Namibia_2016_9F_reverse_complement_reverse_complement
	ataaaaaaagtaaatataacacactatgattatataaaaataaaaaaaacgtatgacgca	MFVLKLFNFNIYKNEFLVLYLNFSINAKMENNTPPNHFEKASVYACRLFKQFYNEKKYDL			tcagaaatgaaattagtcatctgtataagtttaatgcagaaaaaaaccatctcgcgctag	MQKWKIIHHLITLKKLLFMHVGYLNSFITKKNMI*INVF*KLEIACLNTILWLVMI*SGT
	ttcaaaaaaaatgttgacattaaatcaaatgatatatctgtaacactattaaaaatttat	DKCFLKVRNSMSQYYSMVGDDLVWNREILSYLYEYIAYKNNANNPNFVLSSKIINLTKKN			atgaatacaaaaaaatgagaatgtgtaataaaataatatctgctatagattatccaaata	EKY*VTYMNT*HIKIMQIIQILFYLQKLLI*LRKIQKR*KMK*ILLVKLTNWINI*KK*I
	aaacaactaagcttaattagtgatgtttcaataaatacgcgttctatgacaaaatcttta	TKKIKNEINSVGQTYKLDKHIKKVNITHYDYIKIKKTYDAFKKNVDIKSNDISVTLLKIY			aagatcacatttatagtgcgataatagaaactgttaacaattacttagataatcctccga	*HTMII*-K*KKRMTHSKKMLTLNQMIYL*HY*KFINN*A*LVMFQ*IRVL*QNL*CITC
	atgtattacatgtttcctgatctctttaaaaaggataaacgacatgtattttacagagta	KQLSLISDVSINTRSMTKSLMYYMFPD--LFKKDKRHVFYRVDA*KVYCVL------LVK			aaaagctaggatacaatattgatacttgtttgactatagcaaaaaacaattaa	FLISLKRINDMYFTE*TLKKDIVYYHLKR*T*LGFY*NINLI*NTKSGD**KDILILFVI
	gacgctaaaaaaggatattgtgtattatcatctaaaaagataaacttaattagggtttta	VAKSVLENIHI*S*NLFLK-LNLIIDLNT*---------VILRE**VLVFHWLI*QKK*R				KVVKVAKSVLENIHI*S*NLFLKLNLIIDLNT*VILRE**VLVFHWLI*QKK*RKKLLVI
	ttagaatataaatttgatataaaatacaaagagtggggattaataaaaagatatattaat	KKLLVIFSEMKLVICISLMQKKTISR*----------MNTKK*ECVIK*YLL*IIQIKIT			>OK422492.1_LSDV/Cattle/India/2019/Ranchi-1/P10 reverse complement reverse complement	FSEMKLVICISLMQKKTISR*MNTKK*ECVIK*---YLL*IIQIKITFIVR**-KLLTIT
	actatttgtaataaaggtagtaaaagtagcaaaatctgtattggaaaatatccatattta	FIVR**KLLTIT*IILRKS*-----------DTILILV*L*QKTI			atgcaaaaatggaaaataatacaccacctaatcactttgaaaaagcttctgtttatgcat	*IILRKS*DTILILV*L*QKTI
	aagttaaaacctgtttctaaaattaaatttaattatagatctaaatacgtaagtgatttt				gtaggttatttaaacagttttataacgaaaaaaaatatgatttagataaatgttttttaa
	aagagaatagtgagttctagtttttcattggttgatttgacagaaaaaataacgaaaaaa	AF409137.1_LSDV_Neethling_Warmbaths_LW_reverse_complement_reverse_complement			aagttagaaatagcatgtctcaatactattctatggttggtgatgatttagtctggaaca	MT007951.1_LSDV_Namibia_2016_10F_reverse_complement_reverse_complement
	acttttagtaatattttcagaaatgaaattagtcatctgtataagtttaatgcagaaaaa	MFVLKLFNFNIYKNEFLVLYLNFSINAKMENNTPPNHFEKASVYACRLFKQFYNEKKYDL			gagaaatattaagttacttatatgaatacatagcatataaaaataatgcaaataatccaa	MQKWKIIHHLITLKKLLFMHVGYLNSFITKKNMI*INVF*KLEIACLNTILWLVMI*SGT
	aaccatctcgcgctagatgaatacaaaaaaatgagaatgtgtaataaaataatatctgct	DKCFLKVRNSMSQYYSMVGDDLVWNREILSYLYEYIAYKNNANNPNFVLSSKIINLTKKN			attttgttttatcttcaaaaattattaatttaactaagaaaaatacaaaaaagataaaaa	EKY*VTYMNT*HIKIMQIIQILFYLQKLLI*LRKIQKR*KMK*ILLVKLTNWINI*KK*I
	atagattatccaaataaagatcacatttatagtgcgataatagaaactgttaacaattac	TKKIKNEINSVGQTYKLDKHIKKVNITHYDYIKIKKTYDAFKKNVDIKSNDISVTLLKIY			atgaaataaattttgttggtcaaacttacaaattggataaacatataaaaaaagtaaata	*HTMII*-K*KKRMTHSKKMLTLNQMIYL*HY*KFINN*A*LVMFQ*IRVL*QNL*CITC
	ttagataatcctccgaaaaagctaggatacaatattgatacttgtttgactatagcaaaa	KQLSLISDVSINTRSMTKSLMYYMFPD--LFKKDKRHVFYRVDAKKGYCVLSSKKINLIR			taacacactatgattatataaaaataaaaaaaacgtatgacgcattcaaaaaaaatgttg	FLISLKRINDMYFTE*TLKKYIVYY**K*---QNLYWKISIF---KVKTCF*N*I*L*I*
	aacaattaa	VLLEYKFDIKYKEWGLIKRYINTICNKGSKSSKICIGKYPYLKLKPVSKIKFNYRSKYVS			acattaaatcaaatgatatatctgtaacactattaaaaatttataaacaactaagcttaa	----IRK*F*ENSEF*---FFIG*-----------------------FDRKNNEKNF**Y
		DFKRIVSSSFSLVDLTEKITKKTFSNIFRNEISHLYKFNAEKNHLALDEYKKMRMCNKII			ttagtgatgtttcaataaatacgcgttctatgacaaaatctttaatgtattacatgtttc	FQK*N*-SSV*V*CRKKPSRAR*IQKNENV**NNICYRLSK*RSHL*CDNRNC*QLLR*S
	>OK422492.1_LSDV/Cattle/India/2019/Ranchi-1/P10 reverse complement reverse complement	SAIDYPNKDHIYSAIIETVNNYLDNPPKKLGYNIDTCLTIAKNN*			ctgatctctttaaaaaggataaacgacatgtattttacagagtagacgctaaaaaaggat	#NAME?
	atgtttgtactgaagttgtttaatttcaatatttacaaaaatgaatttttagttctttat				attgtgtattatcatctaaaaagataaacttaattagggttttattagaatataaatttg
	ttagatttttccattaatgcaaaaatggaaaataatacaccacctaatcactttgaaaaa	MW656253.1_LSDV/280-KZN/RSA/2018_reverse_complement_reverse_complement			atataaaatacaaagagtggggattaataaaaagatatattaatactatttgtaataaag	AF409137.1_LSDV_Neethling_Warmbaths_LW_reverse_complement_reverse_complement
	gcttctgtttatgcatgtaggttatttaaacagttttataacgaaaaaaaatatgattta	MFVLKLFNFNIYKNEFLVLYLNFSINAKMENNTPPNHFEKASVYACRLFKQFYNEKKYDL			gtagtaaaagtagcaaaatctgtattggaaaatatccatatttaaagttaaaacctgttt	MQKWKIIHHLITLKKLLFMHVGYLNSFITKKNMI*INVF*KLEIACLNTILWLVMI*SGT
	gataaatgttttttaaaagttagaaatagcatgtctcaatactattctatggttggtgat	DKCFLKVRNSMSQYYSMVGDDLVWNREILSYLYEYIAYKNNANNPNFVLSSKIINLTKKN			ctaaaattaaatttaattatagatctaaatacgtaagtgattttaagagaatagtgagtt	EKY*VTYMNT*HIKIMQIIQILFYLQKLLI*LRKIQKR*KMK*ILLVKLTNWINI*KK*I
	gatttagtctggaacagagaaatattaagttacttatatgaatacatagcatataaaaat	TKKIKNEINSVGQTYKLDKHIKKVNITHYDYIKIKKTYDAFKKNVDIKSNDISVTLLKIY			ctagtttttcattggttgatttgacagaaaaaataacgaaaaaaacttttagtaatattt	*HTMII*-K*KKRMTHSKKMLTLNQMIYL*HY*KFINN*A*LVMFQ*IRVL*QNL*CITC
	aatgcaaataatccaaattttgttttatcttcaaaaattattaatttaactaagaaaaat	KQLSLISDVSINTRSMTKSLMYYMFPD--LFKKDKRHVFYRVDAKKGYCVLSSKKINLIR			tcagaaatgaaattagtcatctgtataagtttaatgcagaaaaaaaccatctcgcgctag	FLISLKRINDMYFTE*TLKKDIVYYHLKR*T*LGFY*NINLI*NTKSGD**KDILILFVI
	acaaaaaagataaaaaatgaaataaattttgttggtcaaacttacaaattggataaacat	VLLEYKFDIKYKEWGLIKRYINTICNKGSKSSKICIGKYPYLKLKPVSKIKFNYRSKYVS			atgaatacaaaaaaatgagaatgtgtaataaaataatatctgctatagattatccaaata	KVVKVAKSVLENIHI*S*NLFLKLNLIIDLNT*VILRE**VLVFHWLI*QKK*RKKLLVI
	ataaaaaaagtaaatataacacactatgattatataaaaataaaaaaaacgtatgacgca	DFKRIVSSSFSLVDLTEKITKKTFSNIFRNEISHLYKFNAEKNHLALDEYKKMRMCNKII			aagatcacatttatagtgcgataatagaaactgttaacaattacttagataatcctccga	FSEMKLVICISLMQKKTISR*MNTKK*ECVIK*---YLL*IIQIKITFIVR**-KLLTIT
	ttcaaaaaaaatgttgacattaaatcaaatgatatatctgtaacactattaaaaatttat	SAIDYPNKDHIYSAIIETVNNYLDNPPKKLGYNIDTCLTIAKNN*			aaaagctaggatacaatattgatacttgtttgactatagcaaaaaacaattaa	*IILRKS*DTILILV*L*QKTI
	aaacaactaagcttaattagtgatgtttcaataaatacgcgttctatgacaaaatcttta
	atgtattacatgtttcctgatctctttaaaaaggataaacgacatgtattttacagagta	SRR21590382_reverse_complement_reverse_complement			>OK422493.1_LSDV/Cattle/India/2019/Ranchi-1/P30 reverse complement reverse complement	MW656253.1_LSDV/280-KZN/RSA/2018_reverse_complement_reverse_complement
	gacgctaaaaaaggatattgtgtattatcatctaaaaagataaacttaattagggtttta	MFVLKLFNFNIYKNEFLVLYLNFSINAKMENNTPPNHFEKASVYACRLFKQFYNEKKYDL			atgcaaaaatggaaaataatacaccacctaatcactttgaaaaagcttctgtttatgcat	MQKWKIIHHLITLKKLLFMHVGYLNSFITKKNMI*INVF*KLEIACLNTILWLVMI*SGT
	ttagaatataaatttgatataaaatacaaagagtggggattaataaaaagatatattaat	DKCFLKVRNSMSQYYSMVGDDLVWNREILSYLYEYIAYKNNANNPNFVLSSKIINLTKKN			gtaggttatttaaacagttttataacgaaaaaaaatatgatttagataaatgttttttta	EKY*VTYMNT*HIKIMQIIQILFYLQKLLI*LRKIQKR*KMK*ILLVKLTNWINI*KK*I
	actatttgtaataaaggtagtaaaagtagcaaaatctgtattggaaaatatccatattta	TKKIKNEINSVGQTYKLDKHIKKVNITHYDYIKIKKTYDAFKKNVDIKSNDISVTLLKIY			aaagttagaaatagcatgtctcaatactattctatggttggtgatgatttagtctggaac	*HTMII*-K*KKRMTHSKKMLTLNQMIYL*HY*KFINN*A*LVMFQ*IRVL*QNL*CITC
	aagttaaaacctgtttctaaaattaaatttaattatagatctaaatacgtaagtgatttt	KQLSLISDVSINTRSMTKSLMYYMFPD--LFKKDKRHVFYRVDAKKGYCVLSSKKINLIR			agagaaatattaagttacttatatgaatacatagcatataaaaataatgcaaataatcca	FLISLKRINDMYFTE*TLKKDIVYYHLKR*T*LGFY*NINLI*NTKSGD**KDILILFVI
	aagagaatagtgagttctagtttttcattggttgatttgacagaaaaaataacgaaaaaa	VLLEYKFDIKYKEWGLIKRYINTICNKGSKSSKICIGKYPYLKLKPVSKIKFNYRSKYAS			aattttgttttatcttcaaaaattattaatttaactaagaaaaatacaaaaaagataaaa	KVVKVAKSVLENIHI*S*NLFLKLNLIIDLNT*VILRE**VLVFHWLI*QKK*RKKLLVI
	acttttagtaatattttcagaaatgaaattagtcatctgtataagtttaatgcagaaaaa	DFKRIVSSSFSLVDLTEKITKKTFSNIFRNEISHLYKFNAEKNHLALDEYKKMRMCNKII			aatgaaataaattttgttggtcaaacttacaaattggataaacatataaaaaaagtaaat	FSEMKLVICISLMQKKTISR*MNTKK*ECVIK*---YLL*IIQIKITFIVR**-KLLTIT
	aaccatctcgcgctagatgaatacaaaaaaatgagaatgtgtaataaaataatatctgct	SAIDYPNKDHIYSAIIETVNNYLDNPPKKLGYNIDTCLTIAKNN*			ataacacactatgattatataaaaataaaaaaaacgtatgacgcattcaaaaaaaatgtt	*IILRKS*DTILILV*L*QKTI
	atagattatccaaataaagatcacatttatagtgcgataatagaaactgttaacaattac				gacattaaatcaaatgatatatctgtaacactattaaaaatttataaacaactaagctta
	ttagataatcctccgaaaaagctaggatacaatattgatacttgtttgactatagcaaaa	SRR21590384_reverse_complement_reverse_complement			attagtgatgtttcaataaatacgcgttctatgacaaaatctttaatgtattacatgttt	SRR21590382_reverse_complement_reverse_complement
	aacaattaa	MFVLKLFNFNIYKNEFLVLYLNFSINAKMENNTPPNHFEKASVYACRLFKQFYNEKKYDL			cctgatctctttaaaaaggataaacgacatgtattttacagagtagacgctaaaaaagga	MQKWKIIHHLITLKKLLFMHVGYLNSFITKKNMI*INVF*KLEIACLNTILWLVMI*SGT
		DKCFLKVRNSMSQYYSMVGDDLVWNREILSYLYEYIAYKNNANNPNFVLSSKIINLTKKN			tattgtgtattatcatctaaaaagataaacttaattagggttttattagaatataaattt	EKY*VTYMNT*HIKIMQIIQILFYLQKLLI*LRKIQKR*KMK*ILLVKLTNWINI*KK*I
	>OK422493.1_LSDV/Cattle/India/2019/Ranchi-1/P30 reverse complement reverse complement	TKKIKNEINSVGQTYKLDKHIKKVNITHYDYIKIKKTYDAFKKNVDIKSNDISVTLLKIY			gatataaaatacaaagagtggggattaataaaaagatatattaatactatttgtaataaa	*HTMII*-K*KKRMTHSKKMLTLNQMIYL*HY*KFINN*A*LVMFQ*IRVL*QNL*CITC
	atgtttgtactgaagttgtttaatttcaatatttacaaaaatgaatttttagttctttat	KQLSLISDVSINTRSMTKSLMYYMFPD--LFKKDKRHVFYRVDAKKGYCVLSSKKINLIR			ggtagtaaaagtagcaaaatctgtattggaaaatatccatatttaaagttaaaacctgtt	FLISLKRINDMYFTE*TLKKDIVYYHLKR*T*LGFY*NINLI*NTKSGD**KDILILFVI
	ttagatttttccattaatgcaaaaatggaaaataatacaccacctaatcactttgaaaaa	VLLEYKFDIKYKEWGLIKRYINTICNKGSKSSKICIGKYPYLKLKPVSKIKFNYRSKYAS			tctaaaattaaatttaattatagatctaaatacgtaagtgattttaagagaatagtgagt	KVVKVAKSVLENIHI*S*NLFLKLNLIIDLNTQVILRE**VLVFHWLI*QKK*RKKLLVI
	gcttctgtttatgcatgtaggttatttaaacagttttataacgaaaaaaaatatgattta	DFKRIVSSSFSLVDLTEKITKKTFSNIFRNEISHLYKFNAEKNHLALDEYKKMRMCNKII			tctagtttttcattggttgatttgacagaaaaaataacgaaaaaaacttttagtaatatt	FSEMKLVICISLMQKKTISR*MNTKK*ECVIK*---YLL*IIQIKITFIVR**-KLLTIT
	gataaatgtttttttaaaagttagaaatagcatgtctcaatactattctatggttggtga	SAIDYPNKDHIYSAIIETVNNYLDNPPKKLGYNIDTCLTIAKNN*			ttcagaaatgaaattagtcatctgtataagtttaatgcagaaaaaaaccatctcgcgcta	*IILRKS*DTILILV*L*QKTI
	tgatttagtctggaacagagaaatattaagttacttatatgaatacatagcatataaaaa				gatgaatacaaaaaaatgagaatgtgtaataaaataatatctgctatagattatccaaat
	taatgcaaataatccaaattttgttttatcttcaaaaattattaatttaactaagaaaaa	SRR21590385_reverse_complement_reverse_complement			aaagatcacatttatagtgcgataatagaaactgttaacaattacttagataatcctccg	SRR21590384_reverse_complement_reverse_complement
	tacaaaaaagataaaaaatgaaataaattttgttggtcaaacttacaaattggataaaca	MFVLKLFNFNIYKNEFLVLYLNFSINAKMENNTPPNHFEKASVYACRLFKQFYNEKKYDL			aaaaagctaggatacaatattgatacttgtttgactatagcaaaaaacaattaa	MQKWKIIHHLITLKKLLFMHVGYLNSFITKKNMI*INVF*KLEIACLNTILWLVMI*SGT
	tataaaaaaagtaaatataacacactatgattatataaaaataaaaaaaacgtatgacgc	DKCFLKVRNSMSQYYSMVGDDLVWNREILSYLYEYIAYKNNANNPNFVLSSKIINLTKKN				EKY*VTYMNT*HIKIMQIIQILFYLQKLLI*LRKIQKR*KMK*ILLVKLTNWINI*KK*I
	attcaaaaaaaatgttgacattaaatcaaatgatatatctgtaacactattaaaaattta	TKKIKNEINSVGQTYKLDKHIKKVNITHYDYIKIKKTYDAFKKNVDIKSNDISVTLLKIY			>OK422494.1_LSDV/Cattle/India/2019/Ranchi-1/P50 reverse complement reverse complement	*HTMII*-K*KKRMTHSKKMLTLNQMIYL*HY*KFINN*A*LVMFQ*IRVL*QNL*CITC
	taaacaactaagcttaattagtgatgtttcaataaatacgcgttctatgacaaaatcttt	KQLSLISDVSINTRSMTKSLMYYMFPD--LFKKDKRHVFYRVDAKKGYCVLSSKKINLIR			atgcaaaaatggaaaataatacaccacctaatcactttgaaaaagcttctgtttatgcat	FLISLKRINDMYFTE*TLKKDIVYYHLKR*T*LGFY*NINLI*NTKSGD**KDILILFVI
	aatgtattacatgtttcctgatctctttaaaaaggataaacgacatgtattttacagagt	VLLEYKFDIKYKEWGLIKRYINTICNKGSKSSKICIGKYPYLKLKPVSKIKFNYRSKYAS			gtaggttatttaaacagttttataacgaaaaaaaatatgatttagataaatgttttttta	KVVKVAKSVLENIHI*S*NLFLKLNLIIDLNTQVILRE**VLVFHWLI*QKK*RKKLLVI
	agacgctaaaaaaggatattgtgtattatcatctaaaaagataaacttaattagggtttt	DFKRIVSSSFSLVDLTEKITKKTFSNIFRNEISHLYKFNAEKNHLALDEYKKMRMCNKII			aaagttagaaatagcatgtctcaatactattctatggttggtgatgatttagtctggaac	FSEMKLVICISLMQKKTISR*MNTKK*ECVIK*---YLL*IIQIKITFIVR**-KLLTIT
	attagaatataaatttgatataaaatacaaagagtggggattaataaaaagatatattaa	SAIDYPNKDHIYSAIIETVNNYLDNPPKKLGYNIDTCLTIAKNN*			agagaaatattaagttacttatatgaatacatagcatataaaaataatgcaaataatcca	*IILRKS*DTILILV*L*QKTI
	tactatttgtaataaaggtagtaaaagtagcaaaatctgtattggaaaatatccatattt				aattttgttttatcttcaaaaattattaatttaactaagaaaaatacaaaaaagataaaa
	aaagttaaaacctgtttctaaaattaaatttaattatagatctaaatacgtaagtgattt	SRR21590386_reverse_complement_reverse_complement			aatgaaataaattttgttggtcaaacttacaaattggataaacatataaaaaaagtaaat	SRR21590385_reverse_complement_reverse_complement
	taagagaatagtgagttctagtttttcattggttgatttgacagaaaaaataacgaaaaa	MFVLKLFNFNIYKNEFLVLYLNFSINAKMENNTPPNHFEKASVYACRLFKQFYNEKKYDL			ataacacactatgattatataaaaataaaaaaaacgtatgacgcattcaaaaaaaatgtt	MQKWKIIHHLITLKKLLFMHVGYLNSFITKKNMI*INVF*KLEIACLNTILWLVMI*SGT
	aacttttagtaatattttcagaaatgaaattagtcatctgtataagtttaatgcagaaaa	DKCFLKVRNSMSQYYSMVGDDLVWNREILSYLYEYIAYKNNANNPNFVLSSKIINLTKKN			gacattaaatcaaatgatatatctgtaacactattaaaaatttataaacaactaagctta	EKY*VTYMNT*HIKIMQIIQILFYLQKLLI*LRKIQKR*KMK*ILLVKLTNWINI*KK*I
	aaaccatctcgcgctagatgaatacaaaaaaatgagaatgtgtaataaaataatatctgc	TKKIKNEINSVGQTYKLDKHIKKVNITHYDYIKIKKTYDAFKKNVDIKSNDISVTLLKIY			attagtgatgtttcaataaatacgcgttctatgacaaaatctttaatgtattacatgttt	*HTMII*-K*KKRMTHSKKMLTLNQMIYL*HY*KFINN*A*LVMFQ*IRVL*QNL*CITC
	tatagattatccaaataaagatcacatttatagtgcgataatagaaactgttaacaatta	KQLSLISDVSINTRSMTKSLMYYMFPD--LFKKDKRHVFYRVDAKKGYCVLSSKKINLIR			cctgatctctttaaaaaggataaacgacatgtattttacagagtagacgctaaaaaagga	FLISLKRINDMYFTE*TLKKDIVYYHLKR*T*LGFY*NINLI*NTKSGD**KDILILFVI
	cttagataatcctccgaaaaagctaggatacaatattgatacttgtttgactatagcaaa	VLLEYKFDIKYKEWGLIKRYINTICNKGSKSSKICIGKYPYLKLKPVSKIKFNYRSKYAS			tattgtgtattatcatctaaaaagataaacttaattagggttttattagaatataaattt	KVVKVAKSVLENIHI*S*NLFLKLNLIIDLNTQVILRE**VLVFHWLI*QKK*RKKLLVI
	aaacaattaa	DFKRIVSSSFSLVDLTEKITKKTFSNIFRNEISHLYKFNAEKNHLALDEYKKMRMCNKII			gatataaaatacaaagagtggggattaataaaaagatatattaatactatttgtaataaa	FSEMKLVICISLMQKKTISR*MNTKK*ECVIK*---YLL*IIQIKITFIVR**-KLLTIT
		SAIDYPNKDHIYSAIIETVNNYLDNPPKKLGYNIDTCLTIAKNN*			ggtagtaaaagtagcaaaatctgtattggaaaatatccatatttaaagttaaaacctgtt	*IILRKS*DTILILV*L*QKTI
	>OK422494.1_LSDV/Cattle/India/2019/Ranchi-1/P50 reverse complement reverse complement				tctaaaattaaatttaattatagatctaaatacgtaagtgattttaagagaatagtgagt
	atgtttgtactgaagttgtttaatttcaatatttacaaaaatgaatttttagttctttat	SRR21590383_reverse_complement_reverse_complement			tctagtttttcattggttgatttgacagaaaaaataacgaaaaaaacttttagtaatatt	SRR21590386_reverse_complement_reverse_complement
	ttagatttttccattaatgcaaaaatggaaaataatacaccacctaatcactttgaaaaa	MFVLKLFNFNIYKNEFLVLYLNFSINAKMENNTPPNHFEKASVYACRLFKQFYNEKKYDL			ttcagaaatgaaattagtcatctgtataagtttaatgcagaaaaaaaccatctcgcgcta	MQKWKIIHHLITLKKLLFMHVGYLNSFITKKNMI*INVF*KLEIACLNTILWLVMI*SGT
	gcttctgtttatgcatgtaggttatttaaacagttttataacgaaaaaaaatatgattta	DKCFLKVRNSMSQYYSMVGDDLVWNREILSYLYEYIAYKNNANNPNFVLSSKIINLTKKN			gatgaatacaaaaaaatgagaatgtgtaataaaataatatctgctatagattatccaaat	EKY*VTYMNT*HIKIMQIIQILFYLQKLLI*LRKIQKR*KMK*ILLVKLTNWINI*KK*I
	gataaatgtttttttaaaagttagaaatagcatgtctcaatactattctatggttggtga	TKKIKNEINSVGQTYKLDKHIKKVNITHYDYIKIKKTYDAFKKNVDIKSNDISVTLLKIY			aaagatcacatttatagtgcgataatagaaactgttaacaattacttagataatcctccg	*HTMII*-K*KKRMTHSKKMLTLNQMIYL*HY*KFINN*A*LVMFQ*IRVL*QNL*CITC
	tgatttagtctggaacagagaaatattaagttacttatatgaatacatagcatataaaaa	KQLSLISDVSINTRSMTKSLMYYMFPD--LFKKDKRHVFYRVDAKKGYCVLSSKKINLIR			aaaaagctaggatacaatattgatacttgtttgactatagcaaaaaacaattaa	FLISLKRINDMYFTE*TLKKDIVYYHLKR*T*LGFY*NINLI*NTKSGD**KDILILFVI
	taatgcaaataatccaaattttgttttatcttcaaaaattattaatttaactaagaaaaa	VLLEYKFDIKYKEWGLIKRYINTICNKGSKSSKICIGKYPYLKLKPVSKIKFNYRSKYAS				KVVKVAKSVLENIHI*S*NLFLKLNLIIDLNTQVILRE**VLVFHWLI*QKK*RKKLLVI
	tacaaaaaagataaaaaatgaaataaattttgttggtcaaacttacaaattggataaaca	DFKRIVSSSFSLVDLTEKITKKTFSNIFRNEISHLYKFNAEKNHLALDEYKKMRMCNKII			>ON400507.1_LSDV_208/PVNRTVU/2020 reverse complement reverse complement	FSEMKLVICISLMQKKTISR*MNTKK*ECVIK*---YLL*IIQIKITFIVR**-KLLTIT
	tataaaaaaagtaaatataacacactatgattatataaaaataaaaaaaacgtatgacgc	SAIDYPNKDHIYSAIIETVNNYLDNPPKKLGYNIDTCLTIAKNN*			atgcaaaaatggaaaataatacaccacctaatcactttgaaaaagcttctgtttatgcat	*IILRKS*DTILILV*L*QKTI
	attcaaaaaaaatgttgacattaaatcaaatgatatatctgtaacactattaaaaattta				gtaggttatttaaacagttttataacgaaaaaaaatatgatttagataaatgttttttaa
	taaacaactaagcttaattagtgatgtttcaataaatacgcgttctatgacaaaatcttt	MW699032.1_LSDV/Russia/Dagestan/2015_reverse_complement_reverse_complement			aagttagaaatagcatgtctcaatactattctatggttggtgatgatttagtctggaaca	SRR21590383_reverse_complement_reverse_complement
	aatgtattacatgtttcctgatctctttaaaaaggataaacgacatgtattttacagagt	MFVLKLFNFNIYKNEFLVLYLNFSINAKMENNTPPNHFEKASVYACRLFKQFYNEKKYDL			gagaaatattaagttacttatatgaatacatagcatataaaaataatgcaaataatccaa	MQKWKIIHHLITLKKLLFMHVGYLNSFITKKNMI*INVF*KLEIACLNTILWLVMI*SGT
	agacgctaaaaaaggatattgtgtattatcatctaaaaagataaacttaattagggtttt	DKCFLKVRNSMSQYYSMVGDDLVWNREILSYLYEYIAYKNNANNPNFVLSSKIINLTKKN			attttgttttatcttcaaaaattattaatttaactaagaaaaatacaaaaaagataaaaa	EKY*VTYMNT*HIKIMQIIQILFYLQKLLI*LRKIQKR*KMK*ILLVKLTNWINI*KK*I
	attagaatataaatttgatataaaatacaaagagtggggattaataaaaagatatattaa	TKKIKNEINSVGQTYKLDKHIKKVNITHYDYIKIKKTYDAFKKNVDIKSNDISVTLLKIY			atgaaataaattttgttggtcaaacttacaaattggataaacatataaaaaaagtaaata	*HTMII*-K*KKRMTHSKKMLTLNQMIYL*HY*KFINN*A*LVMFQ*IRVL*QNL*CITC
	tactatttgtaataaaggtagtaaaagtagcaaaatctgtattggaaaatatccatattt	KQLSLISDVSINTRSMTKSLMYYMFPD--LFKKDKRHVFYRVDAKKGYCVLSSKKINLIR			taacacactatgattatataaaaataaaaaaaacgtatgacgcattcaaaaaaaatgttg	FLISLKRINDMYFTE*TLKKDIVYYHLKR*T*LGFY*NINLI*NTKSGD**KDILILFVI
	aaagttaaaacctgtttctaaaattaaatttaattatagatctaaatacgtaagtgattt	VLLEYKFDIKYKEWGLIKRYINTICNKGSKSSKICIGKYPYLKLKPVSKIKFNYRSKYVS			acattaaatcaaatgatatatctgtaacactattaaaaatttataaacaactaagcttaa	KVVKVAKSVLENIHI*S*NLFLKLNLIIDLNTQVILRE**VLVFHWLI*QKK*RKKLLVI
	taagagaatagtgagttctagtttttcattggttgatttgacagaaaaaataacgaaaaa	DFKRIVSSSFSLVDLTEKITKKTFSNIFRNEISHLYKFNAEKNHLALDEYKKMRMCNKII			ttagtgatgtttcaataaatacgcgttctatgacaaaatctttaatgtattacatgtttc	FSEMKLVICISLMQKKTISR*MNTKK*ECVIK*---YLL*IIQIKITFIVR**-KLLTIT
	aacttttagtaatattttcagaaatgaaattagtcatctgtataagtttaatgcagaaaa	SAIDYPNKDHIYSAIIETVNNYLDNPPKKLGYNIDTCLTIAKNN*			ctgatctctttaaaaaggataaacgacatgtattttacagagtagacgctaaaaaaggat	*IILRKS*DTILILV*L*QKTI
	aaaccatctcgcgctagatgaatacaaaaaaatgagaatgtgtaataaaataatatctgc				attgtgtattatcatctaaaaagataaacttaattagggttttattagaatataaatttg
	tatagattatccaaataaagatcacatttatagtgcgataatagaaactgttaacaatta	MH893760.2_LSDV/Russia/Dagestan/2015_reverse_complement_reverse_complement			atataaaatacaaagagtggggattaataaaaagatatattaatactatttgtaataaag	MW699032.1_LSDV/Russia/Dagestan/2015_reverse_complement_reverse_complement
	cttagataatcctccgaaaaagctaggatacaatattgatacttgtttgactatagcaaa	MFVLKLFNFNIYKNEFLVLYLNFSINAKMENNTPPNHFEKASVYACRLFKQFYNEKKYDL			gtagtaaaagtagcaaaatctgtattggaaaatatccatatttaaagttaaaacctgttt	MQKWKIIHHLITLKKLLFMHVGYLNSFITKKNMI*INVF*KLEIACLNTILWLVMI*SGT
	aaacaattaa	DKCFLKVRNSMSQYYSMVGDDLVWNREILSYLYEYIAYKNNANNPNFVLSSKIINLTKKN			ctaaaattaaatttaattatagatctaaatacgtaagtgattttaagagaatagtgagtt	EKY*VTYMNT*HIKIMQIIQILFYLQKLLI*LRKIQKR*KMK*ILLVKLTNWINI*KK*I
		TKKIKNEINSVGQTYKLDKHIKKVNITHYDYIKIKKTYDAFKKNVDIKSNDISVTLLKIY			ctagtttttcattggttgatttgacagaaaaaataacgaaaaaaacttttagtaatattt	*HTMII*-K*KKRMTHSKKMLTLNQMIYL*HY*KFINN*A*LVMFQ*IRVL*QNL*CITC
	>ON400507.1_LSDV_208/PVNRTVU/2020 reverse complement reverse complement	KQLSLISDVSINTRSMTKSLMYYMFPD--LFKKDKRHVFYRVDAKKGYCVLSSKKINLIR			tcagaaatgaaattagtcatctgtataagtttaatgcagaaaaaaaccatctcgcgctag	FLISLKRINDMYFTE*TLKKDIVYYHLKR*T*LGFY*NINLI*NTKSGD**KDILILFVI
	atgtttgtactgaagttgtttaatttcaatatttacaaaaatgaatttttagttctttat	VLLEYKFDIKYKEWGLIKRYINTICNKGSKSSKICIGKYPYLKLKPVSKIKFNYRSKYVS			atgaatacaaaaaaatgagaatgtgtaataaaataatatctgctatagattatccaaata	KVVKVAKSVLENIHI*S*NLFLKLNLIIDLNT*VILRE**VLVFHWLI*QKK*RKKLLVI
	ttagatttttccattaatgcaaaaatggaaaataatacaccacctaatcactttgaaaaa	DFKRIVSSSFSLVDLTEKITKKTFSNIFRNEISHLYKFNAEKNHLALDEYKKMRMCNKII			aagatcacatttatagtgcgataatagaaactgttaacaattacttagataatcctccga	FSEMKLVICISLMQKKTISR*MNTKK*ECVIK*---YLL*IIQIKITFIVR**-KLLTIT
	gcttctgtttatgcatgtaggttatttaaacagttttataacgaaaaaaaatatgattta	SAIDYPNKDHIYSAIIETVNNYLDNPPKKLGYNIDTCLTIAKNN*			aaaagctaggatacaatattgatacttgtttgactatagcaaaaaacaattaa	*IILRKS*DTILILV*L*QKTI
	gataaatgttttttaaaagttagaaatagcatgtctcaatactattctatggttggtgat
	gatttagtctggaacagagaaatattaagttacttatatgaatacatagcatataaaaat	MN995838.1_LSDV_pendik_reverse_complement_reverse_complement			>OK318001.1_LSDV_isolate_V281 reverse complement reverse complement	MH893760.2_LSDV/Russia/Dagestan/2015_reverse_complement_reverse_complement
	aatgcaaataatccaaattttgttttatcttcaaaaattattaatttaactaagaaaaat	MFVLKLFNFNIYKNEFLVLYLNFSINAKMENNTPPNHFEKASVYACRLFKQFYNEKKYDL			atgcaaaaatggaaaataatacaccacctaatcactttgaaaaagcttctgtttatgcat	MQKWKIIHHLITLKKLLFMHVGYLNSFITKKNMI*INVF*KLEIACLNTILWLVMI*SGT
	acaaaaaagataaaaaatgaaataaattttgttggtcaaacttacaaattggataaacat	DKCFLKVRNSMSQYYSMVGDDLVWNREILSYLYEYIAYKNNANNPNFVLSSKIINLTKKN			gtaggttatttaaacagttttataacgaaaaaaaatatgatttagataaatgttttttaa	EKY*VTYMNT*HIKIMQIIQILFYLQKLLI*LRKIQKR*KMK*ILLVKLTNWINI*KK*I
	ataaaaaaagtaaatataacacactatgattatataaaaataaaaaaaacgtatgacgca	TKKIKNEINSVGQTYKLDKHIKKVNITHYDYIKIKKTYDAFKKNVDIKSNDISVTLLKIY			aagttagaaatagcatgtctcaatactattctatggttggtgatgatttagtctggaaca	*HTMII*-K*KKRMTHSKKMLTLNQMIYL*HY*KFINN*A*LVMFQ*IRVL*QNL*CITC
	ttcaaaaaaaatgttgacattaaatcaaatgatatatctgtaacactattaaaaatttat	KQLSLISDVSINTRSMTKSLMYYMFPD--LFKKDKRHVFYRVDAKKGYCVLSSKKINLIR			gagaaatattaagttacttatatgaatacatagcatataaaaataatgcaaataatccaa	FLISLKRINDMYFTE*TLKKDIVYYHLKR*T*LGFY*NINLI*NTKSGD**KDILILFVI
	aaacaactaagcttaattagtgatgtttcaataaatacgcgttctatgacaaaatcttta	VLLEYKFDIKYKEWGLIKRYINTICNKGSKSSKICIGKYPYLKLKPVSKIKFNYRSKYVS			attttgttttatcttcaaaaattattaatttaactaagaaaaatacaaaaaagataaaaa	KVVKVAKSVLENIHI*S*NLFLKLNLIIDLNT*VILRE**VLVFHWLI*QKK*RKKLLVI
	atgtattacatgtttcctgatctctttaaaaaggataaacgacatgtattttacagagta	DFKRIVSSSFSLVDLTEKITKKTFSNIFRNEISHLYKFNAEKNHLALDEYKKMRMCNKII			atgaaataaattctgttggtcaaacttacaaattggataaacatataaaaaaagtaaata	FSEMKLVICISLMQKKTISR*MNTKK*ECVIK*---YLL*IIQIKITFIVR**-KLLTIT
	gacgctaaaaaaggatattgtgtattatcatctaaaaagataaacttaattagggtttta	SAIDYPNKDHIYSAIIETVNNYLDNPPKKLGYNIDTCLTIAKNN*			taacacactatgattatataaaaataaaaaaaacgtatgacgcattcaaaaaaaatgttg	*IILRKS*DTILILV*L*QKTI
	ttagaatataaatttgatataaaatacaaagagtggggattaataaaaagatatattaat				acattaaatcaaatgatatatctgtaacactattaaaaatttataaacaactaagcttaa
	actatttgtaataaaggtagtaaaagtagcaaaatctgtattggaaaatatccatattta	KX894508.1_LSDV_155920/2012_reverse_complement_reverse_complement			ttagtgatgtttcaataaatacgcgttctatgacaaaatctttaatgtattacatgtttc	MN995838.1_LSDV_pendik_reverse_complement_reverse_complement
	aagttaaaacctgtttctaaaattaaatttaattatagatctaaatacgtaagtgatttt	MFVLKLFNFNIYKNEFLVLYLNFSINAKMENNTPPNHFEKASVYACRLFKQFYNEKKYDL			ctgatctctttaaaaaggataaacgacatgtattttacagagtagacgctaaaaaaggat	MQKWKIIHHLITLKKLLFMHVGYLNSFITKKNMI*INVF*KLEIACLNTILWLVMI*SGT
	aagagaatagtgagttctagtttttcattggttgatttgacagaaaaaataacgaaaaaa	DKCFLKVRNSMSQYYSMVGDDLVWNREILSYLYEYIAYKNNANNPNFVLSSKIINLTKKN			attgtgtattatcatctaaaaagataaacttaattagggttttattagaatataaatttg	EKY*VTYMNT*HIKIMQIIQILFYLQKLLI*LRKIQKR*KMK*ILLVKLTNWINI*KK*I
	acttttagtaatattttcagaaatgaaattagtcatctgtataagtttaatgcagaaaaa	TKKIKNEINSVGQTYKLDKHIKKVNITHYDYIKIKKTYDAFKKNVDIKSNDISVTLLKIY			atataaaatacaaagagtggggattaataaaaagatatattaatactatttgtaataaag	*HTMII*-K*KKRMTHSKKMLTLNQMIYL*HY*KFINN*A*LVMFQ*IRVL*QNL*CITC
	aaccatctcgcgctagatgaatacaaaaaaatgagaatgtgtaataaaataatatctgct	KQLSLISDVSINTRSMTKSLMYYMFPD--LFKKDKRHVFYRVDAKKGYCVLSSKKINLIR			gtagtaaaagtagcaaaatctgtattggaaaatatccatatttaaagttaaaacctgttt	FLISLKRINDMYFTE*TLKKDIVYYHLKR*T*LGFY*NINLI*NTKSGD**KDILILFVI
	atagattatccaaataaagatcacatttatagtgcgataatagaaactgttaacaattac	VLLEYKFDIKYKEWGLIKRYINTICNKGSKSSKICIGKYPYLKLKPVSKIKFNYRSKYVS			ctaaaattaaatttaattatagatctaaatacgtaagtgattttaagagaatagtgagtt	KVVKVAKSVLENIHI*S*NLFLKLNLIIDLNT*VILRE**VLVFHWLI*QKK*RKKLLVI
	ttagataatcctccgaaaaagctaggatacaatattgatacttgtttgactatagcaaaa	DFKRIVSSSFSLVDLTEKITKKTFSNIFRNEISHLYKFNAEKNHLALDEYKKMRMCNKII			ctagtttttcattggttgatttgacagaaaaaataacgaaaaaaacttttagtaatattt	FSEMKLVICISLMQKKTISR*MNTKK*ECVIK*---YLL*IIQIKITFIVR**-KLLTIT
	aacaattaa	SAIDYPNKDHIYSAIIETVNNYLDNPPKKLGYNIDTCLTIAKNN*			tcagaaatgaaattagtcatctgtataagtttaatgcagaaaaaaactatctcgcgctag	*IILRKS*DTILILV*L*QKTI
					atgaatacaaaaaaatgaaaatgtgtaataaaataatatctgctatagattatccaaata
	>OK318001.1_LSDV_isolate_V281 reverse complement reverse complement	MN642592.1_LSDV_Kubash/KAZ/16_reverse_complement_reverse_complement			aagatcacatttatagtgcgataatagaaactgttaacaattacttagataatcctccga	KX894508.1_LSDV_155920/2012_reverse_complement_reverse_complement
	atgtttgtactgaagttgtttaatttcaatatttacaaaaatgaatttttagttctttat	MFVLKLFNFNIYKNEFLVLYLNFSINAKMENNTPPNHFEKASVYACRLFKQFYNEKKYDL			aaaagctaggatacaatattgatacttgtttgactatagcaaaaaacaattaa	MQKWKIIHHLITLKKLLFMHVGYLNSFITKKNMI*INVF*KLEIACLNTILWLVMI*SGT
	ttagatttttccattaatgcaaaaatggaaaataatacaccacctaatcactttgaaaaa	DKCFLKVRNSMSQYYSMVGDDLVWNREILSYLYEYIAYKNNANNPNFVLSSKIINLTKKN				EKY*VTYMNT*HIKIMQIIQILFYLQKLLI*LRKIQKR*KMK*ILLVKLTNWINI*KK*I
	gcttctgtttatgcatgtaggttatttaaacagttttataacgaaaaaaaatatgattta	TKKIKNEINSVGQTYKLDKHIKKVNITHYDYIKIKKTYDAFKKNVDIKSNDISVTLLKIY			>MT007950.1_LSDV_Namibia_2016_9F reverse complement reverse complement	*HTMII*-K*KKRMTHSKKMLTLNQMIYL*HY*KFINN*A*LVMFQ*IRVL*QNL*CITC
	gataaatgttttttaaaagttagaaatagcatgtctcaatactattctatggttggtgat	KQLSLISDVSINTRSMTKSLMYYMFPD--LFKKDKRHVFYRVDAKKGYCVLSSKKINLIR			atgcaaaaatggaaaataatacaccacctaatcactttgaaaaagcttctgtttatgcat	FLISLKRINDMYFTE*TLKKDIVYYHLKR*T*LGFY*NINLI*NTKSGD**KDILILFVI
	gatttagtctggaacagagaaatattaagttacttatatgaatacatagcatataaaaat	VLLEYKFDIKYKEWGLIKRYINTICNKGSKSSKICIGKYPYLKLKPVSKIKFNYRSKYVS			gtaggttatttaaacagttttataacgaaaaaaaatatgatttagataaatgttttttaa	KVVKVAKSVLENIHI*S*NLFLKLNLIIDLNT*VILRE**VLVFHWLI*QKK*RKKLLVI
	aatgcaaataatccaaattttgttttatcttcaaaaattattaatttaactaagaaaaat	DFKRIVSSSFSLVDLTEKITKKTFSNIFRNEISHLYKFNAEKNHLALDEYKKMRMCNKII			aagttagaaatagcatgtctcaatactattctatggttggtgatgatttagtctggaaca	FSEMKLVICISLMQKKTISR*MNTKK*ECVIK*---YLL*IIQIKITFIVR**-KLLTIT
	acaaaaaagataaaaaatgaaataaattctgttggtcaaacttacaaattggataaacat	SAIDYPNKDHIYSAIIETVNNYLDNPPKKLGYNIDTCLTIAKNN*			gagaaatattaagttacttatatgaatacatagcatataaaaataatgcaaataatccaa	*IILRKS*DTILILV*L*QKTI
	ataaaaaaagtaaatataacacactatgattatataaaaataaaaaaaacgtatgacgca				attttgttttatcttcaaaaattattaatttaactaagaaaaatacaaaaaagataaaaa
	ttcaaaaaaaatgttgacattaaatcaaatgatatatctgtaacactattaaaaatttat	KY702007.1_LSDV_SERBIA/Bujanovac/2016_reverse_complement_reverse_complement			atgaaataaattctgttggtcaaacttacaaattggataaacatataaaaaaagtaaata	MN642592.1_LSDV_Kubash/KAZ/16_reverse_complement_reverse_complement
	aaacaactaagcttaattagtgatgtttcaataaatacgcgttctatgacaaaatcttta	MFVLKLFNFNIYKNEFLVLYLNFSINAKMENNTPPNHFEKASVYACRLFKQFYNEKKYDL			taacacactatgattatataaaaataaaaaaaacgtatgacgcattcaaaaaaaatgttg	MQKWKIIHHLITLKKLLFMHVGYLNSFITKKNMI*INVF*KLEIACLNTILWLVMI*SGT
	atgtattacatgtttcctgatctctttaaaaaggataaacgacatgtattttacagagta	DKCFLKVRNSMSQYYSMVGDDLVWNREILSYLYEYIAYKNNANNPNFVLSSKIINLTKKN			acattaaatcaaatgatatatctgtaacactattaaaaatttataaacaactaagcttaa	EKY*VTYMNT*HIKIMQIIQILFYLQKLLI*LRKIQKR*KMK*ILLVKLTNWINI*KK*I
	gacgctaaaaaaggatattgtgtattatcatctaaaaagataaacttaattagggtttta	TKKIKNEINSVGQTYKLDKHIKKVNITHYDYIKIKKTYDAFKKNVDIKSNDISVTLLKIY			ttagtgatgtttcaataaatacgcgttctatgacaaaatctttaatgtattacatgtttc	*HTMII*-K*KKRMTHSKKMLTLNQMIYL*HY*KFINN*A*LVMFQ*IRVL*QNL*CITC
	ttagaatataaatttgatataaaatacaaagagtggggattaataaaaagatatattaat	KQLSLISDVSINTRSMTKSLMYYMFPD--LFKKDKRHVFYRVDAKKGYCVLSSKKINLIR			ctgatctctttaaaaaggataaacgacatgtattttacagagtagacgctaaaaaaggat	FLISLKRINDMYFTE*TLKKDIVYYHLKR*T*LGFY*NINLI*NTKSGD**KDILILFVI
	actatttgtaataaaggtagtaaaagtagcaaaatctgtattggaaaatatccatattta	VLLEYKFDIKYKEWGLIKRYINTICNKGSKSSKICIGKYPYLKLKPVSKIKFNYRSKYVS			attgtgtattatcatctaaaaagataaacttaattagggttttattagaatataaatttg	KVVKVAKSVLENIHI*S*NLFLKLNLIIDLNT*VILRE**VLVFHWLI*QKK*RKKLLVI
	aagttaaaacctgtttctaaaattaaatttaattatagatctaaatacgtaagtgatttt	DFKRIVSSSFSLVDLTEKITKKTFSNIFRNEISHLYKFNAEKNHLALDEYKKMRMCNKII			atataaaatacaaagagtggggattaataaaaagatatattaatactatttgtaataaag	FSEMKLVICISLMQKKTISR*MNTKK*ECVIK*---YLL*IIQIKITFIVR**-KLLTIT
	aagagaatagtgagttctagtttttcattggttgatttgacagaaaaaataacgaaaaaa	SAIDYPNKDHIYSAIIETVNNYLDNPPKKLGYNIDTCLTIAKNN*			gtagtaaaagtagcaaaatctgtattggaaaatatccatatttaaagttaaaacctgttt	*IILRKS*DTILILV*L*QKTI
	acttttagtaatattttcagaaatgaaattagtcatctgtataagtttaatgcagaaaaa				ctaaaattaaatttaattatagatctaaatacgtaagtgattttaagagaatagtgagtt
	aactatctcgcgctagatgaatacaaaaaaatgaaaatgtgtaataaaataatatctgct	MT643825.1_LSDV_210LSD-249/BUL/16_reverse_complement_reverse_complement			ctagtttttcattggttgatttgacagaaaaaataacgaaaaaaacttttagtaatattt	KY702007.1_LSDV_SERBIA/Bujanovac/2016_reverse_complement_reverse_complement
	atagattatccaaataaagatcacatttatagtgcgataatagaaactgttaacaattac	MFVLKLFNFNIYKNEFLVLYLNFSINAKMENNTPPNHFEKASVYACRLFKQFYNEKKYDL			tcagaaatgaaattagtcatctgtataagtttaatgcagaaaaaaaccatctcgcgctag	MQKWKIIHHLITLKKLLFMHVGYLNSFITKKNMI*INVF*KLEIACLNTILWLVMI*SGT
	ttagataatcctccgaaaaagctaggatacaatattgatacttgtttgactatagcaaaa	DKCFLKVRNSMSQYYSMVGDDLVWNREILSYLYEYIAYKNNANNPNFVLSSKIINLTKKN			atgaatacaaaaaaatgagaatgtgtaataaaataatatctgctatagattatccaaata	EKY*VTYMNT*HIKIMQIIQILFYLQKLLI*LRKIQKR*KMK*ILLVKLTNWINI*KK*I
	aacaattaa	TKKIKNEINSVGQTYKLDKHIKKVNITHYDYIKIKKTYDAFKKNVDIKSNDISVTLLKIY			aagatcacatttatagtgcgataatagaaactgttaacaattacttagataatcctccga	*HTMII*-K*KKRMTHSKKMLTLNQMIYL*HY*KFINN*A*LVMFQ*IRVL*QNL*CITC
		KQLSLISDVSINTRSMTKSLMYYMFPD--LFKKDKRHVFYRVDAKKGYCVLSSKKINLIR			aaaagctaggatacaatattgatacttgtttgactatagcaaaaaacaattaa	FLISLKRINDMYFTE*TLKKDIVYYHLKR*T*LGFY*NINLI*NTKSGD**KDILILFVI
	>MT007950.1_LSDV_Namibia_2016_9F reverse complement reverse complement	VLLEYKFDIKYKEWGLIKRYINTICNKGSKSSKICIGKYPYLKLKPVSKIKFNYRSKYVS				KVVKVAKSVLENIHI*S*NLFLKLNLIIDLNT*VILRE**VLVFHWLI*QKK*RKKLLVI
	atgtttgtactgaagttgtttaatttcaatatttacaaaaatgaatttttagttctttat	DFKRIVSSSFSLVDLTEKITKKTFSNIFRNEISHLYKFNAEKNHLALDEYKKMRMCNKII			>MT007951.1_LSDV_Namibia_2016_10F reverse complement reverse complement	FSEMKLVICISLMQKKTISR*MNTKK*ECVIK*---YLL*IIQIKITFIVR**-KLLTIT
	ttaaatttttccattaatgcaaaaatggaaaataatacaccacctaatcactttgaaaaa	SAIDYPNKDHIYSAIIETVNNYLDNPPKKLGYNIDTCLTIAKNN*			atgcaaaaatggaaaataatacaccacctaatcactttgaaaaagcttctgtttatgcat	*IILRKS*DTILILV*L*QKTI
	gcttctgtttatgcatgtaggttatttaaacagttttataacgaaaaaaaatatgattta				gtaggttatttaaacagttttataacgaaaaaaaatatgatttagataaatgttttttaa
	gataaatgttttttaaaagttagaaatagcatgtctcaatactattctatggttggtgat	KY829023.3_LSDV_Evros/GR/15_reverse_complement_reverse_complement			aagttagaaatagcatgtctcaatactattctatggttggtgatgatttagtctggaaca	MT643825.1_LSDV_210LSD-249/BUL/16_reverse_complement_reverse_complement
	gatttagtctggaacagagaaatattaagttacttatatgaatacatagcatataaaaat	MFVLKLFNFNIYKNEFLVLYLNFSINAKMENNTPPNHFEKASVYACRLFKQFYNEKKYDL			gagaaatattaagttacttatatgaatacatagcatataaaaataatgcaaataatccaa	MQKWKIIHHLITLKKLLFMHVGYLNSFITKKNMI*INVF*KLEIACLNTILWLVMI*SGT
	aatgcaaataatccaaattttgttttatcttcaaaaattattaatttaactaagaaaaat	DKCFLKVRNSMSQYYSMVGDDLVWNREILSYLYEYIAYKNNANNPNFVLSSKIINLTKKN			attttgttttatcttcaaaaattattaatttaactaagaaaaatacaaaaaagataaaaa	EKY*VTYMNT*HIKIMQIIQILFYLQKLLI*LRKIQKR*KMK*ILLVKLTNWINI*KK*I
	acaaaaaagataaaaaatgaaataaattctgttggtcaaacttacaaattggataaacat	TKKIKNEINSVGQTYKLDKHIKKVNITHYDYIKIKKTYDAFKKNVDIKSNDISVTLLKIY			atgaaataaattctgttggtcaaacttacaaattggataaacatataaaaaaagtaaata	*HTMII*-K*KKRMTHSKKMLTLNQMIYL*HY*KFINN*A*LVMFQ*IRVL*QNL*CITC
	ataaaaaaagtaaatataacacactatgattatataaaaataaaaaaaacgtatgacgca	KQLSLISDVSINTRSMTKSLMYYMFPD--LFKKDKRHVFYRVDAKKGYCVLSSKKINLIR			taacacactatgattatataaaaataaaaaaaacgtatgacgcattcaaaaaaaatgttg	FLISLKRINDMYFTE*TLKKDIVYYHLKR*T*LGFY*NINLI*NTKSGD**KDILILFVI
	ttcaaaaaaaatgttgacattaaatcaaatgatatatctgtaacactattaaaaatttat	VLLEYKFDIKYKEWGLIKRYINTICNKGSKSSKICIGKYPYLKLKPVSKIKFNYRSKYVS			acattaaatcaaatgatatatctgtaacactattaaaaatttataaacaactaagcttaa	KVVKVAKSVLENIHI*S*NLFLKLNLIIDLNT*VILRE**VLVFHWLI*QKK*RKKLLVI
	aaacaactaagcttaattagtgatgtttcaataaatacgcgttctatgacaaaatcttta	DFKRIVSSSFSLVDLTEKITKKTFSNIFRNEISHLYKFNAEKNHLALDEYKKMRMCNKII			ttagtgatgtttcaataaatacgcgttctatgacaaaatctttaatgtattacatgtttc	FSEMKLVICISLMQKKTISR*MNTKK*ECVIK*---YLL*IIQIKITFIVR**-KLLTIT
	atgtattacatgtttcctgatctctttaaaaaggataaacgacatgtattttacagagta	SAIDYPNKDHIYSAIIETVNNYLDNPPKKLGYNIDTCLTIAKNN*			ctgatctctttaaaaaggataaacgacatgtattttacagagtagacgcttaaaaagtat	*IILRKS*DTILILV*L*QKTI
	gacgctaaaaaaggatattgtgtattatcatctaaaaagataaacttaattagggtttta				attgtgtattattagtaaaagtagcaaaatctgtattggaaaatatccatatttaaagtt
	ttagaatataaatttgatataaaatacaaagagtggggattaataaaaagatatattaat	MT134042.1_LSDV/Russia/Udmurtiya/2019_reverse_complement_reverse_complement			aaaacctgtttctaaaattaaatttaattatagatctaaatacgtaagtgattttaagag	KY829023.3_LSDV_Evros/GR/15_reverse_complement_reverse_complement
	actatttgtaataaaggtagtaaaagtagcaaaatctgtattggaaaatatccatattta	MFVLKLFNFNIYKNEFLVLYLDFSINAKMENNTPPNHFEKASVYACRLFKQFYNEKKYDL			aatagtgagttctagtttttcattggttgatttgacagaaaaaataacgaaaaaaacttt	MQKWKIIHHLITLKKLLFMHVGYLNSFITKKNMI*INVF*KLEIACLNTILWLVMI*SGT
	aagttaaaacctgtttctaaaattaaatttaattatagatctaaatacgtaagtgatttt	DKCFLKVRNSMSQYYSMVGDDLVWNREILSYLYEYIAYKNNANNPNFVLSSKIINLTKKN			tagtaatattttcagaaatgaaattagtcatctgtataagtttaatgcagaaaaaaacca	EKY*VTYMNT*HIKIMQIIQILFYLQKLLI*LRKIQKR*KMK*ILLVKLTNWINI*KK*I
	aagagaatagtgagttctagtttttcattggttgatttgacagaaaaaataacgaaaaaa	TKKIKNEINFVGQTYKLDKHIKKVNITHYDYIKIKKTYDAFKKNVDIKSNDISVTLLKIY			tctcgcgctagatgaatacaaaaaaatgagaatgtgtaataaaataatatctgctataga	*HTMII*-K*KKRMTHSKKMLTLNQMIYL*HY*KFINN*A*LVMFQ*IRVL*QNL*CITC
	acttttagtaatattttcagaaatgaaattagtcatctgtataagtttaatgcagaaaaa	KQLSLISDVSINTRSMTKSLMYYMFPD--LFKKDKRHVFYRVDAKKGYCVLSSKKINLIR			ttatccaaataaagatcacatttatagtgcgataatagaaactgttaacaattacttaga	FLISLKRINDMYFTE*TLKKDIVYYHLKR*T*LGFY*NINLI*NTKSGD**KDILILFVI
	aaccatctcgcgctagatgaatacaaaaaaatgagaatgtgtaataaaataatatctgct	VLLEYKFDIKYKEWGLIKRYINTICNKGSKSSKICIGKYPYLKLKPVSKIKFNYRSKYVS			taatcctccgaaaaagctaggatacaatattgatacttgtttgactatagcaaaaaacaa	KVVKVAKSVLENIHI*S*NLFLKLNLIIDLNT*VILRE**VLVFHWLI*QKK*RKKLLVI
	atagattatccaaataaagatcacatttatagtgcgataatagaaactgttaacaattac	DFKRIVSSSFSLVDLTEKITKKTFSNIFRNEISHLYKFNAEKNHLALDEYKKMRMCNKII			ttaa	FSEMKLVICISLMQKKTISR*MNTKK*ECVIK*---YLL*IIQIKITFIVR**-KLLTIT
	ttagataatcctccgaaaaagctaggatacaatattgatacttgtttgactatagcaaaa	SAIDYPNKDHIYSAIIETVNNYLDNPPKKLGYNIDTCLTIAKNN*				*IILRKS*DTILILV*L*QKTI
	aacaattaa				>AF409137.1_LSDV_Neethling_Warmbaths_LW reverse complement reverse complement
		OM984485.1_LSDV_XJ201901_reverse_complement_reverse_complement			atgcaaaaatggaaaataatacaccacctaatcactttgaaaaagcttctgtttatgcat	MT134042.1_LSDV/Russia/Udmurtiya/2019_reverse_complement_reverse_complement
	>MT007951.1_LSDV_Namibia_2016_10F reverse complement reverse complement	IFVLKLFNFNIYKNEFLVLYLDFSINGKNGKYYTT*SL*KSFCLCM*VI*TVL*RKKI*F			gtaggttatttaaacagttttataacgaaaaaaaatatgatttagataaatgttttttaa	MQKWKIIHHLITLKKLLFMHVGYLNSFITKKNMI*INVF*KLEIACLNTILWLVMI*SGT
	atgtttgtactgaagttgtttaatttcaatatttacaaaaatgaatttttagttctttat	R*MFFKS*K*HVSILFYGW**FSLEQRNIKLLI*IHSI*K*CK*SKFCSIFKNC*FN*EK			aagttagaaatagcatgtctcaatactattctatggttggtgatgatttagtctggaaca	EKY*VTYMNT*HIKIMQIIQILFYLQKLLI*LRKIQKR*KMK*ILLVKLTNWINI*KK*I
	ttaaatttttccattaatgcaaaaatggaaaataatacaccacctaatcactttgaaaaa	YKKDKK*NKFCCSNLQIG*TYKKSKYNTL*LYKNKKNV*YIQKKC*Y*IK*YICNTIKNL			gagaaatattaagttacttatatgaatacatagcatataaaaataatgcaaataatccaa	*HTMII*-K*KKRMTHSKKMLTLNQMIYL*HY*KFINN*A*LVMFQ*IRVL*QNL*CITC
	gcttctgtttatgcatgtaggttatttaaacagttttataacgaaaaaaaatatgattta	*-TTKLN**CFDKYTFYDKIFNVLHVS*SL*KG*TTCILQSRR*KRILCIII*-KDKLN*			attttgttttatcttcaaaaattattaatttaactaagaaaaatacaaaaaagataaaaa	FLISLKRINDMYFTE*TLKKDIVYYHLKR*T*LGFY*NINLI*NTKSGD**KDILILFVI
	gataaatgttttttaaaagttagaaatagcatgtctcaatactattctatggttggtgat	GFIRI*I*YKIQRVGINKKIY*YYL**R**K*QNLYWKISIFKVKTCF*N*I*L*I*IRK			atgaaataaattctgttggtcaaacttacaaattggataaacatataaaaaaagtaaata	KVVKVAKSVLENIHI*S*NLFLKLNLIIDLNT*VILRE**VLVFHWLI*QKK*RKKLLVI
	gatttagtctggaacagagaaatattaagttacttatatgaatacatagcatataaaaat	*F*ENSEF*FFIG*FDRKNNEKNF**YF*K*N*SSV*V*CRKKPSRAR*IQKNENV**NN			taacacactatgattatataaaaataaaaaaaacgtatgacgcattcaaaaaaaatgttg	FSEMKLVICISLMQKKTISR*MNTKK*ECVIK*---YLL*IIQIKITFIVR**-KLLTIT
	aatgcaaataatccaaattttgttttatcttcaaaaattattaatttaactaagaaaaat	ICYRLSK*RSHL*CDNRNC*QLLR*SSEKARIQY*YLFDYSKKQL			acattaaatcaaatgatatatctgtaacactattaaaaatttataaacaactaagcttaa	*IILRKS*DTILILV*L*QKTI
	acaaaaaagataaaaaatgaaataaattctgttggtcaaacttacaaattggataaacat				ttagtgatgtttcaataaatacgcgttctatgacaaaatctttaatgtattacatgtttc
	ataaaaaaagtaaatataacacactatgattatataaaaataaaaaaaacgtatgacgca	OM984486.1_LSDV_FJ2019_reverse_complement_reverse_complement			ctgatctctttaaaaaggataaacgacatgtattttacagagtagacgctaaaaaaggat	OM984485.1_LSDV_XJ201901_reverse_complement_reverse_complement
	ttcaaaaaaaatgttgacattaaatcaaatgatatatctgtaacactattaaaaatttat	IFVLKLFNFNIYKNEFLVLYLDFSINGKNGKYYTT*SL*KSFCLCM*VI*TVL*RKKI*F			attgtgtattatcatctaaaaagataaacttaattagggttttattagaatataaatttg	MAKMENITPPNHFEKASVYACRLFKQFYNEKKYDLDECFLKVRN-SMSRYYSMVGDDLVW
	aaacaactaagcttaattagtgatgtttcaataaatacgcgttctatgacaaaatcttta	R*MFFKS*K*HVSILFYGW**FSLEQRNIKLLI*IHSI*K*CK*SKFCSIFKNC*FN*EK			atataaaatacaaagagtggggattaataaaaagatatattaatactatttgtaataaag	NREILSYLYEYIAYKNNANNPNFVLSSKIVNLTKKNTKKIKNEINSVVQTYKLDKHIKKV
	atgtattacatgtttcctgatctctttaaaaaggataaacgacatgtattttacagagta	YKKDKK*NKFCCSNLQIG*TYKKSKYNTL*LYKNKKNV*YIQKKC*Y*IK*YICNTIKNL			gtagtaaaagtagcaaaatctgtattggaaaatatccatatttaaagttaaaacctgttt	NITHYDYIKIKKTYDTFKKNVDIKSNDISVTLLKIYKQLSLISDVSINTRSMTKSLMYYM
	gacgcttaaaaagtatattgtgtattattagtaaaagtagcaaaatctgtattggaaaat	*-TTKLN**CFDKYTFYDKIFNVLHVS*SL*KG*TTCILQSRR*KRILCIII*-KDKLN*			ctaaaattaaatttaattatagatctaaatacgtaagtgattttaagagaatagtgagtt	FPDLFKKDKRHVFYRVDAKKGYCVLSSKKINLIRVLLEYKFDIKYKEWGLIKRYINTICN
	atccatatttaaagttaaaacctgtttctaaaattaaatttaattatagatctaaatacg	GFIRI*I*YKIQRVGINKKIY*YYL**R**K*QNLYWKISIFKVKTCF*N*I*L*I*IRK			ctagtttttcattggttgatttgacagaaaaaataacgaaaaaaacttttagtaatattt	KGSKSSKICIGKYPYLKLKPVSKIKFNYRSKYVSDFKRIVSSSFSLVDLTEKITKKTFSN
	taagtgattttaagagaatagtgagttctagtttttcattggttgatttgacagaaaaaa	*F*ENSEF*FFIG*FDRKNNEKNF**YF*K*N*SSV*V*CRKKPSRAR*IQKNENV**NN			tcagaaatgaaattagtcatctgtataagtttaatgcagaaaaaaaccatctcgcgctag	IFRNEISHLYKFNAEKNHLALDEYKKMRMCNKIISAIDYPNKDHIYSAIIETVNNYLDNP
	taacgaaaaaaacttttagtaatattttcagaaatgaaattagtcatctgtataagttta	ICYRLSK*RSHL*CDNRNC*QLLR*SSEKARIQY*YLFDYSKKQL			atgaatacaaaaaaatgagaatgtgtaataaaataatatctgctatagattatccaaata	---PKKLGYNIDTCLTIAKNN*
	atgcagaaaaaaaccatctcgcgctagatgaatacaaaaaaatgagaatgtgtaataaaa				aagatcacatttatagtgcgataatagaaactgttaacaattacttagataatcctccga
	taatatctgctatagattatccaaataaagatcacatttatagtgcgataatagaaactg	MW355944.1_LSDV_China/GD01/2020_reverse_complement_reverse_complement			aaaagctaggatacaatattgatacttgtttgactatagcaaaaaacaattaa	OM984486.1_LSDV_FJ2019_reverse_complement_reverse_complement
	ttaacaattacttagataatcctccgaaaaagctaggatacaatattgatacttgtttga	IFVLKLFNFNIYKNEFLVLYLDFSINGKNGKYYTT*SL*KSFCLCM*VI*TVL*RKKI*F				MAKMENITPPNHFEKASVYACRLFKQFYNEKKYDLDECFLKVRN-SMSRYYSMVGDDLVW
	ctatagcaaaaaacaattaa	R*MFFKS*K*HVSILFYGW**FSLEQRNIKLLI*IHSI*K*CK*SKFCSIFKNC*FN*EK			>MW656253.1_LSDV/280-KZN/RSA/2018 reverse complement reverse complement	NREILSYLYEYIAYKNNANNPNFVLSSKIVNLTKKNTKKIKNEINSVVQTYKLDKHIKKV
		YKKDKK*NKFCCSNLQIG*TYKKSKYNTL*LYKNKKNV*YIQKKC*Y*IK*YICNTIKNL			atgcaaaaatggaaaataatacaccacctaatcactttgaaaaagcttctgtttatgcat	NITHYDYIKIKKTYDTFKKNVDIKSNDISVTLLKIYKQLSLISDVSINTRSMTKSLMYYM
	>AF409137.1_LSDV_Neethling_Warmbaths_LW reverse complement reverse complement	*-TTKLN**CFDKYTFYDKIFNVLHVS*SL*KG*TTCILQSRR*KRILCIII*-KDKLN*			gtaggttatttaaacagttttataacgaaaaaaaatatgatttagataaatgttttttaa	FPDLFKKDKRHVFYRVDAKKGYCVLSSKKINLIRVLLEYKFDIKYKEWGLIKRYINTICN
	atgtttgtactgaagttgtttaatttcaatatttacaaaaatgaatttttagttctttat	GFIRI*I*YKIQRVGINKKIY*YYL**R**K*QNLYWKISIFKVKTCF*N*I*L*I*IRK			aagttagaaatagcatgtctcaatactattctatggttggtgatgatttagtctggaaca	KGSKSSKICIGKYPYLKLKPVSKIKFNYRSKYVSDFKRIVSSSFSLVDLTEKITKKTFSN
	ttaaatttttccattaatgcaaaaatggaaaataatacaccacctaatcactttgaaaaa	*F*ENSEF*FFIG*FDRKNNEKNF**YF*K*N*SSV*V*CRKKPSRAR*IQKNENV**NN			gagaaatattaagttacttatatgaatacatagcatataaaaataatgcaaataatccaa	IFRNEISHLYKFNAEKNHLALDEYKKMRMCNKIISAIDYPNKDHIYSAIIETVNNYLDNP
	gcttctgtttatgcatgtaggttatttaaacagttttataacgaaaaaaaatatgattta	ICYRLSK*RSHL*CDNRNC*QLLR*SSEKARIQY*YLFDYSKKQL			attttgttttatcttcaaaaattattaatttaactaagaaaaatacaaaaaagataaaaa	---PKKLGYNIDTCLTIAKNN*
	gataaatgttttttaaaagttagaaatagcatgtctcaatactattctatggttggtgat				atgaaataaattctgttggtcaaacttacaaattggataaacatataaaaaaagtaaata
	gatttagtctggaacagagaaatattaagttacttatatgaatacatagcatataaaaat	ON152411.1_LSDV72/PrachuapKhiriKhan/Thailand/2021_reverse_complement_reverse_complement			taacacactatgattatataaaaataaaaaaaacgtatgacgcattcaaaaaaaatgttg	ON152411.1_LSDV72/PrachuapKhiriKhan/Thailand/2021_reverse_complement_reverse_complement
	aatgcaaataatccaaattttgttttatcttcaaaaattattaatttaactaagaaaaat	IFVLKLFNFNIYKNEFLVLYLDFSINGKNGKYYTT*SL*KSFCLCM*VI*TVL*RKKI*F			acattaaatcaaatgatatatctgtaacactattaaaaatttataaacaactaagcttaa	MAKMENITPPNHFEKASVYACRLFKQFYNEKKYDLDECFLKVRN-SMSRYYSMVGDDLVW
	acaaaaaagataaaaaatgaaataaattctgttggtcaaacttacaaattggataaacat	R*MFFKS*K*HVSILFYGW**FSLEQRNIKLLI*IHSI*K*CK*SKFCSIFKNC*FN*EK			ttagtgatgtttcaataaatacgcgttctatgacaaaatctttaatgtattacatgtttc	NREILSYLYEYIAYKNNANNPNFVLSSKIVNLTKKNTKKIKNEINSVVQTYKLDKHIKKV
	ataaaaaaagtaaatataacacactatgattatataaaaataaaaaaaacgtatgacgca	YKKDKK*NKFCCSNLQIG*TYKKSKYNTL*LYKNKKNV*YIQKKC*Y*IK*YICNTIKNL			ctgatctctttaaaaaggataaacgacatgtattttacagagtagacgctaaaaaaggat	NITHYDYIKIKKTYDTFKKNVDIKSNDISVTLLKIYKQLSLISDVSINTRSMTKSLMYYM
	ttcaaaaaaaatgttgacattaaatcaaatgatatatctgtaacactattaaaaatttat	*-TTKLN**CFDKYTFYDKIFNVLHVS*SL*KG*TTCILQSRR*KRILCIII*-KDKLN*			attgtgtattatcatctaaaaagataaacttaattagggttttattagaatataaatttg	FPDLFKKDKRHVFYRVDAKKGYCVLSSKKINLIRVLLEYKFDIKYKEWGLIKRYINTICN
	aaacaactaagcttaattagtgatgtttcaataaatacgcgttctatgacaaaatcttta	GFIRI*I*YKIQRVGINKKIY*YYL**R**K*QNLYWKISIFKVKTCF*N*I*L*I*IRK			atataaaatacaaagagtggggattaataaaaagatatattaatactatttgtaataaag	KGSKSSKICIGKYPYLKLKPVSKIKFNYRSKYVSDFKRIVSSSFSLVDLTEKITKKTFSN
	atgtattacatgtttcctgatctctttaaaaaggataaacgacatgtattttacagagta	*F*ENSEF*FFIG*FDRKNNEKNF**YF*K*N*SSV*V*CRKKPSRAR*IQKNENV**NN			gtagtaaaagtagcaaaatctgtattggaaaatatccatatttaaagttaaaacctgttt	IFRNEISHLYKFNAEKNHLALDEYKKMRMCNKIISAIDYPNKDHIYSAIIETVNNYLDNP
	gacgctaaaaaaggatattgtgtattatcatctaaaaagataaacttaattagggtttta	ICYRLSK*RSHL*CDNRNC*QLLR*SSEKARIQY*YLFDYSKKQL			ctaaaattaaatttaattatagatctaaatacgtaagtgattttaagagaatagtgagtt	---PKKLGYNIDTCLTIAKNN*
	ttagaatataaatttgatataaaatacaaagagtggggattaataaaaagatatattaat				ctagtttttcattggttgatttgacagaaaaaataacgaaaaaaacttttagtaatattt
	actatttgtaataaaggtagtaaaagtagcaaaatctgtattggaaaatatccatattta	OM793602.1_LSDV_Russia_Tomsk_2020_reverse_complement_reverse_complement			tcagaaatgaaattagtcatctgtataagtttaatgcagaaaaaaaccatctcgcgctag	OM793602.1_LSDV_Russia_Tomsk_2020_reverse_complement_reverse_complement
	aagttaaaacctgtttctaaaattaaatttaattatagatctaaatacgtaagtgatttt	IFVLKLFNFNIYKNEFLVLYLDFSINGKNGKYYTT*SL*KSFCLCM*VI*TVL*RKKI*F			atgaatacaaaaaaatgagaatgtgtaataaaataatatctgctatagattatccaaata	MAKMENITPPNHFEKASVYACRLFKQFYNEKKYDLDECFLKVRN-SMSRYYSMVGDDLVW
	aagagaatagtgagttctagtttttcattggttgatttgacagaaaaaataacgaaaaaa	R*MFFKS*K*HVSILFYGW**FSLEQRNIKLLI*IHSI*K*CK*SKFCSIFKNC*FN*EK			aagatcacatttatagtgcgataatagaaactgttaacaattacttagataatcctccga	NREILSYLYEYIAYKNNANNPNFVLSSKIVNLTKKNTKKIKNEINSVVQTYKLDKHIKKV
	acttttagtaatattttcagaaatgaaattagtcatctgtataagtttaatgcagaaaaa	YKKDKK*NKFCCSNLQIG*TYKKSKYNTL*LYKNKKNV*YIQKKC*Y*IK*YICNTIKNL			aaaagctaggatacaatattgatacttgtttgactatagcaaaaaacaattaa	NITHYDYIKIKKTYDTFKKNVDIKSNDISVTLLKIYKQLSLISDVSINTRSMTKSLMYYM
	aaccatctcgcgctagatgaatacaaaaaaatgagaatgtgtaataaaataatatctgct	*-TTKLN**CFDKYTFYDKIFNVLHVS*SL*KG*TTCILQSRR*KRILCIII*-KDKLN*				FPDLFKKDKRHVFYRVDAKKGYCVLSSKKINLIRVLLEYKFDIKYKEWGLIKRYINTICN
	atagattatccaaataaagatcacatttatagtgcgataatagaaactgttaacaattac	GFIRI*I*YKIQRVGINKKIY*YYL**R**K*QNLYWKISIFKVKTCF*N*I*L*I*IRK			>SRR21590382 reverse complement reverse complement	KGSKSSKICIGKYPYLKLKPVSKIKFNYRSKYVSDFKRIVSSSFSLVDLTEKITKKTFSN
	ttagataatcctccgaaaaagctaggatacaatattgatacttgtttgactatagcaaaa	*F*ENSEF*FFIG*FDRKNNEKNF**YF*K*N*SSV*V*CRKKPSRAR*IQKNENV**NN			atgcaaaaatggaaaataatacaccacctaatcactttgaaaaagcttctgtttatgcat	IFRNEISHLYKFNAEKNHLALDEYKKMRMCNKIISAIDYPNKDHIYSAIIETVNNYLDNP
	aacaattaa	ICYRLSK*RSHL*CDNRNC*QLLR*SSEKARIQY*YLFDYSKKQL			gtaggttatttaaacagttttataacgaaaaaaaatatgatttagataaatgttttttaa	---PKKLGYNIDTCLTIAKNN*
					aagttagaaatagcatgtctcaatactattctatggttggtgatgatttagtctggaaca
	>MW656253.1_LSDV/280-KZN/RSA/2018 reverse complement reverse complement	OM793603.1_LSDV_Russia_Khabarovsk_2020_reverse_complement_reverse_complement			gagaaatattaagttacttatatgaatacatagcatataaaaataatgcaaataatccaa	OM793603.1_LSDV_Russia_Khabarovsk_2020_reverse_complement_reverse_complement
	atgtttgtactgaagttgtttaatttcaatatttacaaaaatgaatttttagttctttat	IFVLKLFNFNIYKNEFLVLYLDFSINGKNGKYYTT*SL*KSFCLCM*VI*TVL*RKKI*F			attttgttttatcttcaaaaattattaatttaactaagaaaaatacaaaaaagataaaaa	MAKMENITPPNHFEKASVYACRLFKQFYNEKKYDLDECFLKVRN-SMSRYYSMVGDDLVW
	ttaaatttttccattaatgcaaaaatggaaaataatacaccacctaatcactttgaaaaa	R*MFFKS*K*HVSILFYGW**FSLEQRNIKLLI*IHSI*K*CK*SKFCSIFKNC*FN*EK			atgaaataaattctgttggtcaaacttacaaattggataaacatataaaaaaagtaaata	NREILSYLYEYIAYKNNANNPNFVLSSKIVNLTKKNTKKIKNEINSVVQTYKLDKHIKKV
	gcttctgtttatgcatgtaggttatttaaacagttttataacgaaaaaaaatatgattta	YKKDKK*NKFCCSNLQIG*TYKKSKYNTL*LYKNKKNV*YIQKKC*Y*IK*YICNTIKNL			taacacactatgattatataaaaataaaaaaaacgtatgacgcattcaaaaaaaatgttg	NITHYDYIKIKKTYDTFKKNVDIKSNDISVTLLKIYKQLSLISDVSINTRSMTKSLMYYM
	gataaatgttttttaaaagttagaaatagcatgtctcaatactattctatggttggtgat	*-TTKLN**CFDKYTFYDKIFNVLHVS*SL*KG*TTCILQSRR*KRILCIII*-KDKLN*			acattaaatcaaatgatatatctgtaacactattaaaaatttataaacaactaagcttaa	FPDLFKKDKRHVFYRVDAKKGYCVLSSKKINLIRVLLEYKFDIKYKEWGLIKRYINTICN
	gatttagtctggaacagagaaatattaagttacttatatgaatacatagcatataaaaat	GFIRI*I*YKIQRVGINKKIY*YYL**R**K*QNLYWKISIFKVKTCF*N*I*L*I*IRK			ttagtgatgtttcaataaatacgcgttctatgacaaaatctttaatgtattacatgtttc	KGSKSSKICIGKYPYLKLKPVSKIKFNYRSKYVSDFKRIVSSSFSLVDLTEKITKKTFSN
	aatgcaaataatccaaattttgttttatcttcaaaaattattaatttaactaagaaaaat	*F*ENSEF*FFIG*FDRKNNEKNF**YF*K*N*SSV*V*CRKKPSRAR*IQKNENV**NN			ctgatctctttaaaaaggataaacgacatgtattttacagagtagacgctaaaaaaggat	IFRNEISHLYKFNAEKNHLALDEYKKMRMCNKIISAIDYPNKDHIYSAIIETVNNYLDNP
	acaaaaaagataaaaaatgaaataaattctgttggtcaaacttacaaattggataaacat	ICYRLSK*RSHL*CDNRNC*QLLR*SSEKARIQY*YLFDYSKKQL			attgtgtattatcatctaaaaagataaacttaattagggttttattagaatataaatttg	---PKKLGYNIDTCLTIAKNN*
	ataaaaaaagtaaatataacacactatgattatataaaaataaaaaaaacgtatgacgca				atataaaatacaaagagtggggattaataaaaagatatattaatactatttgtaataaag
	ttcaaaaaaaatgttgacattaaatcaaatgatatatctgtaacactattaaaaatttat	MW732649.1_LSDV/HongKong/2020_reverse_complement_reverse_complement			gtagtaaaagtagcaaaatctgtattggaaaatatccatatttaaagttaaaacctgttt	MW732649.1_LSDV/HongKong/2020_reverse_complement_reverse_complement
	aaacaactaagcttaattagtgatgtttcaataaatacgcgttctatgacaaaatcttta	IFVLKLFNFNIYKNEFLVLYLDFSINGKNGKYYTT*SL*KSFCLCM*VI*TVL*RKKI*F			ctaaaattaaatttaattatagatctaaatacgcaagtgattttaagagaatagtgagtt	MAKMENITPPNHFEKASVYACRLFKQFYNEKKYDLDECFLKVRN-SMSRYYSMVGDDLVW
	atgtattacatgtttcctgatctctttaaaaaggataaacgacatgtattttacagagta	R*MFFKS*K*HVSILFYGW**FSLEQRNIKLLI*IHSI*K*CK*SKFCSIFKNC*FN*EK			ctagtttttcattggttgatttgacagaaaaaataacgaaaaaaacttttagtaatattt	NREILSYLYEYIAYKNNANNPNFVLSSKIVNLTKKNTKKIKNEINSVVQTYKLDKHIKKV
	gacgctaaaaaaggatattgtgtattatcatctaaaaagataaacttaattagggtttta	YKKDKK*NKFCCSNLQIG*TYKKSKYNTL*LYKNKKNV*YIQKKC*Y*IK*YICNTIKNL			tcagaaatgaaattagtcatctgtataagtttaatgcagaaaaaaaccatctcgcgctag	NITHYDYIKIKKTYDTFKKNVDIKSNDISVTLLKIYKQLSLISDVSINTRSMTKSLMYYM
	ttagaatataaatttgatataaaatacaaagagtggggattaataaaaagatatattaat	*-TTKLN**CFDKYTFYDKIFNVLHVS*SL*KG*TTCILQSRR*KRILCIII*-KDKLN*			atgaatacaaaaaaatgagaatgtgtaataaaataatatctgctatagattatccaaata	FPDLFKKDKRHVFYRVDAKKGYCVLSSKKINLIRVLLEYKFDIKYKEWGLIKRYINTICN
	actatttgtaataaaggtagtaaaagtagcaaaatctgtattggaaaatatccatattta	GFIRI*I*YKIQRVGINKKIY*YYL**R**K*QNLYWKISIFKVKTCF*N*I*L*I*IRK			aagatcacatttatagtgcgataatagaaactgttaacaattacttagataatcctccga	KGSKSSKICIGKYPYLKLKPVSKIKFNYRSKYVSDFKRIVSSSFSLVDLTEKITKKTFSN
	aagttaaaacctgtttctaaaattaaatttaattatagatctaaatacgtaagtgatttt	*F*ENSEF*FFIG*FDRKNNEKNF**YF*K*N*SSV*V*CRKKPSRAR*IQKNENV**NN			aaaagctaggatacaatattgatacttgtttaactatagcaaaaaacaattaa	IFRNEISHLYKFNAEKNHLALDEYKKMRMCNKIISAIDYPNKDHIYSAIIETVNNYLDNP
	aagagaatagtgagttctagtttttcattggttgatttgacagaaaaaataacgaaaaaa	ICYRLSK*RSHL*CDNRNC*QLLR*SSEKARIQY*YLFDYSKKQL				---PKKLGYNIDTCLTIAKNN*
	acttttagtaatattttcagaaatgaaattagtcatctgtataagtttaatgcagaaaaa				>SRR21590384 reverse complement reverse complement
	aaccatctcgcgctagatgaatacaaaaaaatgagaatgtgtaataaaataatatctgct	MZ577076.1_LSDV_20L81_Bang-Thanh/VNM/20_reverse_complement_reverse_complement			atgcaaaaatggaaaataatacaccacctaatcactttgaaaaagcttctgtttatgcat	MZ577076.1_LSDV_20L81_Bang-Thanh/VNM/20_reverse_complement_reverse_complement
	atagattatccaaataaagatcacatttatagtgcgataatagaaactgttaacaattac	IFVLKLFNFNIYKNEFLVLYLDFSINGKNGKYYTT*SL*KSFCLCM*VI*TVL*RKKI*F			gtaggttatttaaacagttttataacgaaaaaaaatatgatttagataaatgttttttaa	MAKMENITPPNHFEKASVYACRLFKQFYNEKKYDLDECFLKVRN-SMSRYYSMVGDDLVW
	ttagataatcctccgaaaaagctaggatacaatattgatacttgtttgactatagcaaaa	R*MFFKS*K*HVSILFYGW**FSLEQRNIKLLI*IHSI*K*CK*SKFCSIFKNC*FN*EK			aagttagaaatagcatgtctcaatactattctatggttggtgatgatttagtctggaaca	NREILSYLYEYIAYKNNANNPNFVLSSKIVNLTKKNTKKIKNEINSVVQTYKLDKHIKKV
	aacaattaa	YKKDKK*NKFCCSNLQIG*TYKKSKYNTL*LYKNKKNV*YIQKKC*Y*IK*YICNTIKNL			gagaaatattaagttacttatatgaatacatagcatataaaaataatgcaaataatccaa	NITHYDYIKIKKTYDTFKKNVDIKSNDISVTLLKIYKQLSLISDVSINTRSMTKSLMYYM
		*-TTKLN**CFDKYTFYDKIFNVLHVS*SL*KG*TTCILQSRR*KRILCIII*-KDKLN*			attttgttttatcttcaaaaattattaatttaactaagaaaaatacaaaaaagataaaaa	FPDLFKKDKRHVFYRVDAKKGYCVLSSKKINLIRVLLEYKFDIKYKEWGLIKRYINTICN
	>SRR21590382 reverse complement reverse complement	GFIRI*I*YKIQRVGINKKIY*YYL**R**K*QNLYWKISIFKVKTCF*N*I*L*I*IRK			atgaaataaattctgttggtcaaacttacaaattggataaacatataaaaaaagtaaata	KGSKSSKICIGKYPYLKLKPVSKIKFNYRSKYVSDFKRIVSSSFSLVDLTEKITKKTFSN
	atgtttgtactgaagttgtttaatttcaatatttacaaaaatgaatttttagttctttat	*F*ENSEF*FFIG*FDRKNNEKNF**YF*K*N*SSV*V*CRKKPSRAR*IQKNENV**NN			taacacactatgattatataaaaataaaaaaaacgtatgacgcattcaaaaaaaatgttg	IFRNEISHLYKFNAEKNHLALDEYKKMRMCNKIISAIDYPNKDHIYSAIIETVNNYLDNP
	ttaaatttttccattaatgcaaaaatggaaaataatacaccacctaatcactttgaaaaa	ICYRLSK*RSHL*CDNRNC*QLLR*SSEKARIQY*YLFDYSKKQL			acattaaatcaaatgatatatctgtaacactattaaaaatttataaacaactaagcttaa	---PKKLGYNIDTCLTIAKNN*
	gcttctgtttatgcatgtaggttatttaaacagttttataacgaaaaaaaatatgattta				ttagtgatgtttcaataaatacgcgttctatgacaaaatctttaatgtattacatgtttc
	gataaatgttttttaaaagttagaaatagcatgtctcaatactattctatggttggtgat	MZ577073.1_LSDV_20L42_Quyet-Thang/VNM/20_reverse_complement_reverse_complement			ctgatctctttaaaaaggataaacgacatgtattttacagagtagacgctaaaaaaggat	MZ577073.1_LSDV_20L42_Quyet-Thang/VNM/20_reverse_complement_reverse_complement
	gatttagtctggaacagagaaatattaagttacttatatgaatacatagcatataaaaat	IFVLKLFNFNIYKNEFLVLYLDFSINGKNGKYYTT*SL*KSFCLCM*VI*TVL*RKKI*F			attgtgtattatcatctaaaaagataaacttaattagggttttattagaatataaatttg	MAKMENITPPNHFEKASVYACRLFKQFYNEKKYDLDECFLKVRN-SMSRYYSMVGDDLVW
	aatgcaaataatccaaattttgttttatcttcaaaaattattaatttaactaagaaaaat	R*MFFKS*K*HVSILFYGW**FSLEQRNIKLLI*IHSI*K*CK*SKFCSIFKNC*FN*EK			atataaaatacaaagagtggggattaataaaaagatatattaatactatttgtaataaag	NREILSYLYEYIAYKNNANNPNFVLSSKIVNLTKKNTKKIKNEINSVVQTYKLDKHIKKV
	acaaaaaagataaaaaatgaaataaattctgttggtcaaacttacaaattggataaacat	YKKDKK*NKFCCSNLQIG*TYKKSKYNTL*LYKNKKNV*YIQKKC*Y*IK*YICNTIKNL			gtagtaaaagtagcaaaatctgtattggaaaatatccatatttaaagttaaaacctgttt	NITHYDYIKIKKTYDTFKKNVDIKSNDISVTLLKIYKQLSLISDVSINTRSMTKSLMYYM
	ataaaaaaagtaaatataacacactatgattatataaaaataaaaaaaacgtatgacgca	*-TTKLN**CFDKYTFYDKIFNVLHVS*SL*KG*TTCILQSRR*KRILCIII*-KDKLN*			ctaaaattaaatttaattatagatctaaatacgcaagtgattttaagagaatagtgagtt	FPDLFKKDKRHVFYRVDAKKGYCVLSSKKINLIRVLLEYKFDIKYKEWGLIKRYINTICN
	ttcaaaaaaaatgttgacattaaatcaaatgatatatctgtaacactattaaaaatttat	GFIRI*I*YKIQRVGINKKIY*YYL**R**K*QNLYWKISIFKVKTCF*N*I*L*I*IRK			ctagtttttcattggttgatttgacagaaaaaataacgaaaaaaacttttagtaatattt	KGSKSSKICIGKYPYLKLKPVSKIKFNYRSKYVSDFKRIVSSSFSLVDLTEKITKKTFSN
	aaacaactaagcttaattagtgatgtttcaataaatacgcgttctatgacaaaatcttta	*F*ENSEF*FFIG*FDRKNNEKNF**YF*K*N*SSV*V*CRKKPSRAR*IQKNENV**NN			tcagaaatgaaattagtcatctgtataagtttaatgcagaaaaaaaccatctcgcgctag	IFRNEISHLYKFNAEKNHLALDEYKKMRMCNKIISAIDYPNKDHIYSAIIETVNNYLDNP
	atgtattacatgtttcctgatctctttaaaaaggataaacgacatgtattttacagagta	ICYRLSK*RSHL*CDNRNC*QLLR*SSEKARIQY*YLFDYSKKQL			atgaatacaaaaaaatgagaatgtgtaataaaataatatctgctatagattatccaaata	---PKKLGYNIDTCLTIAKNN*
	gacgctaaaaaaggatattgtgtattatcatctaaaaagataaacttaattagggtttta				aagatcacatttatagtgcgataatagaaactgttaacaattacttagataatcctccga
	ttagaatataaatttgatataaaatacaaagagtggggattaataaaaagatatattaat	MZ577074.1_LSDV_20L43_Ly-Quoc/VNM/20_reverse_complement_reverse_complement			aaaagctaggatacaatattgatacttgtttaactatagcaaaaaacaattaa	MZ577074.1_LSDV_20L43_Ly-Quoc/VNM/20_reverse_complement_reverse_complement
	actatttgtaataaaggtagtaaaagtagcaaaatctgtattggaaaatatccatattta	IFVLKLFNFNIYKNEFLVLYLDFSINGKNGKYYTT*SL*KSFCLCM*VI*TVL*RKKI*F				MAKMENITPPNHFEKASVYACRLFKQFYNEKKYDLDECFLKVRN-SMSRYYSMVGDDLVW
	aagttaaaacctgtttctaaaattaaatttaattatagatctaaatacgcaagtgatttt	R*MFFKS*K*HVSILFYGW**FSLEQRNIKLLI*IHSI*K*CK*SKFCSIFKNC*FN*EK			>SRR21590385 reverse complement reverse complement	NREILSYLYEYIAYKNNANNPNFVLSSKIVNLTKKNTKKIKNEINSVVQTYKLDKHIKKV
	aagagaatagtgagttctagtttttcattggttgatttgacagaaaaaataacgaaaaaa	YKKDKK*NKFCCSNLQIG*TYKKSKYNTL*LYKNKKNV*YIQKKC*Y*IK*YICNTIKNL			atgcaaaaatggaaaataatacaccacctaatcactttgaaaaagcttctgtttatgcat	NITHYDYIKIKKTYDTFKKNVDIKSNDISVTLLKIYKQLSLISDVSINTRSMTKSLMYYM
	acttttagtaatattttcagaaatgaaattagtcatctgtataagtttaatgcagaaaaa	*-TTKLN**CFDKYTFYDKIFNVLHVS*SL*KG*TTCILQSRR*KRILCIII*-KDKLN*			gtaggttatttaaacagttttataacgaaaaaaaatatgatttagataaatgttttttaa	FPDLFKKDKRHVFYRVDAKKGYCVLSSKKINLIRVLLEYKFDIKYKEWGLIKRYINTICN
	aaccatctcgcgctagatgaatacaaaaaaatgagaatgtgtaataaaataatatctgct	GFIRI*I*YKIQRVGINKKIY*YYL**R**K*QNLYWKISIFKVKTCF*N*I*L*I*IRK			aagttagaaatagcatgtctcaatactattctatggttggtgatgatttagtctggaaca	KGSKSSKICIGKYPYLKLKPVSKIKFNYRSKYVSDFKRIVSSSFSLVDLTEKITKKTFSN
	atagattatccaaataaagatcacatttatagtgcgataatagaaactgttaacaattac	*F*ENSEF*FFIG*FDRKNNEKNF**YF*K*N*SSV*V*CRKKPSRAR*IQKNENV**NN			gagaaatattaagttacttatatgaatacatagcatataaaaataatgcaaataatccaa	IFRNEISHLYKFNAEKNHLALDEYKKMRMCNKIISAIDYPNKDHIYSAIIETVNNYLDNP
	ttagataatcctccgaaaaagctaggatacaatattgatacttgtttaactatagcaaaa	ICYRLSK*RSHL*CDNRNC*QLLR*SSEKARIQY*YLFDYSKKQL			attttgttttatcttcaaaaattattaatttaactaagaaaaatacaaaaaagataaaaa	---PKKLGYNIDTCLTIAKNN*
	aacaattaa				atgaaataaattctgttggtcaaacttacaaattggataaacatataaaaaaagtaaata
		OL752713.2_LSDV/KM/Taiwan/2020_reverse_complement_reverse_complement			taacacactatgattatataaaaataaaaaaaacgtatgacgcattcaaaaaaaatgttg	OL752713.2_LSDV/KM/Taiwan/2020_reverse_complement_reverse_complement
	>SRR21590384 reverse complement reverse complement	IFVLKLFNFNIYKNEFLVLYLDFSINGKNGKYYTT*SL*KSFCLCM*VI*TVL*RKKI*F			acattaaatcaaatgatatatctgtaacactattaaaaatttataaacaactaagcttaa	MAKMENITPPNHFEKASVYACRLFKQFYNEKKYDLDECFLKVRN-SMSRYYSMVGDDLVW
	atgtttgtactgaagttgtttaatttcaatatttacaaaaatgaatttttagttctttat	R*MFFKS*K*HVSILFYGW**FSLEQRNIKLLI*IHSI*K*CK*SKFCSIFKNC*FN*EK			ttagtgatgtttcaataaatacgcgttctatgacaaaatctttaatgtattacatgtttc	NREILSYLYEYIAYKNNANNPNFVLSSKIVNLTKKNTKKIKNEINSVVQTYKLDKHIKKV
	ttaaatttttccattaatgcaaaaatggaaaataatacaccacctaatcactttgaaaaa	YKKDKK*NKFCCSNLQIG*TYKKSKYNTL*LYKNKKNV*YIQKKC*Y*IK*YICNTIKNL			ctgatctctttaaaaaggataaacgacatgtattttacagagtagacgctaaaaaaggat	NITHYDYIKIKKTYDTFKKNVDIKSNDISVTLLKIYKQLSLISDVSINTRSMTKSLMYYM
	gcttctgtttatgcatgtaggttatttaaacagttttataacgaaaaaaaatatgattta	*-TTKLN**CFDKYTFYDKIFNVLHVS*SL*KG*TTCILQSRR*KRILCIII*-KDKLN*			attgtgtattatcatctaaaaagataaacttaattagggttttattagaatataaatttg	FPDLFKKDKRHVFYRVDAKKGYCVLSSKKINLIRVLLEYKFDIKYKEWGLIKRYINTICN
	gataaatgttttttaaaagttagaaatagcatgtctcaatactattctatggttggtgat	GFIRI*I*YKIQRVGINKKIY*YYL**R**K*QNLYWKISIFKVKTCF*N*I*L*I*IRK			atataaaatacaaagagtggggattaataaaaagatatattaatactatttgtaataaag	KGSKSSKICIGKYPYLKLKPVSKIKFNYRSKYVSDFKRIVSSSFSLVDLTEKITKKTFSN
	gatttagtctggaacagagaaatattaagttacttatatgaatacatagcatataaaaat	*F*ENSEF*FFIG*FDRKNNEKNF**YF*K*N*SSV*V*CRKKPSRAR*IQKNENV**NN			gtagtaaaagtagcaaaatctgtattggaaaatatccatatttaaagttaaaacctgttt	IFRNEISHLYKFNAEKNHLALDEYKKMRMCNKIISAIDYPNKDHIYSAIIETVNNYLDNP
	aatgcaaataatccaaattttgttttatcttcaaaaattattaatttaactaagaaaaat	ICYRLSK*RSHL*CDNRNC*QLLR*SSEKARIQY*YLFDYSKKQL			ctaaaattaaatttaattatagatctaaatacgcaagtgattttaagagaatagtgagtt	---PKKLGYNIDTCLTIAKNN*
	acaaaaaagataaaaaatgaaataaattctgttggtcaaacttacaaattggataaacat				ctagtttttcattggttgatttgacagaaaaaataacgaaaaaaacttttagtaatattt
	ataaaaaaagtaaatataacacactatgattatataaaaataaaaaaaacgtatgacgca	MZ577075.1_LSDV_20L70_Dinh-To/VNM/20_reverse_complement_reverse_complement			tcagaaatgaaattagtcatctgtataagtttaatgcagaaaaaaaccatctcgcgctag	MZ577075.1_LSDV_20L70_Dinh-To/VNM/20_reverse_complement_reverse_complement
	ttcaaaaaaaatgttgacattaaatcaaatgatatatctgtaacactattaaaaatttat	IFVLKLFNFNIYKNEFLVLYLDFSINGKNGKYYTT*SL*KSFCLCM*VI*TVL*RKKI*F			atgaatacaaaaaaatgagaatgtgtaataaaataatatctgctatagattatccaaata	MAKMENITPPNHFEKASVYACRLFKQFYNEKKYDLDECFLKVRN-SMSRYYSMVGDDLVW
	aaacaactaagcttaattagtgatgtttcaataaatacgcgttctatgacaaaatcttta	R*MFFKS*K*HVSILFYGW**FSLEQRNIKLLI*IHSI*K*CK*SKFCSIFKNC*FN*EK			aagatcacatttatagtgcgataatagaaactgttaacaattacttagataatcctccga	NREILSYLYEYIAYKNNANNPNFVLSSKIVNLTKKNTKKIKNEINSVVQTYKLDKHIKKV
	atgtattacatgtttcctgatctctttaaaaaggataaacgacatgtattttacagagta	YKKDKK*NKFCCSNLQIG*TYKKSKYNTL*LYKNKKNV*YIQKKC*Y*IK*YICNTIKNL			aaaagctaggatacaatattgatacttgtttaactatagcaaaaaacaattaa	NITHYDYIKIKKTYDTFKKNVDIKSNDISVTLLKIYKQLSLISDVSINTRSMTKSLMYYM
	gacgctaaaaaaggatattgtgtattatcatctaaaaagataaacttaattagggtttta	*-TTKLN**CFDKYTFYDKIFNVLHVS*SL*KG*TTCILQSRR*KRILCIII*-KDKLN*				FPDLFKKDKRHVFYRVDAKKGYCVLSSKKINLIRVLLEYKFDIKYKEWGLIKRYINTICN
	ttagaatataaatttgatataaaatacaaagagtggggattaataaaaagatatattaat	GFIRI*I*YKIQRVGINKKIY*YYL**R**K*QNLYWKISIFKVKTCF*N*I*L*I*IRK			>SRR21590386 reverse complement reverse complement	KGSKSSKICIGKYPYLKLKPVSKIKFNYRSKYVSDFKRIVSSSFSLVDLTEKITKKTFSN
	actatttgtaataaaggtagtaaaagtagcaaaatctgtattggaaaatatccatattta	*F*ENSEF*FFIG*FDRKNNEKNF**YF*K*N*SSV*V*CRKKPSRAR*IQKNENV**NN			atgcaaaaatggaaaataatacaccacctaatcactttgaaaaagcttctgtttatgcat	IFRNEISHLYKFNAEKNHLALDEYKKMRMCNKIISAIDYPNKDHIYSAIIETVNNYLDNP
	aagttaaaacctgtttctaaaattaaatttaattatagatctaaatacgcaagtgatttt	ICYRLSK*RSHL*CDNRNC*QLLR*SSEKARIQY*YLFDYSKKQL			gtaggttatttaaacagttttataacgaaaaaaaatatgatttagataaatgttttttaa	---PKKLGYNIDTCLTIAKNN*
	aagagaatagtgagttctagtttttcattggttgatttgacagaaaaaataacgaaaaaa				aagttagaaatagcatgtctcaatactattctatggttggtgatgatttagtctggaaca
	acttttagtaatattttcagaaatgaaattagtcatctgtataagtttaatgcagaaaaa	OL542833.1_LSDV/Russia/Tyumen/2019_reverse_complement_reverse_complement			gagaaatattaagttacttatatgaatacatagcatataaaaataatgcaaataatccaa	OL542833.1_LSDV/Russia/Tyumen/2019_reverse_complement_reverse_complement
	aaccatctcgcgctagatgaatacaaaaaaatgagaatgtgtaataaaataatatctgct	MFVLKLFNFNIYKNEFLVLYLDFSINAKMENNTPPNHFEKASVYACRLFKQFYNEKKYDL			attttgttttatcttcaaaaattattaatttaactaagaaaaatacaaaaaagataaaaa	MQKWKIIHHLITLKKLLFMHVGYLNSFITKKNMI*INVF*KLEIACLNTILWLVMI*SGT
	atagattatccaaataaagatcacatttatagtgcgataatagaaactgttaacaattac	DKCFLKVRNSMSQYYSMVGDDLVWNREILSYLYEYIAYKNNANNPNFVLSSKIVNLTKKN			atgaaataaattctgttggtcaaacttacaaattggataaacatataaaaaaagtaaata	EKY*VTYMNT*HIKIMQIIQILFYLQKLLI*LRKIQKR*KMK*ILLFKLTNWINI*KK*I
	ttagataatcctccgaaaaagctaggatacaatattgatacttgtttaactatagcaaaa	TKKIKNEINSVVQTYKLDKHIKKVNITHYDYIKIKKTYDTFKKNVDIKSNDISVTLLKIY			taacacactatgattatataaaaataaaaaaaacgtatgacgcattcaaaaaaaatgttg	*HTMII*-K*KKRMIHSKKMLILNQMIYL*HY*KFINN*A*LVMFR*IHVL*QNL*CITC
	aacaattaa	KQLSLISDVSINTRSMTKSLMYYMFPD--LFKKDKRHVFYRVDAKKGYCVLSSKKINLIR			acattaaatcaaatgatatatctgtaacactattaaaaatttataaacaactaagcttaa	FLISLKRINDMYFTE*TLKKDIVYYHLKR*T*LGFY*NINLI*NTKSGD**KDILILFVI
		VLLEYKFDIKYKEWGLIKRYINTICNKGSKSSKICIGKYPYLKLKPVSKIKFNYRSKYVS			ttagtgatgtttcaataaatacgcgttctatgacaaaatctttaatgtattacatgtttc	KVVKVAKSVLENIHI*S*NLFLKLNLIIDLNT*VILRE**VLVFHWLI*QKK*RKKLLVI
	>SRR21590385 reverse complement reverse complement	DFKRIVSSSFSLVDLTEKITKKTFSNIFRNEISHLYKFNAEKNHLALDEYKKMRMCNKII			ctgatctctttaaaaaggataaacgacatgtattttacagagtagacgctaaaaaaggat	FLEMKLVICISLMQKKTISR*MNTKK*ECVIK*---YLL*IIQIKITFIVR**-KLLTIT
	atgtttgtactgaagttgtttaatttcaatatttacaaaaatgaatttttagttctttat	SAIDYPNKDHIYSAIIETVNNYLDNPPKKLGYNIDTCLTIAKNN*			attgtgtattatcatctaaaaagataaacttaattagggttttattagaatataaatttg	*IILRKS*DTILILV*L*QKTI
	ttaaatttttccattaatgcaaaaatggaaaataatacaccacctaatcactttgaaaaa				atataaaatacaaagagtggggattaataaaaagatatattaatactatttgtaataaag
	gcttctgtttatgcatgtaggttatttaaacagttttataacgaaaaaaaatatgattta	OM530217.1_LSDV/Russia/Saratov/2019_reverse_complement_reverse_complement			gtagtaaaagtagcaaaatctgtattggaaaatatccatatttaaagttaaaacctgttt	OM530217.1_LSDV/Russia/Saratov/2019_reverse_complement_reverse_complement
	gataaatgttttttaaaagttagaaatagcatgtctcaatactattctatggttggtgat	IFVLKLFNFNIYKNEFLVLYLDFSINGKNGKYYTT*SL*KSFCLCM*VI*TVL*RKKI*F			ctaaaattaaatttaattatagatctaaatacgcaagtgattttaagagaatagtgagtt	MAKMENITPPNHFEKASVYACRLFKQFYNEKKYDLDECFLKVRN-SMSRYYSMVGDDLVW
	gatttagtctggaacagagaaatattaagttacttatatgaatacatagcatataaaaat	R*MFFKS*K*HVSILFYGW**FSLEQRNIKLLI*IHSI*K*CK*SKFCSIFKNC*FN*EK			ctagtttttcattggttgatttgacagaaaaaataacgaaaaaaacttttagtaatattt	NREILSYLYEYIAYKNNANNPNFVLSSKIVNLTKKNTKKIKNEINSVVQTYKLDKHIKKV
	aatgcaaataatccaaattttgttttatcttcaaaaattattaatttaactaagaaaaat	YKKDKK*NKFCCSNLQIG*TYKKSKYNTL*LYKNKKNV*YIQKKC*Y*IK*YICNTIKNL			tcagaaatgaaattagtcatctgtataagtttaatgcagaaaaaaaccatctcgcgctag	NITHYDYIKIKKTYDTFKKNVDIKSNDISVTLLKIYKQLSLISDVSINTRSMTKSLMYYM
	acaaaaaagataaaaaatgaaataaattctgttggtcaaacttacaaattggataaacat	*-TTKLN**CFDKYTFYDKIFNVLHVS*SL*KG*TTCILQSRR*KRILCIII*-KDKLN*			atgaatacaaaaaaatgagaatgtgtaataaaataatatctgctatagattatccaaata	FPDLFKKDKRHVFYRVDAKKGYCVLSSKKINLIRVLLEYKFDIKYKEWGLIKRYINTICN
	ataaaaaaagtaaatataacacactatgattatataaaaataaaaaaaacgtatgacgca	GFIRI*I*YKIQRVGINKKIY*YYL**R**K*QNLYWKISIFKVKTCF*N*I*L*I*IRK			aagatcacatttatagtgcgataatagaaactgttaacaattacttagataatcctccga	KGSKSSKICIGKYPYLKLKPVSKIKFNYRSKYVSDFKRIVSSSFSLVDLTEKITKKTFSN
	ttcaaaaaaaatgttgacattaaatcaaatgatatatctgtaacactattaaaaatttat	*F*ENSEF*FFIG*FDRKNNEKNF**YFQK*N*SSV*V*CRKKPSRAR*IQKNENV**NN			aaaagctaggatacaatattgatacttgtttaactatagcaaaaaacaattaa	IFRNEISHLYKFNAEKNHLALDEYKKMRMCNKIISAIDYPNKDHIYSAIIETVNNYLDNP
	aaacaactaagcttaattagtgatgtttcaataaatacgcgttctatgacaaaatcttta	ICYRLSK*RSHL*CDNRNC*QLLR*SSEKARIQY*YLFDYSKKQL				---PKKLGYNIDTCLTIAKNN*
	atgtattacatgtttcctgatctctttaaaaaggataaacgacatgtattttacagagta				>SRR21590383 reverse complement reverse complement
	gacgctaaaaaaggatattgtgtattatcatctaaaaagataaacttaattagggtttta	MH646674.1_LSDV/Russia/Saratov/2017_reverse_complement_reverse_complement			atgcaaaaatggaaaataatacaccacctaatcactttgaaaaagcttctgtttatgcat	MH646674.1_LSDV/Russia/Saratov/2017_reverse_complement_reverse_complement
	ttagaatataaatttgatataaaatacaaagagtggggattaataaaaagatatattaat	IFVLKLFNFNIYKNEFLVLYLDFSINGKNGKYYTT*SL*KSFCLCM*VI*TVL*RKKI*F			gtaggttatttaaacagttttataacgaaaaaaaatatgatttagataaatgttttttaa	MAKMENITPPNHFEKASVYACRLFKQFYNEKKYDLDECFLKVRN-SMSRYYSMVGDDLVW
	actatttgtaataaaggtagtaaaagtagcaaaatctgtattggaaaatatccatattta	R*MFFKS*K*HVSILFYGW**FSLEQRNIKLLI*IHSI*K*CK*SKFCSIFKNC*FN*EK			aagttagaaatagcatgtctcaatactattctatggttggtgatgatttagtctggaaca	NREILSYLYEYIAYKNNANNPNFVLSSKIVNLTKKNTKKIKNEINSVVQTYKLDKHIKKV
	aagttaaaacctgtttctaaaattaaatttaattatagatctaaatacgcaagtgatttt	YKKDKK*NKFCCSNLQIG*TYKKSKYNTL*LYKNKKNV*YIQKKC*Y*IK*YICNTIKNL			gagaaatattaagttacttatatgaatacatagcatataaaaataatgcaaataatccaa	NITHYDYIKIKKTYDTFKKNVDIKSNDISVTLLKIYKQLSLISDVSINTRSMTKSLMYYM
	aagagaatagtgagttctagtttttcattggttgatttgacagaaaaaataacgaaaaaa	*-TTKLN**CFDKYTFYDKIFNVLHVS*SL*KG*TTCILQSRR*KRILCIII*-KDKLN*			attttgttttatcttcaaaaattattaatttaactaagaaaaatacaaaaaagataaaaa	FPDLFKKDKRHVFYRVDAKKGYCVLSSKKINLIRVLLEYKFDIKYKEWGLIKRYINTICN
	acttttagtaatattttcagaaatgaaattagtcatctgtataagtttaatgcagaaaaa	GFIRI*I*YKIQRVGINKKIY*YYL**R**K*QNLYWKISIFKVKTCF*N*I*L*I*IRK			atgaaataaattctgttggtcaaacttacaaattggataaacatataaaaaaagtaaata	KGSKSSKICIGKYPYLKLKPVSKIKFNYRSKYVSDFKRIVSSSFSLVDLTEKITKKTFSN
	aaccatctcgcgctagatgaatacaaaaaaatgagaatgtgtaataaaataatatctgct	*F*ENSEF*FFIG*FDRKNNEKNF**YFQK*N*SSV*V*CRKKPSRAR*IQKNENV**NN			taacacactatgattatataaaaataaaaaaaacgtatgacgcattcaaaaaaaatgttg	IFRNEISHLYKFNAEKNHLALDEYKKMRMCNKIISAIDYPNKDHIYSAIIETVNNYLDNP
	atagattatccaaataaagatcacatttatagtgcgataatagaaactgttaacaattac	ICYRLSK*RSHL*CDNRNC*QLLR*SSEKARIQY*YLFDYSKKQL			acattaaatcaaatgatatatctgtaacactattaaaaatttataaacaactaagcttaa	---PKKLGYNIDTCLTIAKNN*
	ttagataatcctccgaaaaagctaggatacaatattgatacttgtttaactatagcaaaa				ttagtgatgtttcaataaatacgcgttctatgacaaaatctttaatgtattacatgtttc
	aacaattaa	MW656252.1_LSDV/Haden/RSA/1954_reverse_complement_reverse_complement			ctgatctctttaaaaaggataaacgacatgtattttacagagtagacgctaaaaaaggat	MW656252.1_LSDV/Haden/RSA/1954_reverse_complement_reverse_complement
		IFVLKLFNFNIYKNEFLVLYLDFSINGKNGKYYTT*SL*KSFCLCM*VI*TVL*RKKI*F			attgtgtattatcatctaaaaagataaacttaattagggttttattagaatataaatttg	MAKMENITPPNHFEKASVYACRLFKQFYNEKKYDLDECFLKVRN-SMSRYYSMVGDDLVW
	>SRR21590386 reverse complement reverse complement	R*MFFKS*K*HVSILFYGW**FSLEQRNIKLLI*IHSI*K*CK*SKFCSIFKNC*FN*EK			atataaaatacaaagagtggggattaataaaaagatatattaatactatttgtaataaag	NREILSYLYEYIAYKNNANNPNFVLSSKIVNLTKKNTKKIKNEINSVVQTYKLDKHIKKV
	atgtttgtactgaagttgtttaatttcaatatttacaaaaatgaatttttagttctttat	YKKDKK*NKFCCSNLQIG*TYKKSKYNTL*LYKNKKNV*YIQKKC*Y*IK*YICNTIKNL			gtagtaaaagtagcaaaatctgtattggaaaatatccatatttaaagttaaaacctgttt	NITHYDYIKIKKTYDTFKKNVDIKSNDISVTLLKIYKQLSLISDVSINTRSMTKSLMYYM
	ttaaatttttccattaatgcaaaaatggaaaataatacaccacctaatcactttgaaaaa	*-TTKLN**CFDKYTFYDKIFNVLHVS*SL*KG*TTCILQSRR*KRILCIII*-KDKLN*			ctaaaattaaatttaattatagatctaaatacgcaagtgattttaagagaatagtgagtt	FPDLFKKDKRHVFYRVDAKKGYCVLSSKKINLIRVLLEYKFDIKYKEWGLIKRYINTICN
	gcttctgtttatgcatgtaggttatttaaacagttttataacgaaaaaaaatatgattta	GFIRI*I*YKIQRVGINKKIY*YYL**R**K*QNLYWKISIFKVKTCF*N*I*L*I*IRK			ctagtttttcattggttgatttgacagaaaaaataacgaaaaaaacttttagtaatattt	KGSKSSKICIGKYPYLKLKPVSKIKFNYRSKYVSDFKRIVSSSFSLVDLTEKITKKTFSN
	gataaatgttttttaaaagttagaaatagcatgtctcaatactattctatggttggtgat	*F*ENSEF*FFIG*FDRKNNEKNF**YF*K*N*SSV*V*CRKKPSRAR*IQKNENV**NN			tcagaaatgaaattagtcatctgtataagtttaatgcagaaaaaaaccatctcgcgctag	IFRNEISHLYKFNAEKNHLALDEYKKMRMCNKIISAIDYPNKDHIYSAIIETVNNYLDNP
	gatttagtctggaacagagaaatattaagttacttatatgaatacatagcatataaaaat	ICYRLSK*RSHL*CDNRNC*QLLR*SSEKARIQY*YLFDYSKKQL			atgaatacaaaaaaatgagaatgtgtaataaaataatatctgctatagattatccaaata	---PKKLGYNIDTCLTIAKNN*
	aatgcaaataatccaaattttgttttatcttcaaaaattattaatttaactaagaaaaat				aagatcacatttatagtgcgataatagaaactgttaacaattacttagataatcctccga
	acaaaaaagataaaaaatgaaataaattctgttggtcaaacttacaaattggataaacat	KX764645.1_LSDVNeethling-LSD_vaccine-OBP_reverse_complement_reverse_complement			aaaagctaggatacaatattgatacttgtttaactatagcaaaaaacaattaa	KX764645.1_LSDVNeethling-LSD_vaccine-OBP_reverse_complement_reverse_complement
	ataaaaaaagtaaatataacacactatgattatataaaaataaaaaaaacgtatgacgca	IFVLKLFNFNIYKNEFLVLYLDFSINGKNGKYYTT*SL*KSFCLCM*VI*TVL*RKKI*F				MAKMENITPPNHFEKASVYACRLFKQFYNEKKYDLDECFLKVRN-SMSRYYSMVGDDLVW
	ttcaaaaaaaatgttgacattaaatcaaatgatatatctgtaacactattaaaaatttat	R*MFFKS*K*HVSILFYGW**FSLEQRNIKLLI*IHSI*K*CK*SKFCSIFKNC*FN*EK			>MW699032.1_LSDV/Russia/Dagestan/2015 reverse complement reverse complement	NREILSYLYEYIAYKNNANNPNFVLSSKIVNLTKKNTKKIKNEINSVVQTYKLDKHIKKV
	aaacaactaagcttaattagtgatgtttcaataaatacgcgttctatgacaaaatcttta	YKKDKK*NKFCCSNLQIG*TYKKSKYNTL*LYKNKKNV*YIQKKC*Y*IK*YICNTIKNL			atgcaaaaatggaaaataatacaccacctaatcactttgaaaaagcttctgtttatgcat	NITHYDYIKIKKTYDTFKKNVDIKSNDISVTLLKIYKQLSLISDVSINTRSMTKSLMYYM
	atgtattacatgtttcctgatctctttaaaaaggataaacgacatgtattttacagagta	*-TTKLN**CFDKYTFYDKIFNVLHVS*SL*KG*TTCILQSRR*KRILCIII*-KDKLN*			gtaggttatttaaacagttttataacgaaaaaaaatatgatttagataaatgttttttaa	FPDLFKKDKRHVFYRVDAKKGYCVLSSKKINLIRVLLEYKFDIKYKEWGLIKRYINTICN
	gacgctaaaaaaggatattgtgtattatcatctaaaaagataaacttaattagggtttta	GFIRI*I*YKIQRVGINKKIY*YYL**R**K*QNLYWKISIFKVKTCF*N*I*L*I*IRK			aagttagaaatagcatgtctcaatactattctatggttggtgatgatttagtctggaaca	KGSKSSKICIGKYPYLKLKPVSKIKFNYRSKYVSDFKRIVSSSFSLVDLTEKITKKTFSN
	ttagaatataaatttgatataaaatacaaagagtggggattaataaaaagatatattaat	*F*ENSEF*FFIG*FDRKNNEKNF**YF*K*N*SSV*V*CRKKPSRAR*IQKNENV**NN			gagaaatattaagttacttatatgaatacatagcatataaaaataatgcaaataatccaa	IFRNEISHLYKFNAEKNHLALDEYKKMRMCNKIISAIDYPNKDHIYSAIIETVNNYLDNP
	actatttgtaataaaggtagtaaaagtagcaaaatctgtattggaaaatatccatattta	ICYRLSK*RSHL*CDNRNC*QLLR*SSEKARIQY*YLFDYSKKQL			attttgttttatcttcaaaaattattaatttaactaagaaaaatacaaaaaagataaaaa	---PKKLGYNIDTCLTIAKNN*
	aagttaaaacctgtttctaaaattaaatttaattatagatctaaatacgcaagtgatttt				atgaaataaattctgttggtcaaacttacaaattggataaacatataaaaaaagtaaata
	aagagaatagtgagttctagtttttcattggttgatttgacagaaaaaataacgaaaaaa	MK441838.1_LSDV_Herbivac_LS_reverse_complement_reverse_complement			taacacactatgattatataaaaataaaaaaaacgtatgacgcattcaaaaaaaatgttg	MK441838.1_LSDV_Herbivac_LS_reverse_complement_reverse_complement
	acttttagtaatattttcagaaatgaaattagtcatctgtataagtttaatgcagaaaaa	IFVLKLFNFNIYKNEFLVLYLDFSINGKNGKYYTT*SL*KSFCLCM*VI*TVL*RKKI*F			acattaaatcaaatgatatatctgtaacactattaaaaatttataaacaactaagcttaa	MAKMENITPPNHFEKASVYACRLFKQFYNEKKYDLDECFLKVRN-SMSRYYSMVGDDLVW
	aaccatctcgcgctagatgaatacaaaaaaatgagaatgtgtaataaaataatatctgct	R*MFFKS*K*HVSILFYGW**FSLEQRNIKLLI*IHSI*K*CK*SKFCSIFKNC*FN*EK			ttagtgatgtttcaataaatacgcgttctatgacaaaatctttaatgtattacatgtttc	NREILSYLYEYIAYKNNANNPNFVLSSKIVNLTKKNTKKIKNEINSVVQTYKLDKHIKKV
	atagattatccaaataaagatcacatttatagtgcgataatagaaactgttaacaattac	YKKDKK*NKFCCSNLQIG*TYKKSKYNTL*LYKNKKNV*YIQKKC*Y*IK*YICNTIKNL			ctgatctctttaaaaaggataaacgacatgtattttacagagtagacgctaaaaaaggat	NITHYDYIKIKKTYDTFKKNVDIKSNDISVTLLKIYKQLSLISDVSINTRSMTKSLMYYM
	ttagataatcctccgaaaaagctaggatacaatattgatacttgtttaactatagcaaaa	*-TTKLN**CFDKYTFYDKIFNVLHVS*SL*KG*TTCILQSRR*KRILCIII*-KDKLN*			attgtgtattatcatctaaaaagataaacttaattagggttttattagaatataaatttg	FPDLFKKDKRHVFYRVDAKKGYCVLSSKKINLIRVLLEYKFDIKYKEWGLIKRYINTICN
	aacaattaa	GFIRI*I*YKIQRVGINKKIY*YYL**R**K*QNLYWKISIFKVKTCF*N*I*L*I*IRK			atataaaatacaaagagtggggattaataaaaagatatattaatactatttgtaataaag	KGSKSSKICIGKYPYLKLKPVSKIKFNYRSKYVSDFKRIVSSSFSLVDLTEKITKKTFSN
		*F*ENSEF*FFIG*FDRKNNEKNF**YF*K*N*SSV*V*CRKKPSRAR*IQKNENV**NN			gtagtaaaagtagcaaaatctgtattggaaaatatccatatttaaagttaaaacctgttt	IFRNEISHLYKFNAEKNHLALDEYKKMRMCNKIISAIDYPNKDHIYSAIIETVNNYLDNP
	>SRR21590383 reverse complement reverse complement	ICYRLSK*RSHL*CDNRNC*QLLR*SSEKARIQY*YLFDYSKKQL			ctaaaattaaatttaattatagatctaaatacgtaagtgattttaagagaatagtgagtt	---PKKLGYNIDTCLTIAKNN*
	atgtttgtactgaagttgtttaatttcaatatttacaaaaatgaatttttagttctttat				ctagtttttcattggttgatttgacagaaaaaataacgaaaaaaacttttagtaatattt
	ttaaatttttccattaatgcaaaaatggaaaataatacaccacctaatcactttgaaaaa	AF409138.1_LSDV_Neethling_vaccine_LW_1959_reverse_complement_reverse_complement			tcagaaatgaaattagtcatctgtataagtttaatgcagaaaaaaaccatctcgcgctag	AF409138.1_LSDV_Neethling_vaccine_LW_1959_reverse_complement_reverse_complement
	gcttctgtttatgcatgtaggttatttaaacagttttataacgaaaaaaaatatgattta	IFVLKLFNFNIYKNEFLVLYLDFSINGKNGKYYTT*SL*KSFCLCM*VI*TVL*RKKI*F			atgaatacaaaaaaatgagaatgtgtaataaaataatatctgctatagattatccaaata	MAKMENITPPNHFEKASVYACRLFKQFYNEKKYDLDECFLKVRN-SMSRYYSMVGDDLVW
	gataaatgttttttaaaagttagaaatagcatgtctcaatactattctatggttggtgat	R*MFFKS*K*HVSILFYGW**FSLEQRNIKLLI*IHSI*K*CK*SKFCSIFKNC*FN*EK			aagatcacatttatagtgcgataatagaaactgttaacaattacttagataatcctccga	NREILSYLYEYIAYKNNANNPNFVLSSKIVNLTKKNTKKIKNEINSVVQTYKLDKHIKKV
	gatttagtctggaacagagaaatattaagttacttatatgaatacatagcatataaaaat	YKKDKK*NKFCCSNLQIG*TYKKSKYNTL*LYKNKKNV*YIQKKC*Y*IK*YICNTIKNL			aaaagctaggatacaatattgatacttgtttaactatagcaaaaaacaattaa	NITHYDYIKIKKTYDTFKKNVDIKSNDISVTLLKIYKQLSLISDVSINTRSMTKSLMYYM
	aatgcaaataatccaaattttgttttatcttcaaaaattattaatttaactaagaaaaat	*-TTKLN**CFDKYTFYDKIFNVLHVS*SL*KG*TTCILQSRR*KRILCIII*-KDKLN*				FPDLFKKDKRHVFYRVDAKKGYCVLSSKKINLIRVLLEYKFDIKYKEWGLIKRYINTICN
	acaaaaaagataaaaaatgaaataaattctgttggtcaaacttacaaattggataaacat	GFIRI*I*YKIQRVGINKKIY*YYL**R**K*QNLYWKISIFKVKTCF*N*I*L*I*IRK			>MH893760.2_LSDV/Russia/Dagestan/2015 reverse complement reverse complement	KGSKSSKICIGKYPYLKLKPVSKIKFNYRSKYVSDFKRIVSSSFSLVDLTEKITKKTFSN
	ataaaaaaagtaaatataacacactatgattatataaaaataaaaaaaacgtatgacgca	*F*ENSEF*FFIG*FDRKNNEKNF**YF*K*N*SSV*V*CRKKPSRAR*IQKNENV**NN			atgcaaaaatggaaaataatacaccacctaatcactttgaaaaagcttctgtttatgcat	IFRNEISHLYKFNAEKNHLALDEYKKMRMCNKIISAIDYPNKDHIYSAIIETVNNYLDNP
	ttcaaaaaaaatgttgacattaaatcaaatgatatatctgtaacactattaaaaatttat	ICYRLSK*RSHL*CDNRNC*QLLR*SSEKARIQY*YLFDYSKKQL			gtaggttatttaaacagttttataacgaaaaaaaatatgatttagataaatgttttttaa	---PKKLGYNIDTCLTIAKNN*
	aaacaactaagcttaattagtgatgtttcaataaatacgcgttctatgacaaaatcttta				aagttagaaatagcatgtctcaatactattctatggttggtgatgatttagtctggaaca
	atgtattacatgtttcctgatctctttaaaaaggataaacgacatgtattttacagagta	MG972412.1_LSDV_Cro2016_reverse_complement_reverse_complement			gagaaatattaagttacttatatgaatacatagcatataaaaataatgcaaataatccaa	MG972412.1_LSDV_Cro2016_reverse_complement_reverse_complement
	gacgctaaaaaaggatattgtgtattatcatctaaaaagataaacttaattagggtttta	IFVLKLFNFNIYKNEFLVLYLDFSINGKNGKYYTT*SL*KSFCLCM*VI*TVL*RKKI*F			attttgttttatcttcaaaaattattaatttaactaagaaaaatacaaaaaagataaaaa	MAKMENITPPNHFEKASVYACRLFKQFYNEKKYDLDECFLKVRN-SMSRYYSMVGDDLVW
	ttagaatataaatttgatataaaatacaaagagtggggattaataaaaagatatattaat	R*MFFKS*K*HVSILFYGW**FSLEQRNIKLLI*IHSI*K*CK*SKFCSIFKNC*FN*EK			atgaaataaattctgttggtcaaacttacaaattggataaacatataaaaaaagtaaata	NREILSYLYEYIAYKNNANNPNFVLSSKIVNLTKKNTKKIKNEINSVVQTYKLDKHIKKV
	actatttgtaataaaggtagtaaaagtagcaaaatctgtattggaaaatatccatattta	YKKDKK*NKFCCSNLQIG*TYKKSKYNTL*LYKNKKNV*YIQKKC*Y*IK*YICNTIKNL			taacacactatgattatataaaaataaaaaaaacgtatgacgcattcaaaaaaaatgttg	NITHYDYIKIKKTYDTFKKNVDIKSNDISVTLLKIYKQLSLISDVSINTRSMTKSLMYYM
	aagttaaaacctgtttctaaaattaaatttaattatagatctaaatacgcaagtgatttt	*-TTKLN**CFDKYTFYDKIFNVLHVS*SL*KG*TTCILQSRR*KRILCIII*-KDKLN*			acattaaatcaaatgatatatctgtaacactattaaaaatttataaacaactaagcttaa	FPDLFKKDKRHVFYRVDAKKGYCVLSSKKINLIRVLLEYKFDIKYKEWGLIKRYINTICN
	aagagaatagtgagttctagtttttcattggttgatttgacagaaaaaataacgaaaaaa	GFIRI*I*YKIQRVGINKKIY*YYL**R**K*QNLYWKISIFKVKTCF*N*I*L*I*IRK			ttagtgatgtttcaataaatacgcgttctatgacaaaatctttaatgtattacatgtttc	KGSKSSKICIGKYPYLKLKPVSKIKFNYRSKYVSDFKRIVSSSFSLVDLTEKITKKTFSN
	acttttagtaatattttcagaaatgaaattagtcatctgtataagtttaatgcagaaaaa	*F*ENSEF*FFIG*FDRKNNEKNF**YF*K*N*SSV*V*CRKKPSRAR*IQKNENV**NN			ctgatctctttaaaaaggataaacgacatgtattttacagagtagacgctaaaaaaggat	IFRNEISHLYKFNAEKNHLALDEYKKMRMCNKIISAIDYPNKDHIYSAIIETVNNYLDNP
	aaccatctcgcgctagatgaatacaaaaaaatgagaatgtgtaataaaataatatctgct	ICYRLSK*RSHL*CDNRNC*QLLR*SSEKARIQY*YLFDYSKKQL			attgtgtattatcatctaaaaagataaacttaattagggttttattagaatataaatttg	---PKKLGYNIDTCLTIAKNN*
	atagattatccaaataaagatcacatttatagtgcgataatagaaactgttaacaattac				atataaaatacaaagagtggggattaataaaaagatatattaatactatttgtaataaag
	ttagataatcctccgaaaaagctaggatacaatattgatacttgtttaactatagcaaaa	KX764644.1_LSDV_Neethling-Herbivac_vaccine_reverse_complement_reverse_complement			gtagtaaaagtagcaaaatctgtattggaaaatatccatatttaaagttaaaacctgttt	KX764644.1_LSDV_Neethling-Herbivac_vaccine_reverse_complement_reverse_complement
	aacaattaa	IFVLKLFNFNIYKNEFLVLYLDFSINGKNGKYYTT*SL*KSFCLCM*VI*TVL*RKKI*F			ctaaaattaaatttaattatagatctaaatacgtaagtgattttaagagaatagtgagtt	MAKMENITPPNHFEKASVYACRLFKQFYNEKKYDLDECFLKVRN-SMSRYYSMVGDDLVW
		R*MFFKS*K*HVSILFYGW**FSLEQRNIKLLI*IHSI*K*CK*SKFCSIFKNC*FN*EK			ctagtttttcattggttgatttgacagaaaaaataacgaaaaaaacttttagtaatattt	NREILSYLYEYIAYKNNANNPNFVLSSKIVNLTKKNTKKIKNEINSVVQTYKLDKHIKKV
	>MW699032.1_LSDV/Russia/Dagestan/2015 reverse complement reverse complement	YKKDKK*NKFCCSNLQIG*TYKKSKYNTL*LYKNKKNV*YIQKKC*Y*IK*YICNTIKNL			tcagaaatgaaattagtcatctgtataagtttaatgcagaaaaaaaccatctcgcgctag	NITHYDYIKIKKTYDTFKKNVDIKSNDISVTLLKIYKQLSLISDVSINTRSMTKSLMYYM
	atgtttgtactgaagttgtttaatttcaatatttacaaaaatgaatttttagttctttat	*-TTKLN**CFDKYTFYDKIFNVLHVS*SL*KG*TTCILQSRR*KRILCIII*-KDKLN*			atgaatacaaaaaaatgagaatgtgtaataaaataatatctgctatagattatccaaata	FPDLFKKDKRHVFYRVDAKKGYCVLSSKKINLIRVLLEYKFDIKYKEWGLIKRYINTICN
	ttaaatttttccattaatgcaaaaatggaaaataatacaccacctaatcactttgaaaaa	GFIRI*I*YKIQRVGINKKIY*YYL**R**K*QNLYWKISIFKVKTCF*N*I*L*I*IRK			aagatcacatttatagtgcgataatagaaactgttaacaattacttagataatcctccga	KGSKSSKICIGKYPYLKLKPVSKIKFNYRSKYVSDFKRIVSSSFSLVDLTEKITKKTFSN
	gcttctgtttatgcatgtaggttatttaaacagttttataacgaaaaaaaatatgattta	*F*ENSEF*FFIG*FDRKNNEKNF**YF*K*N*SSV*V*CRKKPSRAR*IQKNENV**NN			aaaagctaggatacaatattgatacttgtttaactatagcaaaaaacaattaa	IFRNEISHLYKFNAEKNHLALDEYKKMRMCNKIISAIDYPNKDHIYSAIIETVNNYLDNP
	gataaatgttttttaaaagttagaaatagcatgtctcaatactattctatggttggtgat	ICYRLSK*RSHL*CDNRNC*QLLR*SSEKARIQY*YLFDYSKKQL				---PKKLGYNIDTCLTIAKNN*
	gatttagtctggaacagagaaatattaagttacttatatgaatacatagcatataaaaat				>MN995838.1_LSDV_pendik reverse complement reverse complement
	aatgcaaataatccaaattttgttttatcttcaaaaattattaatttaactaagaaaaat	KX764643.1_LSDV_SIS-Lumpyvax_vaccine_reverse_complement_reverse_complement			atgcaaaaatggaaaataatacaccacctaatcactttgaaaaagcttctgtttatgcat	KX764643.1_LSDV_SIS-Lumpyvax_vaccine_reverse_complement_reverse_complement
	acaaaaaagataaaaaatgaaataaattctgttggtcaaacttacaaattggataaacat	IFVLKLFNFNIYKNEFLVLYLDFSINGKNGKYYTT*SL*KSFCLCM*VI*TVL*RKKI*F			gtaggttatttaaacagttttataacgaaaaaaaatatgatttagataaatgttttttaa	MAKMENITPPNHFEKASVYACRLFKQFYNEKKYDLDECFLKVRN-SMSRYYSMVGDDLVW
	ataaaaaaagtaaatataacacactatgattatataaaaataaaaaaaacgtatgacgca	R*MFFKS*K*HVSILFYGW**FSLEQRNIKLLI*IHSI*K*CK*SKFCSIFKNC*FN*EK			aagttagaaatagcatgtctcaatactattctatggttggtgatgatttagtctggaaca	NREILSYLYEYIAYKNNANNPNFVLSSKIVNLTKKNTKKIKNEINSVVQTYKLDKHIKKV
	ttcaaaaaaaatgttgacattaaatcaaatgatatatctgtaacactattaaaaatttat	YKKDKK*NKFCCSNLQIG*TYKKSKYNTL*LYKNKKNV*YIQKKC*Y*IK*YICNTIKNL			gagaaatattaagttacttatatgaatacatagcatataaaaataatgcaaataatccaa	NITHYDYIKIKKTYDTFKKNVDIKSNDISVTLLKIYKQLSLISDVSINTRSMTKSLMYYM
	aaacaactaagcttaattagtgatgtttcaataaatacgcgttctatgacaaaatcttta	*-TTKLN**CFDKYTFYDKIFNVLHVS*SL*KG*TTCILQSRR*KRILCIII*-KDKLN*			attttgttttatcttcaaaaattattaatttaactaagaaaaatacaaaaaagataaaaa	FPDLFKKDKRHVFYRVDAKKGYCVLSSKKINLIRVLLEYKFDIKYKEWGLIKRYINTICN
	atgtattacatgtttcctgatctctttaaaaaggataaacgacatgtattttacagagta	GFIRI*I*YKIQRVGINKKIY*YYL**R**K*QNLYWKISIFKVKTCF*N*I*L*I*IRK			atgaaataaattctgttggtcaaacttacaaattggataaacatataaaaaaagtaaata	KGSKSSKICIGKYPYLKLKPVSKIKFNYRSKYVSDFKRIVSSSFSLVDLTEKITKKTFSN
	gacgctaaaaaaggatattgtgtattatcatctaaaaagataaacttaattagggtttta	*F*ENSEF*FFIG*FDRKNNEKNF**YF*K*N*SSV*V*CRKKPSRAR*IQKNENV**NN			taacacactatgattatataaaaataaaaaaaacgtatgacgcattcaaaaaaaatgttg	IFRNEISHLYKFNAEKNHLALDEYKKMRMCNKIISAIDYPNKDHIYSAIIETVNNYLDNP
	ttagaatataaatttgatataaaatacaaagagtggggattaataaaaagatatattaat	ICYRLSK*RSHL*CDNRNC*QLLR*SSEKARIQY*YLFDYSKKQL			acattaaatcaaatgatatatctgtaacactattaaaaatttataaacaactaagcttaa	---PKKLGYNIDTCLTIAKNN*
	actatttgtaataaaggtagtaaaagtagcaaaatctgtattggaaaatatccatattta				ttagtgatgtttcaataaatacgcgttctatgacaaaatctttaatgtattacatgtttc
	aagttaaaacctgtttctaaaattaaatttaattatagatctaaatacgtaagtgatttt	MW435866.1_LSDV_SA-Neethling_reverse_complement_reverse_complement			ctgatctctttaaaaaggataaacgacatgtattttacagagtagacgctaaaaaaggat	MW435866.1_LSDV_SA-Neethling_reverse_complement_reverse_complement
	aagagaatagtgagttctagtttttcattggttgatttgacagaaaaaataacgaaaaaa	IFVLKLFNFNIYKNEFLVLYLDFSINGKNGKYYTT*SL*KSFCLCM*VI*TVL*RKKI*F			attgtgtattatcatctaaaaagataaacttaattagggttttattagaatataaatttg	MAKMENITPPNHFEKASVYACRLFKQFYNEKKYDLDECFLKVRN-SMSRYYSMVGDDLVW
	acttttagtaatattttcagaaatgaaattagtcatctgtataagtttaatgcagaaaaa	R*MFFKS*K*HVSILFYGW**FSLEQRNIKLLI*IHSI*K*CK*SKFCSIFKNC*FN*EK			atataaaatacaaagagtggggattaataaaaagatatattaatactatttgtaataaag	NREILSYLYEYIAYKNNANNPNFVLSSKIVNLTKKNTKKIKNEINSVVQTYKLDKHIKKV
	aaccatctcgcgctagatgaatacaaaaaaatgagaatgtgtaataaaataatatctgct	YKKDKK*NKFCCSNLQIG*TYKKSKYNTL*LYKNKKNV*YIQKKC*Y*IK*YICNTIKNL			gtagtaaaagtagcaaaatctgtattggaaaatatccatatttaaagttaaaacctgttt	NITHYDYIKIKKTYDTFKKNVDIKSNDISVTLLKIYKQLSLISDVSINTRSMTKSLMYYM
	atagattatccaaataaagatcacatttatagtgcgataatagaaactgttaacaattac	*-TTKLN**CFDKYTFYDKIFNVLHVS*SL*KG*TTCILQSRR*KRILCIII*-KDKLN*			ctaaaattaaatttaattatagatctaaatacgtaagtgattttaagagaatagtgagtt	FPDLFKKDKRHVFYRVDAKKGYCVLSSKKINLIRVLLEYKFDIKYKEWGLIKRYINTICN
	ttagataatcctccgaaaaagctaggatacaatattgatacttgtttaactatagcaaaa	GFIRI*I*YKIQRVGINKKIY*YYL**R**K*QNLYWKISIFKVKTCF*N*I*L*I*IRK			ctagtttttcattggttgatttgacagaaaaaataacgaaaaaaacttttagtaatattt	KGSKSSKICIGKYPYLKLKPVSKIKFNYRSKYVSDFKRIVSSSFSLVDLTEKITKKTFSN
	aacaattaa	*F*ENSEF*FFIG*FDRKNNEKNF**YF*K*N*SSV*V*CRKKPSRAR*IQKNENV**NN			tcagaaatgaaattagtcatctgtataagtttaatgcagaaaaaaaccatctcgcgctag	IFRNEISHLYKFNAEKNHLALDEYKKMRMCNKIISAIDYPNKDHIYSAIIETVNNYLDNP
		ICYRLSK*RSHL*CDNRNC*QLLR*SSEKARIQY*YLFDYSKKQL			atgaatacaaaaaaatgagaatgtgtaataaaataatatctgctatagattatccaaata	---PKKLGYNIDTCLTIAKNN*
	>MH893760.2_LSDV/Russia/Dagestan/2015 reverse complement reverse complement				aagatcacatttatagtgcgataatagaaactgttaacaattacttagataatcctccga
	atgtttgtactgaagttgtttaatttcaatatttacaaaaatgaatttttagttctttat	MN636839.1_LSD-103-GP-RSA-1991_reverse_complement_reverse_complement			aaaagctaggatacaatattgatacttgtttaactatagcaaaaaacaattaa	MN636839.1_LSD-103-GP-RSA-1991_reverse_complement_reverse_complement
	ttaaatttttccattaatgcaaaaatggaaaataatacaccacctaatcactttgaaaaa	IFVLKLFNFNIYKNEFLVLYLDFSINGKNGKYYTT*SL*KSFCLCM*VI*TVL*RKKI*F				MAKMENITPPNHFEKASVYACRLFKQFYNEKKYDLDECFLKVRN-SMSRYYSMVGDDLVW
	gcttctgtttatgcatgtaggttatttaaacagttttataacgaaaaaaaatatgattta	R*MFFKS*K*HVSILFYGW**FSLEQRNIKLLI*IHSI*K*CK*SKFCSIFKNC*FN*EK			>KX894508.1_LSDV_155920/2012 reverse complement reverse complement	NREILSYLYEYIAYKNNANNPNFVLSSKIVNLTKKNTKKIKNEINSVVQTYKLDKHIKKV
	gataaatgttttttaaaagttagaaatagcatgtctcaatactattctatggttggtgat	YKKDKK*NKFCCSNLQIG*TYKKSKYNTL*LYKNKKNV*YIQKKC*Y*IK*YICNTIKNL			atgcaaaaatggaaaataatacaccacctaatcactttgaaaaagcttctgtttatgcat	NITHYDYIKIKKTYDTFKKNVDIKSNDISVTLLKIYKQLSLISDVSINTRSMTKSLMYYM
	gatttagtctggaacagagaaatattaagttacttatatgaatacatagcatataaaaat	*-TTKLN**CFDKYTFYDKIFNVLHVS*SL*KG*TTCILQSRR*KRILCIII*-KDKLN*			gtaggttatttaaacagttttataacgaaaaaaaatatgatttagataaatgttttttaa	FPDLFKKDKRHVFYRVDAKKGYCVLSSKKINLIRVLLEYKFDIKYKEWGLIKRYINTICN
	aatgcaaataatccaaattttgttttatcttcaaaaattattaatttaactaagaaaaat	GFIRI*I*YKIQRVGINKKIY*YYL**R**K*QNLYWKISIFKVKTCF*N*I*L*I*IRK			aagttagaaatagcatgtctcaatactattctatggttggtgatgatttagtctggaaca	KGSKSSKICIGKYPYLKLKPVSKIKFNYRSKYVSDFKRIVSSSFSLVDLTEKITKKTFSN
	acaaaaaagataaaaaatgaaataaattctgttggtcaaacttacaaattggataaacat	*F*ENSEF*FFIG*FDRKNNEKNF**YF*K*N*SSV*V*CRKKPSRAR*IQKNENV**NN			gagaaatattaagttacttatatgaatacatagcatataaaaataatgcaaataatccaa	IFRNEISHLYKFNAEKNHLALDEYKKMRMCNKIISAIDYPNKDHIYSAIIETVNNYLDNP
	ataaaaaaagtaaatataacacactatgattatataaaaataaaaaaaacgtatgacgca	ICYRLSK*RSHL*CDNRNC*QLLR*SSEKARIQY*YLFDYSKKQL			attttgttttatcttcaaaaattattaatttaactaagaaaaatacaaaaaagataaaaa	---PKKLGYNIDTCLTIAKNN*
	ttcaaaaaaaatgttgacattaaatcaaatgatatatctgtaacactattaaaaatttat				atgaaataaattctgttggtcaaacttacaaattggataaacatataaaaaaagtaaata
	aaacaactaagcttaattagtgatgtttcaataaatacgcgttctatgacaaaatcttta	MN636843.1_LSD-148-GP-RSA-1997_reverse_complement_reverse_complement			taacacactatgattatataaaaataaaaaaaacgtatgacgcattcaaaaaaaatgttg	MN636843.1_LSD-148-GP-RSA-1997_reverse_complement_reverse_complement
	atgtattacatgtttcctgatctctttaaaaaggataaacgacatgtattttacagagta	IFVLKLFNFNIYKNEFLVLYLDFSINGKNGKYYTT*SL*KSFCLCM*VI*TVL*RKKI*F			acattaaatcaaatgatatatctgtaacactattaaaaatttataaacaactaagcttaa	MAKMENITPPNHFEKASVYACRLFKQFYNEKKYDLDECFLKVRN-SMSRYYSMVGDDLVW
	gacgctaaaaaaggatattgtgtattatcatctaaaaagataaacttaattagggtttta	R*MFFKS*K*HVSILFYGW**FSLEQRNIKLLI*IHSI*K*CK*SKFCSIFKNC*FN*EK			ttagtgatgtttcaataaatacgcgttctatgacaaaatctttaatgtattacatgtttc	NREILSYLYEYIAYKNNANNPNFVLSSKIVNLTKKNTKKIKNEINSVVQTYKLDKHIKKV
	ttagaatataaatttgatataaaatacaaagagtggggattaataaaaagatatattaat	YKKDKK*NKFCCSNLQIG*TYKKSKYNTL*LYKNKKNV*YIQKKC*Y*IK*YICNTIKNL			ctgatctctttaaaaaggataaacgacatgtattttacagagtagacgctaaaaaaggat	NITHYDYIKIKKTYDTFKKNVDIKSNDISVTLLKIYKQLSLISDVSINTRSMTKSLMYYM
	actatttgtaataaaggtagtaaaagtagcaaaatctgtattggaaaatatccatattta	*-TTKLN**CFDKYTFYDKIFNVLHVS*SL*KG*TTCILQSRR*KRILCIII*-KDKLN*			attgtgtattatcatctaaaaagataaacttaattagggttttattagaatataaatttg	FPDLFKKDKRHVFYRVDAKKGYCVLSSKKINLIRVLLEYKFDIKYKEWGLIKRYINTICN
	aagttaaaacctgtttctaaaattaaatttaattatagatctaaatacgtaagtgatttt	GFIRI*I*YKIQRVGINKKIY*YYL**R**K*QNLYWKISIFKVKTCF*N*I*L*I*IRK			atataaaatacaaagagtggggattaataaaaagatatattaatactatttgtaataaag	KGSKSSKICIGKYPYLKLKPVSKIKFNYRSKYVSDFKRIVSSSFSLVDLTEKITKKTFSN
	aagagaatagtgagttctagtttttcattggttgatttgacagaaaaaataacgaaaaaa	*F*ENSEF*FFIG*FDRKNNEKNF**YF*K*N*SSV*V*CRKKPSRAR*IQKNENV**NN			gtagtaaaagtagcaaaatctgtattggaaaatatccatatttaaagttaaaacctgttt	IFRNEISHLYKFNAEKNHLALDEYKKMRMCNKIISAIDYPNKDHIYSAIIETVNNYLDNP
	acttttagtaatattttcagaaatgaaattagtcatctgtataagtttaatgcagaaaaa	ICYRLSK*RSHL*CDNRNC*QLLR*SSEKARIQY*YLFDYSKKQL			ctaaaattaaatttaattatagatctaaatacgtaagtgattttaagagaatagtgagtt	---PKKLGYNIDTCLTIAKNN*
	aaccatctcgcgctagatgaatacaaaaaaatgagaatgtgtaataaaataatatctgct				ctagtttttcattggttgatttgacagaaaaaataacgaaaaaaacttttagtaatattt
	atagattatccaaataaagatcacatttatagtgcgataatagaaactgttaacaattac	MN636838.1_LSDVLSD-58-LP-RSA-1993_reverse_complement_reverse_complement			tcagaaatgaaattagtcatctgtataagtttaatgcagaaaaaaaccatctcgcgctag	MN636838.1_LSDVLSD-58-LP-RSA-1993_reverse_complement_reverse_complement
	ttagataatcctccgaaaaagctaggatacaatattgatacttgtttaactatagcaaaa	IFVLKLFNFNIYKNEFLVLYLDFSINGKNGKYYTT*SL*KSFCLCM*VI*TVL*RKKI*F			atgaatacaaaaaaatgagaatgtgtaataaaataatatctgctatagattatccaaata	MAKMENITPPNHFEKASVYACRLFKQFYNEKKYDLDECFLKVRN-SMSRYYSMVGDDLVW
	aacaattaa	R*MFFKS*K*HVSILFYGW**FSLEQRNIKLLI*IHSI*K*CK*SKFCSIFKNC*FN*EK			aagatcacatttatagtgcgataatagaaactgttaacaattacttagataatcctccga	NREILSYLYEYIAYKNNANNPNFVLSSKIVNLTKKNTKKIKNEINSVVQTYKLDKHIKKV
		YKKDKK*NKFCCSNLQIG*TYKKSKYNTL*LYKNKKNV*YIQKKC*Y*IK*YICNTIKNL			aaaagctaggatacaatattgatacttgtttaactatagcaaaaaacaattaa	NITHYDYIKIKKTYDTFKKNVDIKSNDISVTLLKIYKQLSLISDVSINTRSMTKSLMYYM
	>MN995838.1_LSDV_pendik reverse complement reverse complement	*-TTKLN**CFDKYTFYDKIFNVLHVS*SL*KG*TTCILQSRR*KRILCIII*-KDKLN*				FPDLFKKDKRHVFYRVDAKKGYCVLSSKKINLIRVLLEYKFDIKYKEWGLIKRYINTICN
	atgtttgtactgaagttgtttaatttcaatatttacaaaaatgaatttttagttctttat	GFIRI*I*YKIQRVGINKKIY*YYL**R**K*QNLYWKISIFKVKTCF*N*I*L*I*IRK			>MN642592.1_LSDV_Kubash/KAZ/16 reverse complement reverse complement	KGSKSSKICIGKYPYLKLKPVSKIKFNYRSKYVSDFKRIVSSSFSLVDLTEKITKKTFSN
	ttaaatttttccattaatgcaaaaatggaaaataatacaccacctaatcactttgaaaaa	*F*ENSEF*FFIG*FDRKNNEKNF**YF*K*N*SSV*V*CRKKPSRAR*IQKNENV**NN			atgcaaaaatggaaaataatacaccacctaatcactttgaaaaagcttctgtttatgcat	IFRNEISHLYKFNAEKNHLALDEYKKMRMCNKIISAIDYPNKDHIYSAIIETVNNYLDNP
	gcttctgtttatgcatgtaggttatttaaacagttttataacgaaaaaaaatatgattta	ICYRLSK*RSHL*CDNRNC*QLLR*SSEKARIQY*YLFDYSKKQL			gtaggttatttaaacagttttataacgaaaaaaaatatgatttagataaatgttttttaa	---PKKLGYNIDTCLTIAKNN*
	gataaatgttttttaaaagttagaaatagcatgtctcaatactattctatggttggtgat				aagttagaaatagcatgtctcaatactattctatggttggtgatgatttagtctggaaca
	gatttagtctggaacagagaaatattaagttacttatatgaatacatagcatataaaaat	MN636841.1_LSD-220-1-NW-RSA-1993_reverse_complement_reverse_complement			gagaaatattaagttacttatatgaatacatagcatataaaaataatgcaaataatccaa	MN636841.1_LSD-220-1-NW-RSA-1993_reverse_complement_reverse_complement
	aatgcaaataatccaaattttgttttatcttcaaaaattattaatttaactaagaaaaat	IFVLKLFNFNIYKNEFLVLYLDFSINGKNGKYYTT*SL*KSFCLCM*VI*TVL*RKKI*F			attttgttttatcttcaaaaattattaatttaactaagaaaaatacaaaaaagataaaaa	MAKMENITPPNHFEKASVYACRLFKQFYNEKKYDLDECFLKVRN-SMSRYYSMVGDDLVW
	acaaaaaagataaaaaatgaaataaattctgttggtcaaacttacaaattggataaacat	R*MFFKS*K*HVSILFYGW**FSLEQRNIKLLI*IHSI*K*CK*SKFCSIFKNC*FN*EK			atgaaataaattctgttggtcaaacttacaaattggataaacatataaaaaaagtaaata	NREILSYLYEYIAYKNNANNPNFVLSSKIVNLTKKNTKKIKNEINSVVQTYKLDKHIKKV
	ataaaaaaagtaaatataacacactatgattatataaaaataaaaaaaacgtatgacgca	YKKDKK*NKFCCSNLQIG*TYKKSKYNTL*LYKNKKNV*YIQKKC*Y*IK*YICNTIKNL			taacacactatgattatataaaaataaaaaaaacgtatgacgcattcaaaaaaaatgttg	NITHYDYIKIKKTYDTFKKNVDIKSNDISVTLLKIYKQLSLISDVSINTRSMTKSLMYYM
	ttcaaaaaaaatgttgacattaaatcaaatgatatatctgtaacactattaaaaatttat	*-TTKLN**CFDKYTFYDKIFNVLHVS*SL*KG*TTCILQSRR*KRILCIII*-KDKLN*			acattaaatcaaatgatatatctgtaacactattaaaaatttataaacaactaagcttaa	FPDLFKKDKRHVFYRVDAKKGYCVLSSKKINLIRVLLEYKFDIKYKEWGLIKRYINTICN
	aaacaactaagcttaattagtgatgtttcaataaatacgcgttctatgacaaaatcttta	GFIRI*I*YKIQRVGINKKIY*YYL**R**K*QNLYWKISIFKVKTCF*N*I*L*I*IRK			ttagtgatgtttcaataaatacgcgttctatgacaaaatctttaatgtattacatgtttc	KGSKSSKICIGKYPYLKLKPVSKIKFNYRSKYVSDFKRIVSSSFSLVDLTEKITKKTFSN
	atgtattacatgtttcctgatctctttaaaaaggataaacgacatgtattttacagagta	*F*ENSEF*FFIG*FDRKNNEKNF**YF*K*N*SSV*V*CRKKPSRAR*IQKNENV**NN			ctgatctctttaaaaaggataaacgacatgtattttacagagtagacgctaaaaaaggat	IFRNEISHLYKFNAEKNHLALDEYKKMRMCNKIISAIDYPNKDHIYSAIIETVNNYLDNP
	gacgctaaaaaaggatattgtgtattatcatctaaaaagataaacttaattagggtttta	ICYRLSK*RSHL*CDNRNC*QLLR*SSEKARIQY*YLFDYSKKQL			attgtgtattatcatctaaaaagataaacttaattagggttttattagaatataaatttg	---PKKLGYNIDTCLTIAKNN*
	ttagaatataaatttgatataaaatacaaagagtggggattaataaaaagatatattaat				atataaaatacaaagagtggggattaataaaaagatatattaatactatttgtaataaag
	actatttgtaataaaggtagtaaaagtagcaaaatctgtattggaaaatatccatattta	MN636842.1_LSD-220-2-NW-RSA-1993_reverse_complement_reverse_complement			gtagtaaaagtagcaaaatctgtattggaaaatatccatatttaaagttaaaacctgttt	MN636842.1_LSD-220-2-NW-RSA-1993_reverse_complement_reverse_complement
	aagttaaaacctgtttctaaaattaaatttaattatagatctaaatacgtaagtgatttt	IFVLKLFNFNIYKNEFLVLYLDFSINGKNGKYYTT*SL*KSFCLCM*VI*TVL*RKKI*F			ctaaaattaaatttaattatagatctaaatacgtaagtgattttaagagaatagtgagtt	MAKMENITPPNHFEKASVYACRLFKQFYNEKKYDLDECFLKVRN-SMSRYYSMVGDDLVW
	aagagaatagtgagttctagtttttcattggttgatttgacagaaaaaataacgaaaaaa	R*MFFKS*K*HVSILFYGW**FSLEQRNIKLLI*IHSI*K*CK*SKFCSIFKNC*FN*EK			ctagtttttcattggttgatttgacagaaaaaataacgaaaaaaacttttagtaatattt	NREILSYLYEYIAYKNNANNPNFVLSSKIVNLTKKNTKKIKNEINSVVQTYKLDKHIKKV
	acttttagtaatattttcagaaatgaaattagtcatctgtataagtttaatgcagaaaaa	YKKDKK*NKFCCSNLQIG*TYKKSKYNTL*LYKNKKNV*YIQKKC*Y*IK*YICNTIKNL			tcagaaatgaaattagtcatctgtataagtttaatgcagaaaaaaaccatctcgcgctag	NITHYDYIKIKKTYDTFKKNVDIKSNDISVTLLKIYKQLSLISDVSINTRSMTKSLMYYM
	aaccatctcgcgctagatgaatacaaaaaaatgagaatgtgtaataaaataatatctgct	*-TTKLN**CFDKYTFYDKIFNVLHVS*SL*KG*TTCILQSRR*KRILCIII*-KDKLN*			atgaatacaaaaaaatgagaatgtgtaataaaataatatctgctatagattatccaaata	FPDLFKKDKRHVFYRVDAKKGYCVLSSKKINLIRVLLEYKFDIKYKEWGLIKRYINTICN
	atagattatccaaataaagatcacatttatagtgcgataatagaaactgttaacaattac	GFIRI*I*YKIQRVGINKKIY*YYL**R**K*QNLYWKISIFKVKTCF*N*I*L*I*IRK			aagatcacatttatagtgcgataatagaaactgttaacaattacttagataatcctccga	KGSKSSKICIGKYPYLKLKPVSKIKFNYRSKYVSDFKRIVSSSFSLVDLTEKITKKTFSN
	ttagataatcctccgaaaaagctaggatacaatattgatacttgtttaactatagcaaaa	*F*ENSEF*FFIG*FDRKNNEKNF**YF*K*N*SSV*V*CRKKPSRAR*IQKNENV**NN			aaaagctaggatacaatattgatacttgtttaactatagcaaaaaacaattaa	IFRNEISHLYKFNAEKNHLALDEYKKMRMCNKIISAIDYPNKDHIYSAIIETVNNYLDNP
	aacaattaa	ICYRLSK*RSHL*CDNRNC*QLLR*SSEKARIQY*YLFDYSKKQL				---PKKLGYNIDTCLTIAKNN*
					>KY702007.1_LSDV_SERBIA/Bujanovac/2016 reverse complement reverse complement
	>KX894508.1_LSDV_155920/2012 reverse complement reverse complement	MN636840.1_LSD-248-NW-RSA-1993_reverse_complement_reverse_complement			atgcaaaaatggaaaataatacaccacctaatcactttgaaaaagcttctgtttatgcat	MN636840.1_LSD-248-NW-RSA-1993_reverse_complement_reverse_complement
	atgtttgtactgaagttgtttaatttcaatatttacaaaaatgaatttttagttctttat	IFVLKLFNFNIYKNEFLVLYLDFSINGKNGKYYTT*SL*KSFCLCM*VI*TVL*RKKI*F			gtaggttatttaaacagttttataacgaaaaaaaatatgatttagataaatgttttttaa	MAKMENITPPNHFEKASVYACRLFKQFYNEKKYDLDECFLKVRN-SMSRYYSMVGDDLVW
	ttaaatttttccattaatgcaaaaatggaaaataatacaccacctaatcactttgaaaaa	R*MFFKS*K*HVSILFYGW**FSLEQRNIKLLI*IHSI*K*CK*SKFCSIFKNC*FN*EK			aagttagaaatagcatgtctcaatactattctatggttggtgatgatttagtctggaaca	NREILSYLYEYIAYKNNANNPNFVLSSKIVNLTKKNTKKIKNEINSVVQTYKLDKHIKKV
	gcttctgtttatgcatgtaggttatttaaacagttttataacgaaaaaaaatatgattta	YKKDKK*NKFCCSNLQIG*TYKKSKYNTL*LYKNKKNV*YIQKKC*Y*IK*YICNTIKNL			gagaaatattaagttacttatatgaatacatagcatataaaaataatgcaaataatccaa	NITHYDYIKIKKTYDTFKKNVDIKSNDISVTLLKIYKQLSLISDVSINTRSMTKSLMYYM
	gataaatgttttttaaaagttagaaatagcatgtctcaatactattctatggttggtgat	*-TTKLN**CFDKYTFYDKIFNVLHVS*SL*KG*TTCILQSRR*KRILCIII*-KDKLN*			attttgttttatcttcaaaaattattaatttaactaagaaaaatacaaaaaagataaaaa	FPDLFKKDKRHVFYRVDAKKGYCVLSSKKINLIRVLLEYKFDIKYKEWGLIKRYINTICN
	gatttagtctggaacagagaaatattaagttacttatatgaatacatagcatataaaaat	GFIRI*I*YKIQRVGINKKIY*YYL**R**K*QNLYWKISIFKVKTCF*N*I*L*I*IRK			atgaaataaattctgttggtcaaacttacaaattggataaacatataaaaaaagtaaata	KGSKSSKICIGKYPYLKLKPVSKIKFNYRSKYVSDFKRIVSSSFSLVDLTEKITKKTFSN
	aatgcaaataatccaaattttgttttatcttcaaaaattattaatttaactaagaaaaat	*F*ENSEF*FFIG*FDRKNNEKNF**YF*K*N*SSV*V*CRKKPSRAR*IQKNENV**NN			taacacactatgattatataaaaataaaaaaaacgtatgacgcattcaaaaaaaatgttg	IFRNEISHLYKFNAEKNHLALDEYKKMRMCNKIISAIDYPNKDHIYSAIIETVNNYLDNP
	acaaaaaagataaaaaatgaaataaattctgttggtcaaacttacaaattggataaacat	ICYRLSK*RSHL*CDNRNC*QLLR*SSEKARIQY*YLFDYSKKQL			acattaaatcaaatgatatatctgtaacactattaaaaatttataaacaactaagcttaa	---PKKLGYNIDTCLTIAKNN*
	ataaaaaaagtaaatataacacactatgattatataaaaataaaaaaaacgtatgacgca				ttagtgatgtttcaataaatacgcgttctatgacaaaatctttaatgtattacatgtttc
	ttcaaaaaaaatgttgacattaaatcaaatgatatatctgtaacactattaaaaatttat				ctgatctctttaaaaaggataaacgacatgtattttacagagtagacgctaaaaaaggat
	aaacaactaagcttaattagtgatgtttcaataaatacgcgttctatgacaaaatcttta				attgtgtattatcatctaaaaagataaacttaattagggttttattagaatataaatttg
	atgtattacatgtttcctgatctctttaaaaaggataaacgacatgtattttacagagta				atataaaatacaaagagtggggattaataaaaagatatattaatactatttgtaataaag
	gacgctaaaaaaggatattgtgtattatcatctaaaaagataaacttaattagggtttta				gtagtaaaagtagcaaaatctgtattggaaaatatccatatttaaagttaaaacctgttt
	ttagaatataaatttgatataaaatacaaagagtggggattaataaaaagatatattaat				ctaaaattaaatttaattatagatctaaatacgtaagtgattttaagagaatagtgagtt
	actatttgtaataaaggtagtaaaagtagcaaaatctgtattggaaaatatccatattta				ctagtttttcattggttgatttgacagaaaaaataacgaaaaaaacttttagtaatattt
	aagttaaaacctgtttctaaaattaaatttaattatagatctaaatacgtaagtgatttt				tcagaaatgaaattagtcatctgtataagtttaatgcagaaaaaaaccatctcgcgctag
	aagagaatagtgagttctagtttttcattggttgatttgacagaaaaaataacgaaaaaa				atgaatacaaaaaaatgagaatgtgtaataaaataatatctgctatagattatccaaata
	acttttagtaatattttcagaaatgaaattagtcatctgtataagtttaatgcagaaaaa				aagatcacatttatagtgcgataatagaaactgttaacaattacttagataatcctccga
	aaccatctcgcgctagatgaatacaaaaaaatgagaatgtgtaataaaataatatctgct				aaaagctaggatacaatattgatacttgtttaactatagcaaaaaacaattaa
	atagattatccaaataaagatcacatttatagtgcgataatagaaactgttaacaattac
	ttagataatcctccgaaaaagctaggatacaatattgatacttgtttaactatagcaaaa				>MT643825.1_LSDV_210LSD-249/BUL/16 reverse complement reverse complement
	aacaattaa				atgcaaaaatggaaaataatacaccacctaatcactttgaaaaagcttctgtttatgcat
					gtaggttatttaaacagttttataacgaaaaaaaatatgatttagataaatgttttttaa
	>MN642592.1_LSDV_Kubash/KAZ/16 reverse complement reverse complement				aagttagaaatagcatgtctcaatactattctatggttggtgatgatttagtctggaaca
	atgtttgtactgaagttgtttaatttcaatatttacaaaaatgaatttttagttctttat				gagaaatattaagttacttatatgaatacatagcatataaaaataatgcaaataatccaa
	ttaaatttttccattaatgcaaaaatggaaaataatacaccacctaatcactttgaaaaa				attttgttttatcttcaaaaattattaatttaactaagaaaaatacaaaaaagataaaaa
	gcttctgtttatgcatgtaggttatttaaacagttttataacgaaaaaaaatatgattta				atgaaataaattctgttggtcaaacttacaaattggataaacatataaaaaaagtaaata
	gataaatgttttttaaaagttagaaatagcatgtctcaatactattctatggttggtgat				taacacactatgattatataaaaataaaaaaaacgtatgacgcattcaaaaaaaatgttg
	gatttagtctggaacagagaaatattaagttacttatatgaatacatagcatataaaaat				acattaaatcaaatgatatatctgtaacactattaaaaatttataaacaactaagcttaa
	aatgcaaataatccaaattttgttttatcttcaaaaattattaatttaactaagaaaaat				ttagtgatgtttcaataaatacgcgttctatgacaaaatctttaatgtattacatgtttc
	acaaaaaagataaaaaatgaaataaattctgttggtcaaacttacaaattggataaacat				ctgatctctttaaaaaggataaacgacatgtattttacagagtagacgctaaaaaaggat
	ataaaaaaagtaaatataacacactatgattatataaaaataaaaaaaacgtatgacgca				attgtgtattatcatctaaaaagataaacttaattagggttttattagaatataaatttg
	ttcaaaaaaaatgttgacattaaatcaaatgatatatctgtaacactattaaaaatttat				atataaaatacaaagagtggggattaataaaaagatatattaatactatttgtaataaag
	aaacaactaagcttaattagtgatgtttcaataaatacgcgttctatgacaaaatcttta				gtagtaaaagtagcaaaatctgtattggaaaatatccatatttaaagttaaaacctgttt
	atgtattacatgtttcctgatctctttaaaaaggataaacgacatgtattttacagagta				ctaaaattaaatttaattatagatctaaatacgtaagtgattttaagagaatagtgagtt
	gacgctaaaaaaggatattgtgtattatcatctaaaaagataaacttaattagggtttta				ctagtttttcattggttgatttgacagaaaaaataacgaaaaaaacttttagtaatattt
	ttagaatataaatttgatataaaatacaaagagtggggattaataaaaagatatattaat				tcagaaatgaaattagtcatctgtataagtttaatgcagaaaaaaaccatctcgcgctag
	actatttgtaataaaggtagtaaaagtagcaaaatctgtattggaaaatatccatattta				atgaatacaaaaaaatgagaatgtgtaataaaataatatctgctatagattatccaaata
	aagttaaaacctgtttctaaaattaaatttaattatagatctaaatacgtaagtgatttt				aagatcacatttatagtgcgataatagaaactgttaacaattacttagataatcctccga
	aagagaatagtgagttctagtttttcattggttgatttgacagaaaaaataacgaaaaaa				aaaagctaggatacaatattgatacttgtttaactatagcaaaaaacaattaa
	acttttagtaatattttcagaaatgaaattagtcatctgtataagtttaatgcagaaaaa
	aaccatctcgcgctagatgaatacaaaaaaatgagaatgtgtaataaaataatatctgct				>KY829023.3_LSDV_Evros/GR/15 reverse complement reverse complement
	atagattatccaaataaagatcacatttatagtgcgataatagaaactgttaacaattac				atgcaaaaatggaaaataatacaccacctaatcactttgaaaaagcttctgtttatgcat
	ttagataatcctccgaaaaagctaggatacaatattgatacttgtttaactatagcaaaa				gtaggttatttaaacagttttataacgaaaaaaaatatgatttagataaatgttttttaa
	aacaattaa				aagttagaaatagcatgtctcaatactattctatggttggtgatgatttagtctggaaca
					gagaaatattaagttacttatatgaatacatagcatataaaaataatgcaaataatccaa
	>KY702007.1_LSDV_SERBIA/Bujanovac/2016 reverse complement reverse complement				attttgttttatcttcaaaaattattaatttaactaagaaaaatacaaaaaagataaaaa
	atgtttgtactgaagttgtttaatttcaatatttacaaaaatgaatttttagttctttat				atgaaataaattctgttggtcaaacttacaaattggataaacatataaaaaaagtaaata
	ttaaatttttccattaatgcaaaaatggaaaataatacaccacctaatcactttgaaaaa				taacacactatgattatataaaaataaaaaaaacgtatgacgcattcaaaaaaaatgttg
	gcttctgtttatgcatgtaggttatttaaacagttttataacgaaaaaaaatatgattta				acattaaatcaaatgatatatctgtaacactattaaaaatttataaacaactaagcttaa
	gataaatgttttttaaaagttagaaatagcatgtctcaatactattctatggttggtgat				ttagtgatgtttcaataaatacgcgttctatgacaaaatctttaatgtattacatgtttc
	gatttagtctggaacagagaaatattaagttacttatatgaatacatagcatataaaaat				ctgatctctttaaaaaggataaacgacatgtattttacagagtagacgctaaaaaaggat
	aatgcaaataatccaaattttgttttatcttcaaaaattattaatttaactaagaaaaat				attgtgtattatcatctaaaaagataaacttaattagggttttattagaatataaatttg
	acaaaaaagataaaaaatgaaataaattctgttggtcaaacttacaaattggataaacat				atataaaatacaaagagtggggattaataaaaagatatattaatactatttgtaataaag
	ataaaaaaagtaaatataacacactatgattatataaaaataaaaaaaacgtatgacgca				gtagtaaaagtagcaaaatctgtattggaaaatatccatatttaaagttaaaacctgttt
	ttcaaaaaaaatgttgacattaaatcaaatgatatatctgtaacactattaaaaatttat				ctaaaattaaatttaattatagatctaaatacgtaagtgattttaagagaatagtgagtt
	aaacaactaagcttaattagtgatgtttcaataaatacgcgttctatgacaaaatcttta				ctagtttttcattggttgatttgacagaaaaaataacgaaaaaaacttttagtaatattt
	atgtattacatgtttcctgatctctttaaaaaggataaacgacatgtattttacagagta				tcagaaatgaaattagtcatctgtataagtttaatgcagaaaaaaaccatctcgcgctag
	gacgctaaaaaaggatattgtgtattatcatctaaaaagataaacttaattagggtttta				atgaatacaaaaaaatgagaatgtgtaataaaataatatctgctatagattatccaaata
	ttagaatataaatttgatataaaatacaaagagtggggattaataaaaagatatattaat				aagatcacatttatagtgcgataatagaaactgttaacaattacttagataatcctccga
	actatttgtaataaaggtagtaaaagtagcaaaatctgtattggaaaatatccatattta				aaaagctaggatacaatattgatacttgtttaactatagcaaaaaacaattaa
	aagttaaaacctgtttctaaaattaaatttaattatagatctaaatacgtaagtgatttt
	aagagaatagtgagttctagtttttcattggttgatttgacagaaaaaataacgaaaaaa				>MT134042.1_LSDV/Russia/Udmurtiya/2019 reverse complement reverse complement
	acttttagtaatattttcagaaatgaaattagtcatctgtataagtttaatgcagaaaaa				atgcaaaaatggaaaataatacaccacctaatcactttgaaaaagcttctgtttatgcat
	aaccatctcgcgctagatgaatacaaaaaaatgagaatgtgtaataaaataatatctgct				gtaggttatttaaacagttttataacgaaaaaaaatatgatttagataaatgttttttaa
	atagattatccaaataaagatcacatttatagtgcgataatagaaactgttaacaattac				aagttagaaatagcatgtctcaatactattctatggttggtgatgatttagtctggaaca
	ttagataatcctccgaaaaagctaggatacaatattgatacttgtttaactatagcaaaa				gagaaatattaagttacttatatgaatacatagcatataaaaataatgcaaataatccaa
	aacaattaa				attttgttttatcttcaaaaattattaatttaactaagaaaaatacaaaaaagataaaaa
					atgaaataaattttgttggtcaaacttacaaattggataaacatataaaaaaagtaaata
	>MT643825.1_LSDV_210LSD-249/BUL/16 reverse complement reverse complement				taacacactatgattatataaaaataaaaaaaacgtatgacgcattcaaaaaaaatgttg
	atgtttgtactgaagttgtttaatttcaatatttacaaaaatgaatttttagttctttat				acattaaatcaaatgatatatctgtaacactattaaaaatttataaacaactaagcttaa
	ttaaatttttccattaatgcaaaaatggaaaataatacaccacctaatcactttgaaaaa				ttagtgatgtttcaataaatacgcgttctatgacaaaatctttaatgtattacatgtttc
	gcttctgtttatgcatgtaggttatttaaacagttttataacgaaaaaaaatatgattta				ctgatctctttaaaaaggataaacgacatgtattttacagagtagacgctaaaaaaggat
	gataaatgttttttaaaagttagaaatagcatgtctcaatactattctatggttggtgat				attgtgtattatcatctaaaaagataaacttaattagggttttattagaatataaatttg
	gatttagtctggaacagagaaatattaagttacttatatgaatacatagcatataaaaat				atataaaatacaaagagtggggattaataaaaagatatattaatactatttgtaataaag
	aatgcaaataatccaaattttgttttatcttcaaaaattattaatttaactaagaaaaat				gtagtaaaagtagcaaaatctgtattggaaaatatccatatttaaagttaaaacctgttt
	acaaaaaagataaaaaatgaaataaattctgttggtcaaacttacaaattggataaacat				ctaaaattaaatttaattatagatctaaatacgtaagtgattttaagagaatagtgagtt
	ataaaaaaagtaaatataacacactatgattatataaaaataaaaaaaacgtatgacgca				ctagtttttcattggttgatttgacagaaaaaataacgaaaaaaacttttagtaatattt
	ttcaaaaaaaatgttgacattaaatcaaatgatatatctgtaacactattaaaaatttat				tcagaaatgaaattagtcatctgtataagtttaatgcagaaaaaaaccatctcgcgctag
	aaacaactaagcttaattagtgatgtttcaataaatacgcgttctatgacaaaatcttta				atgaatacaaaaaaatgagaatgtgtaataaaataatatctgctatagattatccaaata
	atgtattacatgtttcctgatctctttaaaaaggataaacgacatgtattttacagagta				aagatcacatttatagtgcgataatagaaactgttaacaattacttagataatcctccga
	gacgctaaaaaaggatattgtgtattatcatctaaaaagataaacttaattagggtttta				aaaagctaggatacaatattgatacttgtttgactatagcaaaaaacaattaa
	ttagaatataaatttgatataaaatacaaagagtggggattaataaaaagatatattaat
	actatttgtaataaaggtagtaaaagtagcaaaatctgtattggaaaatatccatattta				>OM984485.1_LSDV_XJ201901 reverse complement reverse complement
	aagttaaaacctgtttctaaaattaaatttaattatagatctaaatacgtaagtgatttt				atggcaaaaatggaaaatattacaccacctaatcactttgaaaaagcttctgtttatgca
	aagagaatagtgagttctagtttttcattggttgatttgacagaaaaaataacgaaaaaa				tgtaggttatttaaacagttttataacgaaaaaaaatatgatttagatgaatgtttttta
	acttttagtaatattttcagaaatgaaattagtcatctgtataagtttaatgcagaaaaa				aaagttagaaatagcatgtctcgatactattctatggttggtgatgatttagtttggaac
	aaccatctcgcgctagatgaatacaaaaaaatgagaatgtgtaataaaataatatctgct				agagaaatattaagttacttatatgaatacatagcatataaaaataatgcaaataatcca
	atagattatccaaataaagatcacatttatagtgcgataatagaaactgttaacaattac				aattttgttctatcttcaaaaattgttaatttaactaagaaaaatacaaaaaagataaaa
	ttagataatcctccgaaaaagctaggatacaatattgatacttgtttaactatagcaaaa				aatgaaataaattctgttgttcaaacttacaaattggataaacatataaaaaaagtaaat
	aacaattaa				ataacacactatgattatataaaaataaaaaaaacgtatgatacattcaaaaaaaatgtt
					gatattaaatcaaatgatatatctgtaacactattaaaaatttataaacaactaagctta
	>KY829023.3_LSDV_Evros/GR/15 reverse complement reverse complement				attagtgatgtttcgataaatacacgttctatgacaaaatctttaatgtattacatgttt
	atgtttgtactgaagttgtttaatttcaatatttacaaaaatgaatttttagttctttat				cctgatctctttaaaaaggataaacgacatgtattttacagagtagacgctaaaaaagga
	ttaaatttttccattaatgcaaaaatggaaaataatacaccacctaatcactttgaaaaa				tattgtgtattatcatctaaaaagataaacttaattagggttttattagaatataaattt
	gcttctgtttatgcatgtaggttatttaaacagttttataacgaaaaaaaatatgattta				gatataaaatacaaagagtggggattaataaaaagatatattaatactatttgtaataaa
	gataaatgttttttaaaagttagaaatagcatgtctcaatactattctatggttggtgat				ggtagtaaaagtagcaaaatctgtattggaaaatatccatatttaaagttaaaacctgtt
	gatttagtctggaacagagaaatattaagttacttatatgaatacatagcatataaaaat				tctaaaattaaatttaattatagatctaaatacgtaagtgattttaagagaatagtgagt
	aatgcaaataatccaaattttgttttatcttcaaaaattattaatttaactaagaaaaat				tctagtttttcattggttgatttgacagaaaaaataacgaaaaaaacttttagtaatatt
	acaaaaaagataaaaaatgaaataaattctgttggtcaaacttacaaattggataaacat				tttagaaatgaaattagtcatctgtataagtttaatgcagaaaaaaaccatctcgcgcta
	ataaaaaaagtaaatataacacactatgattatataaaaataaaaaaaacgtatgacgca				gatgaatacaaaaaaatgagaatgtgtaataaaataatatctgctatagattatccaaat
	ttcaaaaaaaatgttgacattaaatcaaatgatatatctgtaacactattaaaaatttat				aaagatcacatttatagtgcgataatagaaactgttaacaattacttagataatcctccg
	aaacaactaagcttaattagtgatgtttcaataaatacgcgttctatgacaaaatcttta				aaaaagctaggatacaatattgatacttgtttgactatagcaaaaaacaattaa
	atgtattacatgtttcctgatctctttaaaaaggataaacgacatgtattttacagagta
	gacgctaaaaaaggatattgtgtattatcatctaaaaagataaacttaattagggtttta				>OM984486.1_LSDV_FJ2019 reverse complement reverse complement
	ttagaatataaatttgatataaaatacaaagagtggggattaataaaaagatatattaat				atggcaaaaatggaaaatattacaccacctaatcactttgaaaaagcttctgtttatgca
	actatttgtaataaaggtagtaaaagtagcaaaatctgtattggaaaatatccatattta				tgtaggttatttaaacagttttataacgaaaaaaaatatgatttagatgaatgtttttta
	aagttaaaacctgtttctaaaattaaatttaattatagatctaaatacgtaagtgatttt				aaagttagaaatagcatgtctcgatactattctatggttggtgatgatttagtttggaac
	aagagaatagtgagttctagtttttcattggttgatttgacagaaaaaataacgaaaaaa				agagaaatattaagttacttatatgaatacatagcatataaaaataatgcaaataatcca
	acttttagtaatattttcagaaatgaaattagtcatctgtataagtttaatgcagaaaaa				aattttgttctatcttcaaaaattgttaatttaactaagaaaaatacaaaaaagataaaa
	aaccatctcgcgctagatgaatacaaaaaaatgagaatgtgtaataaaataatatctgct				aatgaaataaattctgttgttcaaacttacaaattggataaacatataaaaaaagtaaat
	atagattatccaaataaagatcacatttatagtgcgataatagaaactgttaacaattac				ataacacactatgattatataaaaataaaaaaaacgtatgatacattcaaaaaaaatgtt
	ttagataatcctccgaaaaagctaggatacaatattgatacttgtttaactatagcaaaa				gatattaaatcaaatgatatatctgtaacactattaaaaatttataaacaactaagctta
	aacaattaa				attagtgatgtttcgataaatacacgttctatgacaaaatctttaatgtattacatgttt
					cctgatctctttaaaaaggataaacgacatgtattttacagagtagacgctaaaaaagga
	>MT134042.1_LSDV/Russia/Udmurtiya/2019 reverse complement reverse complement				tattgtgtattatcatctaaaaagataaacttaattagggttttattagaatataaattt
	atgtttgtactgaagttgtttaatttcaatatttacaaaaatgaatttttagttctttat				gatataaaatacaaagagtggggattaataaaaagatatattaatactatttgtaataaa
	ttagatttttccattaatgcaaaaatggaaaataatacaccacctaatcactttgaaaaa				ggtagtaaaagtagcaaaatctgtattggaaaatatccatatttaaagttaaaacctgtt
	gcttctgtttatgcatgtaggttatttaaacagttttataacgaaaaaaaatatgattta				tctaaaattaaatttaattatagatctaaatacgtaagtgattttaagagaatagtgagt
	gataaatgttttttaaaagttagaaatagcatgtctcaatactattctatggttggtgat				tctagtttttcattggttgatttgacagaaaaaataacgaaaaaaacttttagtaatatt
	gatttagtctggaacagagaaatattaagttacttatatgaatacatagcatataaaaat				tttagaaatgaaattagtcatctgtataagtttaatgcagaaaaaaaccatctcgcgcta
	aatgcaaataatccaaattttgttttatcttcaaaaattattaatttaactaagaaaaat				gatgaatacaaaaaaatgagaatgtgtaataaaataatatctgctatagattatccaaat
	acaaaaaagataaaaaatgaaataaattttgttggtcaaacttacaaattggataaacat				aaagatcacatttatagtgcgataatagaaactgttaacaattacttagataatcctccg
	ataaaaaaagtaaatataacacactatgattatataaaaataaaaaaaacgtatgacgca				aaaaagctaggatacaatattgatacttgtttgactatagcaaaaaacaattaa
	ttcaaaaaaaatgttgacattaaatcaaatgatatatctgtaacactattaaaaatttat
	aaacaactaagcttaattagtgatgtttcaataaatacgcgttctatgacaaaatcttta				>MW355944.1_LSDV_China/GD01/2020 reverse complement reverse complement
	atgtattacatgtttcctgatctctttaaaaaggataaacgacatgtattttacagagta				atggcaaaaatggaaaatattacaccacctaatcactttgaaaaagcttctgtttatgca
	gacgctaaaaaaggatattgtgtattatcatctaaaaagataaacttaattagggtttta				tgtaggttatttaaacagttttataacgaaaaaaaatatgatttagatgaatgtttttta
	ttagaatataaatttgatataaaatacaaagagtggggattaataaaaagatatattaat				aaagttagaaatagcatgtctcgatactattctatggttggtgatgatttagtttggaac
	actatttgtaataaaggtagtaaaagtagcaaaatctgtattggaaaatatccatattta				agagaaatattaagttacttatatgaatacatagcatataaaaataatgcaaataatcca
	aagttaaaacctgtttctaaaattaaatttaattatagatctaaatacgtaagtgatttt				aattttgttctatcttcaaaaattgttaatttaactaagaaaaatacaaaaaagataaaa
	aagagaatagtgagttctagtttttcattggttgatttgacagaaaaaataacgaaaaaa				aatgaaataaattctgttgttcaaacttacaaattggataaacatataaaaaaagtaaat
	acttttagtaatattttcagaaatgaaattagtcatctgtataagtttaatgcagaaaaa				ataacacactatgattatataaaaataaaaaaaacgtatgatacattcaaaaaaaatgtt
	aaccatctcgcgctagatgaatacaaaaaaatgagaatgtgtaataaaataatatctgct				gatattaaatcaaatgatatatctgtaacactattaaaaatttataaacaactaagctta
	atagattatccaaataaagatcacatttatagtgcgataatagaaactgttaacaattac				attagtgatgtttcgataaatacacgttctatgacaaaatctttaatgtattacatgttt
	ttagataatcctccgaaaaagctaggatacaatattgatacttgtttgactatagcaaaa				cctgatctctttaaaaaggataaacgacatgtattttacagagtagacgctaaaaaagga
	aacaattaa				tattgtgtattatcatctaaaaagataaacttaattagggttttattagaatataaattt
					gatataaaatacaaagagtggggattaataaaaagatatattaatactatttgtaataaa
	>OM984485.1_LSDV_XJ201901 reverse complement reverse complement				ggtagtaaaagtagcaaaatctgtattggaaaatatccatatttaaagttaaaacctgtt
	atatttgtactgaagttgtttaatttcaatatttacaaaaatgaatttttagttctttat				tctaaaattaaatttaattatagatctaaatacgtaagtgattttaagagaatagtgagt
	ttagatttttccattaatggcaaaaatggaaaatattacaccacctaatcactttgaaaa				tctagtttttcattggttgatttgacagaaaaaataacgaaaaaaacttttagtaatatt
	agcttctgtttatgcatgtaggttatttaaacagttttataacgaaaaaaaatatgattt				tttagaaatgaaattagtcatctgtataagtttaatgcagaaaaaaaccatctcgcgcta
	agatgaatgttttttaaaagttagaaatagcatgtctcgatactattctatggttggtga				gatgaatacaaaaaaatgagaatgtgtaataaaataatatctgctatagattatccaaat
	tgatttagtttggaacagagaaatattaagttacttatatgaatacatagcatataaaaa				aaagatcacatttatagtgcgataatagaaactgttaacaattacttagataatcctccg
	taatgcaaataatccaaattttgttctatcttcaaaaattgttaatttaactaagaaaaa				aaaaagctaggatacaatattgatacttgtttgactatagcaaaaaacaattaa
	tacaaaaaagataaaaaatgaaataaattctgttgttcaaacttacaaattggataaaca
	tataaaaaaagtaaatataacacactatgattatataaaaataaaaaaaacgtatgatac				>ON152411.1_LSDV72/PrachuapKhiriKhan/Thailand/2021 reverse complement reverse complement
	attcaaaaaaaatgttgatattaaatcaaatgatatatctgtaacactattaaaaattta				atggcaaaaatggaaaatattacaccacctaatcactttgaaaaagcttctgtttatgca
	taaacaactaagcttaattagtgatgtttcgataaatacacgttctatgacaaaatcttt				tgtaggttatttaaacagttttataacgaaaaaaaatatgatttagatgaatgtttttta
	aatgtattacatgtttcctgatctctttaaaaaggataaacgacatgtattttacagagt				aaagttagaaatagcatgtctcgatactattctatggttggtgatgatttagtttggaac
	agacgctaaaaaaggatattgtgtattatcatctaaaaagataaacttaattagggtttt				agagaaatattaagttacttatatgaatacatagcatataaaaataatgcaaataatcca
	attagaatataaatttgatataaaatacaaagagtggggattaataaaaagatatattaa				aattttgttctatcttcaaaaattgttaatttaactaagaaaaatacaaaaaagataaaa
	tactatttgtaataaaggtagtaaaagtagcaaaatctgtattggaaaatatccatattt				aatgaaataaattctgttgttcaaacttacaaattggataaacatataaaaaaagtaaat
	aaagttaaaacctgtttctaaaattaaatttaattatagatctaaatacgtaagtgattt				ataacacactatgattatataaaaataaaaaaaacgtatgatacattcaaaaaaaatgtt
	taagagaatagtgagttctagtttttcattggttgatttgacagaaaaaataacgaaaaa				gatattaaatcaaatgatatatctgtaacactattaaaaatttataaacaactaagctta
	aacttttagtaatatttttagaaatgaaattagtcatctgtataagtttaatgcagaaaa				attagtgatgtttcgataaatacacgttctatgacaaaatctttaatgtattacatgttt
	aaaccatctcgcgctagatgaatacaaaaaaatgagaatgtgtaataaaataatatctgc				cctgatctctttaaaaaggataaacgacatgtattttacagagtagacgctaaaaaagga
	tatagattatccaaataaagatcacatttatagtgcgataatagaaactgttaacaatta				tattgtgtattatcatctaaaaagataaacttaattagggttttattagaatataaattt
	cttagataatcctccgaaaaagctaggatacaatattgatacttgtttgactatagcaaa				gatataaaatacaaagagtggggattaataaaaagatatattaatactatttgtaataaa
	aaacaattaa				ggtagtaaaagtagcaaaatctgtattggaaaatatccatatttaaagttaaaacctgtt
					tctaaaattaaatttaattatagatctaaatacgtaagtgattttaagagaatagtgagt
	>OM984486.1_LSDV_FJ2019 reverse complement reverse complement				tctagtttttcattggttgatttgacagaaaaaataacgaaaaaaacttttagtaatatt
	atatttgtactgaagttgtttaatttcaatatttacaaaaatgaatttttagttctttat				tttagaaatgaaattagtcatctgtataagtttaatgcagaaaaaaaccatctcgcgcta
	ttagatttttccattaatggcaaaaatggaaaatattacaccacctaatcactttgaaaa				gatgaatacaaaaaaatgagaatgtgtaataaaataatatctgctatagattatccaaat
	agcttctgtttatgcatgtaggttatttaaacagttttataacgaaaaaaaatatgattt				aaagatcacatttatagtgcgataatagaaactgttaacaattacttagataatcctccg
	agatgaatgttttttaaaagttagaaatagcatgtctcgatactattctatggttggtga				aaaaagctaggatacaatattgatacttgtttgactatagcaaaaaacaattaa
	tgatttagtttggaacagagaaatattaagttacttatatgaatacatagcatataaaaa
	taatgcaaataatccaaattttgttctatcttcaaaaattgttaatttaactaagaaaaa				>OM793602.1_LSDV_Russia_Tomsk_2020 reverse complement reverse complement
	tacaaaaaagataaaaaatgaaataaattctgttgttcaaacttacaaattggataaaca				atggcaaaaatggaaaatattacaccacctaatcactttgaaaaagcttctgtttatgca
	tataaaaaaagtaaatataacacactatgattatataaaaataaaaaaaacgtatgatac				tgtaggttatttaaacagttttataacgaaaaaaaatatgatttagatgaatgtttttta
	attcaaaaaaaatgttgatattaaatcaaatgatatatctgtaacactattaaaaattta				aaagttagaaatagcatgtctcgatactattctatggttggtgatgatttagtttggaac
	taaacaactaagcttaattagtgatgtttcgataaatacacgttctatgacaaaatcttt				agagaaatattaagttacttatatgaatacatagcatataaaaataatgcaaataatcca
	aatgtattacatgtttcctgatctctttaaaaaggataaacgacatgtattttacagagt				aattttgttctatcttcaaaaattgttaatttaactaagaaaaatacaaaaaagataaaa
	agacgctaaaaaaggatattgtgtattatcatctaaaaagataaacttaattagggtttt				aatgaaataaattctgttgttcaaacttacaaattggataaacatataaaaaaagtaaat
	attagaatataaatttgatataaaatacaaagagtggggattaataaaaagatatattaa				ataacacactatgattatataaaaataaaaaaaacgtatgatacattcaaaaaaaatgtt
	tactatttgtaataaaggtagtaaaagtagcaaaatctgtattggaaaatatccatattt				gatattaaatcaaatgatatatctgtaacactattaaaaatttataaacaactaagctta
	aaagttaaaacctgtttctaaaattaaatttaattatagatctaaatacgtaagtgattt				attagtgatgtttcgataaatacacgttctatgacaaaatctttaatgtattacatgttt
	taagagaatagtgagttctagtttttcattggttgatttgacagaaaaaataacgaaaaa				cctgatctctttaaaaaggataaacgacatgtattttacagagtagacgctaaaaaagga
	aacttttagtaatatttttagaaatgaaattagtcatctgtataagtttaatgcagaaaa				tattgtgtattatcatctaaaaagataaacttaattagggttttattagaatataaattt
	aaaccatctcgcgctagatgaatacaaaaaaatgagaatgtgtaataaaataatatctgc				gatataaaatacaaagagtggggattaataaaaagatatattaatactatttgtaataaa
	tatagattatccaaataaagatcacatttatagtgcgataatagaaactgttaacaatta				ggtagtaaaagtagcaaaatctgtattggaaaatatccatatttaaagttaaaacctgtt
	cttagataatcctccgaaaaagctaggatacaatattgatacttgtttgactatagcaaa				tctaaaattaaatttaattatagatctaaatacgtaagtgattttaagagaatagtgagt
	aaacaattaa				tctagtttttcattggttgatttgacagaaaaaataacgaaaaaaacttttagtaatatt
					tttagaaatgaaattagtcatctgtataagtttaatgcagaaaaaaaccatctcgcgcta
	>MW355944.1_LSDV_China/GD01/2020 reverse complement reverse complement				gatgaatacaaaaaaatgagaatgtgtaataaaataatatctgctatagattatccaaat
	atatttgtactgaagttgtttaatttcaatatttacaaaaatgaatttttagttctttat				aaagatcacatttatagtgcgataatagaaactgttaacaattacttagataatcctccg
	ttagatttttccattaatggcaaaaatggaaaatattacaccacctaatcactttgaaaa				aaaaagctaggatacaatattgatacttgtttgactatagcaaaaaacaattaa
	agcttctgtttatgcatgtaggttatttaaacagttttataacgaaaaaaaatatgattt
	agatgaatgttttttaaaagttagaaatagcatgtctcgatactattctatggttggtga				>OM793603.1_LSDV_Russia_Khabarovsk_2020 reverse complement reverse complement
	tgatttagtttggaacagagaaatattaagttacttatatgaatacatagcatataaaaa				atggcaaaaatggaaaatattacaccacctaatcactttgaaaaagcttctgtttatgca
	taatgcaaataatccaaattttgttctatcttcaaaaattgttaatttaactaagaaaaa				tgtaggttatttaaacagttttataacgaaaaaaaatatgatttagatgaatgtttttta
	tacaaaaaagataaaaaatgaaataaattctgttgttcaaacttacaaattggataaaca				aaagttagaaatagcatgtctcgatactattctatggttggtgatgatttagtttggaac
	tataaaaaaagtaaatataacacactatgattatataaaaataaaaaaaacgtatgatac				agagaaatattaagttacttatatgaatacatagcatataaaaataatgcaaataatcca
	attcaaaaaaaatgttgatattaaatcaaatgatatatctgtaacactattaaaaattta				aattttgttctatcttcaaaaattgttaatttaactaagaaaaatacaaaaaagataaaa
	taaacaactaagcttaattagtgatgtttcgataaatacacgttctatgacaaaatcttt				aatgaaataaattctgttgttcaaacttacaaattggataaacatataaaaaaagtaaat
	aatgtattacatgtttcctgatctctttaaaaaggataaacgacatgtattttacagagt				ataacacactatgattatataaaaataaaaaaaacgtatgatacattcaaaaaaaatgtt
	agacgctaaaaaaggatattgtgtattatcatctaaaaagataaacttaattagggtttt				gatattaaatcaaatgatatatctgtaacactattaaaaatttataaacaactaagctta
	attagaatataaatttgatataaaatacaaagagtggggattaataaaaagatatattaa				attagtgatgtttcgataaatacacgttctatgacaaaatctttaatgtattacatgttt
	tactatttgtaataaaggtagtaaaagtagcaaaatctgtattggaaaatatccatattt				cctgatctctttaaaaaggataaacgacatgtattttacagagtagacgctaaaaaagga
	aaagttaaaacctgtttctaaaattaaatttaattatagatctaaatacgtaagtgattt				tattgtgtattatcatctaaaaagataaacttaattagggttttattagaatataaattt
	taagagaatagtgagttctagtttttcattggttgatttgacagaaaaaataacgaaaaa				gatataaaatacaaagagtggggattaataaaaagatatattaatactatttgtaataaa
	aacttttagtaatatttttagaaatgaaattagtcatctgtataagtttaatgcagaaaa				ggtagtaaaagtagcaaaatctgtattggaaaatatccatatttaaagttaaaacctgtt
	aaaccatctcgcgctagatgaatacaaaaaaatgagaatgtgtaataaaataatatctgc				tctaaaattaaatttaattatagatctaaatacgtaagtgattttaagagaatagtgagt
	tatagattatccaaataaagatcacatttatagtgcgataatagaaactgttaacaatta				tctagtttttcattggttgatttgacagaaaaaataacgaaaaaaacttttagtaatatt
	cttagataatcctccgaaaaagctaggatacaatattgatacttgtttgactatagcaaa				tttagaaatgaaattagtcatctgtataagtttaatgcagaaaaaaaccatctcgcgcta
	aaacaattaa				gatgaatacaaaaaaatgagaatgtgtaataaaataatatctgctatagattatccaaat
					aaagatcacatttatagtgcgataatagaaactgttaacaattacttagataatcctccg
	>ON152411.1_LSDV72/PrachuapKhiriKhan/Thailand/2021 reverse complement reverse complement				aaaaagctaggatacaatattgatacttgtttgactatagcaaaaaacaattaa
	atatttgtactgaagttgtttaatttcaatatttacaaaaatgaatttttagttctttat
	ttagatttttccattaatggcaaaaatggaaaatattacaccacctaatcactttgaaaa				>MW732649.1_LSDV/HongKong/2020 reverse complement reverse complement
	agcttctgtttatgcatgtaggttatttaaacagttttataacgaaaaaaaatatgattt				atggcaaaaatggaaaatattacaccacctaatcactttgaaaaagcttctgtttatgca
	agatgaatgttttttaaaagttagaaatagcatgtctcgatactattctatggttggtga				tgtaggttatttaaacagttttataacgaaaaaaaatatgatttagatgaatgtttttta
	tgatttagtttggaacagagaaatattaagttacttatatgaatacatagcatataaaaa				aaagttagaaatagcatgtctcgatactattctatggttggtgatgatttagtttggaac
	taatgcaaataatccaaattttgttctatcttcaaaaattgttaatttaactaagaaaaa				agagaaatattaagttacttatatgaatacatagcatataaaaataatgcaaataatcca
	tacaaaaaagataaaaaatgaaataaattctgttgttcaaacttacaaattggataaaca				aattttgttctatcttcaaaaattgttaatttaactaagaaaaatacaaaaaagataaaa
	tataaaaaaagtaaatataacacactatgattatataaaaataaaaaaaacgtatgatac				aatgaaataaattctgttgttcaaacttacaaattggataaacatataaaaaaagtaaat
	attcaaaaaaaatgttgatattaaatcaaatgatatatctgtaacactattaaaaattta				ataacacactatgattatataaaaataaaaaaaacgtatgatacattcaaaaaaaatgtt
	taaacaactaagcttaattagtgatgtttcgataaatacacgttctatgacaaaatcttt				gatattaaatcaaatgatatatctgtaacactattaaaaatttataaacaactaagctta
	aatgtattacatgtttcctgatctctttaaaaaggataaacgacatgtattttacagagt				attagtgatgtttcgataaatacacgttctatgacaaaatctttaatgtattacatgttt
	agacgctaaaaaaggatattgtgtattatcatctaaaaagataaacttaattagggtttt				cctgatctctttaaaaaggataaacgacatgtattttacagagtagacgctaaaaaagga
	attagaatataaatttgatataaaatacaaagagtggggattaataaaaagatatattaa				tattgtgtattatcatctaaaaagataaacttaattagggttttattagaatataaattt
	tactatttgtaataaaggtagtaaaagtagcaaaatctgtattggaaaatatccatattt				gatataaaatacaaagagtggggattaataaaaagatatattaatactatttgtaataaa
	aaagttaaaacctgtttctaaaattaaatttaattatagatctaaatacgtaagtgattt				ggtagtaaaagtagcaaaatctgtattggaaaatatccatatttaaagttaaaacctgtt
	taagagaatagtgagttctagtttttcattggttgatttgacagaaaaaataacgaaaaa				tctaaaattaaatttaattatagatctaaatacgtaagtgattttaagagaatagtgagt
	aacttttagtaatatttttagaaatgaaattagtcatctgtataagtttaatgcagaaaa				tctagtttttcattggttgatttgacagaaaaaataacgaaaaaaacttttagtaatatt
	aaaccatctcgcgctagatgaatacaaaaaaatgagaatgtgtaataaaataatatctgc				tttagaaatgaaattagtcatctgtataagtttaatgcagaaaaaaaccatctcgcgcta
	tatagattatccaaataaagatcacatttatagtgcgataatagaaactgttaacaatta				gatgaatacaaaaaaatgagaatgtgtaataaaataatatctgctatagattatccaaat
	cttagataatcctccgaaaaagctaggatacaatattgatacttgtttgactatagcaaa				aaagatcacatttatagtgcgataatagaaactgttaacaattacttagataatcctccg
	aaacaattaa				aaaaagctaggatacaatattgatacttgtttgactatagcaaaaaacaattaa
	>OM793602.1_LSDV_Russia_Tomsk_2020 reverse complement reverse complement				>MZ577076.1_LSDV_20L81_Bang-Thanh/VNM/20 reverse complement reverse complement
	atatttgtactgaagttgtttaatttcaatatttacaaaaatgaatttttagttctttat				atggcaaaaatggaaaatattacaccacctaatcactttgaaaaagcttctgtttatgca
	ttagatttttccattaatggcaaaaatggaaaatattacaccacctaatcactttgaaaa				tgtaggttatttaaacagttttataacgaaaaaaaatatgatttagatgaatgtttttta
	agcttctgtttatgcatgtaggttatttaaacagttttataacgaaaaaaaatatgattt				aaagttagaaatagcatgtctcgatactattctatggttggtgatgatttagtttggaac
	agatgaatgttttttaaaagttagaaatagcatgtctcgatactattctatggttggtga				agagaaatattaagttacttatatgaatacatagcatataaaaataatgcaaataatcca
	tgatttagtttggaacagagaaatattaagttacttatatgaatacatagcatataaaaa				aattttgttctatcttcaaaaattgttaatttaactaagaaaaatacaaaaaagataaaa
	taatgcaaataatccaaattttgttctatcttcaaaaattgttaatttaactaagaaaaa				aatgaaataaattctgttgttcaaacttacaaattggataaacatataaaaaaagtaaat
	tacaaaaaagataaaaaatgaaataaattctgttgttcaaacttacaaattggataaaca				ataacacactatgattatataaaaataaaaaaaacgtatgatacattcaaaaaaaatgtt
	tataaaaaaagtaaatataacacactatgattatataaaaataaaaaaaacgtatgatac				gatattaaatcaaatgatatatctgtaacactattaaaaatttataaacaactaagctta
	attcaaaaaaaatgttgatattaaatcaaatgatatatctgtaacactattaaaaattta				attagtgatgtttcgataaatacacgttctatgacaaaatctttaatgtattacatgttt
	taaacaactaagcttaattagtgatgtttcgataaatacacgttctatgacaaaatcttt				cctgatctctttaaaaaggataaacgacatgtattttacagagtagacgctaaaaaagga
	aatgtattacatgtttcctgatctctttaaaaaggataaacgacatgtattttacagagt				tattgtgtattatcatctaaaaagataaacttaattagggttttattagaatataaattt
	agacgctaaaaaaggatattgtgtattatcatctaaaaagataaacttaattagggtttt				gatataaaatacaaagagtggggattaataaaaagatatattaatactatttgtaataaa
	attagaatataaatttgatataaaatacaaagagtggggattaataaaaagatatattaa				ggtagtaaaagtagcaaaatctgtattggaaaatatccatatttaaagttaaaacctgtt
	tactatttgtaataaaggtagtaaaagtagcaaaatctgtattggaaaatatccatattt				tctaaaattaaatttaattatagatctaaatacgtaagtgattttaagagaatagtgagt
	aaagttaaaacctgtttctaaaattaaatttaattatagatctaaatacgtaagtgattt				tctagtttttcattggttgatttgacagaaaaaataacgaaaaaaacttttagtaatatt
	taagagaatagtgagttctagtttttcattggttgatttgacagaaaaaataacgaaaaa				tttagaaatgaaattagtcatctgtataagtttaatgcagaaaaaaaccatctcgcgcta
	aacttttagtaatatttttagaaatgaaattagtcatctgtataagtttaatgcagaaaa				gatgaatacaaaaaaatgagaatgtgtaataaaataatatctgctatagattatccaaat
	aaaccatctcgcgctagatgaatacaaaaaaatgagaatgtgtaataaaataatatctgc				aaagatcacatttatagtgcgataatagaaactgttaacaattacttagataatcctccg
	tatagattatccaaataaagatcacatttatagtgcgataatagaaactgttaacaatta				aaaaagctaggatacaatattgatacttgtttgactatagcaaaaaacaattaa
	cttagataatcctccgaaaaagctaggatacaatattgatacttgtttgactatagcaaa
	aaacaattaa				>MZ577073.1_LSDV_20L42_Quyet-Thang/VNM/20 reverse complement reverse complement
					atggcaaaaatggaaaatattacaccacctaatcactttgaaaaagcttctgtttatgca
	>OM793603.1_LSDV_Russia_Khabarovsk_2020 reverse complement reverse complement				tgtaggttatttaaacagttttataacgaaaaaaaatatgatttagatgaatgtttttta
	atatttgtactgaagttgtttaatttcaatatttacaaaaatgaatttttagttctttat				aaagttagaaatagcatgtctcgatactattctatggttggtgatgatttagtttggaac
	ttagatttttccattaatggcaaaaatggaaaatattacaccacctaatcactttgaaaa				agagaaatattaagttacttatatgaatacatagcatataaaaataatgcaaataatcca
	agcttctgtttatgcatgtaggttatttaaacagttttataacgaaaaaaaatatgattt				aattttgttctatcttcaaaaattgttaatttaactaagaaaaatacaaaaaagataaaa
	agatgaatgttttttaaaagttagaaatagcatgtctcgatactattctatggttggtga				aatgaaataaattctgttgttcaaacttacaaattggataaacatataaaaaaagtaaat
	tgatttagtttggaacagagaaatattaagttacttatatgaatacatagcatataaaaa				ataacacactatgattatataaaaataaaaaaaacgtatgatacattcaaaaaaaatgtt
	taatgcaaataatccaaattttgttctatcttcaaaaattgttaatttaactaagaaaaa				gatattaaatcaaatgatatatctgtaacactattaaaaatttataaacaactaagctta
	tacaaaaaagataaaaaatgaaataaattctgttgttcaaacttacaaattggataaaca				attagtgatgtttcgataaatacacgttctatgacaaaatctttaatgtattacatgttt
	tataaaaaaagtaaatataacacactatgattatataaaaataaaaaaaacgtatgatac				cctgatctctttaaaaaggataaacgacatgtattttacagagtagacgctaaaaaagga
	attcaaaaaaaatgttgatattaaatcaaatgatatatctgtaacactattaaaaattta				tattgtgtattatcatctaaaaagataaacttaattagggttttattagaatataaattt
	taaacaactaagcttaattagtgatgtttcgataaatacacgttctatgacaaaatcttt				gatataaaatacaaagagtggggattaataaaaagatatattaatactatttgtaataaa
	aatgtattacatgtttcctgatctctttaaaaaggataaacgacatgtattttacagagt				ggtagtaaaagtagcaaaatctgtattggaaaatatccatatttaaagttaaaacctgtt
	agacgctaaaaaaggatattgtgtattatcatctaaaaagataaacttaattagggtttt				tctaaaattaaatttaattatagatctaaatacgtaagtgattttaagagaatagtgagt
	attagaatataaatttgatataaaatacaaagagtggggattaataaaaagatatattaa				tctagtttttcattggttgatttgacagaaaaaataacgaaaaaaacttttagtaatatt
	tactatttgtaataaaggtagtaaaagtagcaaaatctgtattggaaaatatccatattt				tttagaaatgaaattagtcatctgtataagtttaatgcagaaaaaaaccatctcgcgcta
	aaagttaaaacctgtttctaaaattaaatttaattatagatctaaatacgtaagtgattt				gatgaatacaaaaaaatgagaatgtgtaataaaataatatctgctatagattatccaaat
	taagagaatagtgagttctagtttttcattggttgatttgacagaaaaaataacgaaaaa				aaagatcacatttatagtgcgataatagaaactgttaacaattacttagataatcctccg
	aacttttagtaatatttttagaaatgaaattagtcatctgtataagtttaatgcagaaaa				aaaaagctaggatacaatattgatacttgtttgactatagcaaaaaacaattaa
	aaaccatctcgcgctagatgaatacaaaaaaatgagaatgtgtaataaaataatatctgc
	tatagattatccaaataaagatcacatttatagtgcgataatagaaactgttaacaatta				>MZ577074.1_LSDV_20L43_Ly-Quoc/VNM/20 reverse complement reverse complement
	cttagataatcctccgaaaaagctaggatacaatattgatacttgtttgactatagcaaa				atggcaaaaatggaaaatattacaccacctaatcactttgaaaaagcttctgtttatgca
	aaacaattaa				tgtaggttatttaaacagttttataacgaaaaaaaatatgatttagatgaatgtttttta
					aaagttagaaatagcatgtctcgatactattctatggttggtgatgatttagtttggaac
	>MW732649.1_LSDV/HongKong/2020 reverse complement reverse complement				agagaaatattaagttacttatatgaatacatagcatataaaaataatgcaaataatcca
	atatttgtactgaagttgtttaatttcaatatttacaaaaatgaatttttagttctttat				aattttgttctatcttcaaaaattgttaatttaactaagaaaaatacaaaaaagataaaa
	ttagatttttccattaatggcaaaaatggaaaatattacaccacctaatcactttgaaaa				aatgaaataaattctgttgttcaaacttacaaattggataaacatataaaaaaagtaaat
	agcttctgtttatgcatgtaggttatttaaacagttttataacgaaaaaaaatatgattt				ataacacactatgattatataaaaataaaaaaaacgtatgatacattcaaaaaaaatgtt
	agatgaatgttttttaaaagttagaaatagcatgtctcgatactattctatggttggtga				gatattaaatcaaatgatatatctgtaacactattaaaaatttataaacaactaagctta
	tgatttagtttggaacagagaaatattaagttacttatatgaatacatagcatataaaaa				attagtgatgtttcgataaatacacgttctatgacaaaatctttaatgtattacatgttt
	taatgcaaataatccaaattttgttctatcttcaaaaattgttaatttaactaagaaaaa				cctgatctctttaaaaaggataaacgacatgtattttacagagtagacgctaaaaaagga
	tacaaaaaagataaaaaatgaaataaattctgttgttcaaacttacaaattggataaaca				tattgtgtattatcatctaaaaagataaacttaattagggttttattagaatataaattt
	tataaaaaaagtaaatataacacactatgattatataaaaataaaaaaaacgtatgatac				gatataaaatacaaagagtggggattaataaaaagatatattaatactatttgtaataaa
	attcaaaaaaaatgttgatattaaatcaaatgatatatctgtaacactattaaaaattta				ggtagtaaaagtagcaaaatctgtattggaaaatatccatatttaaagttaaaacctgtt
	taaacaactaagcttaattagtgatgtttcgataaatacacgttctatgacaaaatcttt				tctaaaattaaatttaattatagatctaaatacgtaagtgattttaagagaatagtgagt
	aatgtattacatgtttcctgatctctttaaaaaggataaacgacatgtattttacagagt				tctagtttttcattggttgatttgacagaaaaaataacgaaaaaaacttttagtaatatt
	agacgctaaaaaaggatattgtgtattatcatctaaaaagataaacttaattagggtttt				tttagaaatgaaattagtcatctgtataagtttaatgcagaaaaaaaccatctcgcgcta
	attagaatataaatttgatataaaatacaaagagtggggattaataaaaagatatattaa				gatgaatacaaaaaaatgagaatgtgtaataaaataatatctgctatagattatccaaat
	tactatttgtaataaaggtagtaaaagtagcaaaatctgtattggaaaatatccatattt				aaagatcacatttatagtgcgataatagaaactgttaacaattacttagataatcctccg
	aaagttaaaacctgtttctaaaattaaatttaattatagatctaaatacgtaagtgattt				aaaaagctaggatacaatattgatacttgtttgactatagcaaaaaacaattaa
	taagagaatagtgagttctagtttttcattggttgatttgacagaaaaaataacgaaaaa
	aacttttagtaatatttttagaaatgaaattagtcatctgtataagtttaatgcagaaaa				>OL752713.2_LSDV/KM/Taiwan/2020 reverse complement reverse complement
	aaaccatctcgcgctagatgaatacaaaaaaatgagaatgtgtaataaaataatatctgc				atggcaaaaatggaaaatattacaccacctaatcactttgaaaaagcttctgtttatgca
	tatagattatccaaataaagatcacatttatagtgcgataatagaaactgttaacaatta				tgtaggttatttaaacagttttataacgaaaaaaaatatgatttagatgaatgtttttta
	cttagataatcctccgaaaaagctaggatacaatattgatacttgtttgactatagcaaa				aaagttagaaatagcatgtctcgatactattctatggttggtgatgatttagtttggaac
	aaacaattaa				agagaaatattaagttacttatatgaatacatagcatataaaaataatgcaaataatcca
					aattttgttctatcttcaaaaattgttaatttaactaagaaaaatacaaaaaagataaaa
	>MZ577076.1_LSDV_20L81_Bang-Thanh/VNM/20 reverse complement reverse complement				aatgaaataaattctgttgttcaaacttacaaattggataaacatataaaaaaagtaaat
	atatttgtactgaagttgtttaatttcaatatttacaaaaatgaatttttagttctttat				ataacacactatgattatataaaaataaaaaaaacgtatgatacattcaaaaaaaatgtt
	ttagatttttccattaatggcaaaaatggaaaatattacaccacctaatcactttgaaaa				gatattaaatcaaatgatatatctgtaacactattaaaaatttataaacaactaagctta
	agcttctgtttatgcatgtaggttatttaaacagttttataacgaaaaaaaatatgattt				attagtgatgtttcgataaatacacgttctatgacaaaatctttaatgtattacatgttt
	agatgaatgttttttaaaagttagaaatagcatgtctcgatactattctatggttggtga				cctgatctctttaaaaaggataaacgacatgtattttacagagtagacgctaaaaaagga
	tgatttagtttggaacagagaaatattaagttacttatatgaatacatagcatataaaaa				tattgtgtattatcatctaaaaagataaacttaattagggttttattagaatataaattt
	taatgcaaataatccaaattttgttctatcttcaaaaattgttaatttaactaagaaaaa				gatataaaatacaaagagtggggattaataaaaagatatattaatactatttgtaataaa
	tacaaaaaagataaaaaatgaaataaattctgttgttcaaacttacaaattggataaaca				ggtagtaaaagtagcaaaatctgtattggaaaatatccatatttaaagttaaaacctgtt
	tataaaaaaagtaaatataacacactatgattatataaaaataaaaaaaacgtatgatac				tctaaaattaaatttaattatagatctaaatacgtaagtgattttaagagaatagtgagt
	attcaaaaaaaatgttgatattaaatcaaatgatatatctgtaacactattaaaaattta				tctagtttttcattggttgatttgacagaaaaaataacgaaaaaaacttttagtaatatt
	taaacaactaagcttaattagtgatgtttcgataaatacacgttctatgacaaaatcttt				tttagaaatgaaattagtcatctgtataagtttaatgcagaaaaaaaccatctcgcgcta
	aatgtattacatgtttcctgatctctttaaaaaggataaacgacatgtattttacagagt				gatgaatacaaaaaaatgagaatgtgtaataaaataatatctgctatagattatccaaat
	agacgctaaaaaaggatattgtgtattatcatctaaaaagataaacttaattagggtttt				aaagatcacatttatagtgcgataatagaaactgttaacaattacttagataatcctccg
	attagaatataaatttgatataaaatacaaagagtggggattaataaaaagatatattaa				aaaaagctaggatacaatattgatacttgtttgactatagcaaaaaacaattaa
	tactatttgtaataaaggtagtaaaagtagcaaaatctgtattggaaaatatccatattt
	aaagttaaaacctgtttctaaaattaaatttaattatagatctaaatacgtaagtgattt				>MZ577075.1_LSDV_20L70_Dinh-To/VNM/20 reverse complement reverse complement
	taagagaatagtgagttctagtttttcattggttgatttgacagaaaaaataacgaaaaa				atggcaaaaatggaaaatattacaccacctaatcactttgaaaaagcttctgtttatgca
	aacttttagtaatatttttagaaatgaaattagtcatctgtataagtttaatgcagaaaa				tgtaggttatttaaacagttttataacgaaaaaaaatatgatttagatgaatgtttttta
	aaaccatctcgcgctagatgaatacaaaaaaatgagaatgtgtaataaaataatatctgc				aaagttagaaatagcatgtctcgatactattctatggttggtgatgatttagtttggaac
	tatagattatccaaataaagatcacatttatagtgcgataatagaaactgttaacaatta				agagaaatattaagttacttatatgaatacatagcatataaaaataatgcaaataatcca
	cttagataatcctccgaaaaagctaggatacaatattgatacttgtttgactatagcaaa				aattttgttctatcttcaaaaattgttaatttaactaagaaaaatacaaaaaagataaaa
	aaacaattaa				aatgaaataaattctgttgttcaaacttacaaattggataaacatataaaaaaagtaaat
					ataacacactatgattatataaaaataaaaaaaacgtatgatacattcaaaaaaaatgtt
	>MZ577073.1_LSDV_20L42_Quyet-Thang/VNM/20 reverse complement reverse complement				gatattaaatcaaatgatatatctgtaacactattaaaaatttataaacaactaagctta
	atatttgtactgaagttgtttaatttcaatatttacaaaaatgaatttttagttctttat				attagtgatgtttcgataaatacacgttctatgacaaaatctttaatgtattacatgttt
	ttagatttttccattaatggcaaaaatggaaaatattacaccacctaatcactttgaaaa				cctgatctctttaaaaaggataaacgacatgtattttacagagtagacgctaaaaaagga
	agcttctgtttatgcatgtaggttatttaaacagttttataacgaaaaaaaatatgattt				tattgtgtattatcatctaaaaagataaacttaattagggttttattagaatataaattt
	agatgaatgttttttaaaagttagaaatagcatgtctcgatactattctatggttggtga				gatataaaatacaaagagtggggattaataaaaagatatattaatactatttgtaataaa
	tgatttagtttggaacagagaaatattaagttacttatatgaatacatagcatataaaaa				ggtagtaaaagtagcaaaatctgtattggaaaatatccatatttaaagttaaaacctgtt
	taatgcaaataatccaaattttgttctatcttcaaaaattgttaatttaactaagaaaaa				tctaaaattaaatttaattatagatctaaatacgtaagtgattttaagagaatagtgagt
	tacaaaaaagataaaaaatgaaataaattctgttgttcaaacttacaaattggataaaca				tctagtttttcattggttgatttgacagaaaaaataacgaaaaaaacttttagtaatatt
	tataaaaaaagtaaatataacacactatgattatataaaaataaaaaaaacgtatgatac				tttagaaatgaaattagtcatctgtataagtttaatgcagaaaaaaaccatctcgcgcta
	attcaaaaaaaatgttgatattaaatcaaatgatatatctgtaacactattaaaaattta				gatgaatacaaaaaaatgagaatgtgtaataaaataatatctgctatagattatccaaat
	taaacaactaagcttaattagtgatgtttcgataaatacacgttctatgacaaaatcttt				aaagatcacatttatagtgcgataatagaaactgttaacaattacttagataatcctccg
	aatgtattacatgtttcctgatctctttaaaaaggataaacgacatgtattttacagagt				aaaaagctaggatacaatattgatacttgtttgactatagcaaaaaacaattaa
	agacgctaaaaaaggatattgtgtattatcatctaaaaagataaacttaattagggtttt
	attagaatataaatttgatataaaatacaaagagtggggattaataaaaagatatattaa				>OL542833.1_LSDV/Russia/Tyumen/2019 reverse complement reverse complement
	tactatttgtaataaaggtagtaaaagtagcaaaatctgtattggaaaatatccatattt				atgcaaaaatggaaaataatacaccacctaatcactttgaaaaagcttctgtttatgcat
	aaagttaaaacctgtttctaaaattaaatttaattatagatctaaatacgtaagtgattt				gtaggttatttaaacagttttataacgaaaaaaaatatgatttagataaatgttttttaa
	taagagaatagtgagttctagtttttcattggttgatttgacagaaaaaataacgaaaaa				aagttagaaatagcatgtctcaatactattctatggttggtgatgatttagtctggaaca
	aacttttagtaatatttttagaaatgaaattagtcatctgtataagtttaatgcagaaaa				gagaaatattaagttacttatatgaatacatagcatataaaaataatgcaaataatccaa
	aaaccatctcgcgctagatgaatacaaaaaaatgagaatgtgtaataaaataatatctgc				attttgttctatcttcaaaaattgttaatttaactaagaaaaatacaaaaaagataaaaa
	tatagattatccaaataaagatcacatttatagtgcgataatagaaactgttaacaatta				atgaaataaattctgttgttcaaacttacaaattggataaacatataaaaaaagtaaata
	cttagataatcctccgaaaaagctaggatacaatattgatacttgtttgactatagcaaa				taacacactatgattatataaaaataaaaaaaacgtatgatacattcaaaaaaaatgttg
	aaacaattaa				atattaaatcaaatgatatatctgtaacactattaaaaatttataaacaactaagcttaa
					ttagtgatgtttcgataaatacacgttctatgacaaaatctttaatgtattacatgtttc
	>MZ577074.1_LSDV_20L43_Ly-Quoc/VNM/20 reverse complement reverse complement				ctgatctctttaaaaaggataaacgacatgtattttacagagtagacgctaaaaaaggat
	atatttgtactgaagttgtttaatttcaatatttacaaaaatgaatttttagttctttat				attgtgtattatcatctaaaaagataaacttaattagggttttattagaatataaatttg
	ttagatttttccattaatggcaaaaatggaaaatattacaccacctaatcactttgaaaa				atataaaatacaaagagtggggattaataaaaagatatattaatactatttgtaataaag
	agcttctgtttatgcatgtaggttatttaaacagttttataacgaaaaaaaatatgattt				gtagtaaaagtagcaaaatctgtattggaaaatatccatatttaaagttaaaacctgttt
	agatgaatgttttttaaaagttagaaatagcatgtctcgatactattctatggttggtga				ctaaaattaaatttaattatagatctaaatacgtaagtgattttaagagaatagtgagtt
	tgatttagtttggaacagagaaatattaagttacttatatgaatacatagcatataaaaa				ctagtttttcattggttgatttgacagaaaaaataacgaaaaaaacttttagtaatattt
	taatgcaaataatccaaattttgttctatcttcaaaaattgttaatttaactaagaaaaa				ttagaaatgaaattagtcatctgtataagtttaatgcagaaaaaaaccatctcgcgctag
	tacaaaaaagataaaaaatgaaataaattctgttgttcaaacttacaaattggataaaca				atgaatacaaaaaaatgagaatgtgtaataaaataatatctgctatagattatccaaata
	tataaaaaaagtaaatataacacactatgattatataaaaataaaaaaaacgtatgatac				aagatcacatttatagtgcgataatagaaactgttaacaattacttagataatcctccga
	attcaaaaaaaatgttgatattaaatcaaatgatatatctgtaacactattaaaaattta				aaaagctaggatacaatattgatacttgtttgactatagcaaaaaacaattaa
	taaacaactaagcttaattagtgatgtttcgataaatacacgttctatgacaaaatcttt
	aatgtattacatgtttcctgatctctttaaaaaggataaacgacatgtattttacagagt				>OM530217.1_LSDV/Russia/Saratov/2019 reverse complement reverse complement
	agacgctaaaaaaggatattgtgtattatcatctaaaaagataaacttaattagggtttt				atggcaaaaatggaaaatattacaccacctaatcactttgaaaaagcttctgtttatgca
	attagaatataaatttgatataaaatacaaagagtggggattaataaaaagatatattaa				tgtaggttatttaaacagttttataacgaaaaaaaatatgatttagatgaatgtttttta
	tactatttgtaataaaggtagtaaaagtagcaaaatctgtattggaaaatatccatattt				aaagttagaaatagcatgtctcgatactattctatggttggtgatgatttagtttggaac
	aaagttaaaacctgtttctaaaattaaatttaattatagatctaaatacgtaagtgattt				agagaaatattaagttacttatatgaatacatagcatataaaaataatgcaaataatcca
	taagagaatagtgagttctagtttttcattggttgatttgacagaaaaaataacgaaaaa				aattttgttctatcttcaaaaattgttaatttaactaagaaaaatacaaaaaagataaaa
	aacttttagtaatatttttagaaatgaaattagtcatctgtataagtttaatgcagaaaa				aatgaaataaattctgttgttcaaacttacaaattggataaacatataaaaaaagtaaat
	aaaccatctcgcgctagatgaatacaaaaaaatgagaatgtgtaataaaataatatctgc				ataacacactatgattatataaaaataaaaaaaacgtatgatacattcaaaaaaaatgtt
	tatagattatccaaataaagatcacatttatagtgcgataatagaaactgttaacaatta				gatattaaatcaaatgatatatctgtaacactattaaaaatttataaacaactaagctta
	cttagataatcctccgaaaaagctaggatacaatattgatacttgtttgactatagcaaa				attagtgatgtttcgataaatacacgttctatgacaaaatctttaatgtattacatgttt
	aaacaattaa				cctgatctctttaaaaaggataaacgacatgtattttacagagtagacgctaaaaaagga
					tattgtgtattatcatctaaaaagataaacttaattagggttttattagaatataaattt
	>OL752713.2_LSDV/KM/Taiwan/2020 reverse complement reverse complement				gatataaaatacaaagagtggggattaataaaaagatatattaatactatttgtaataaa
	atatttgtactgaagttgtttaatttcaatatttacaaaaatgaatttttagttctttat				ggtagtaaaagtagcaaaatctgtattggaaaatatccatatttaaagttaaaacctgtt
	ttagatttttccattaatggcaaaaatggaaaatattacaccacctaatcactttgaaaa				tctaaaattaaatttaattatagatctaaatacgtaagtgattttaagagaatagtgagt
	agcttctgtttatgcatgtaggttatttaaacagttttataacgaaaaaaaatatgattt				tctagtttttcattggttgatttgacagaaaaaataacgaaaaaaacttttagtaatatt
	agatgaatgttttttaaaagttagaaatagcatgtctcgatactattctatggttggtga				ttcagaaatgaaattagtcatctgtataagtttaatgcagaaaaaaaccatctcgcgcta
	tgatttagtttggaacagagaaatattaagttacttatatgaatacatagcatataaaaa				gatgaatacaaaaaaatgagaatgtgtaataaaataatatctgctatagattatccaaat
	taatgcaaataatccaaattttgttctatcttcaaaaattgttaatttaactaagaaaaa				aaagatcacatttatagtgcgataatagaaactgttaacaattacttagataatcctccg
	tacaaaaaagataaaaaatgaaataaattctgttgttcaaacttacaaattggataaaca				aaaaagctaggatacaatattgatacttgtttgactatagcaaaaaacaattaa
	tataaaaaaagtaaatataacacactatgattatataaaaataaaaaaaacgtatgatac
	attcaaaaaaaatgttgatattaaatcaaatgatatatctgtaacactattaaaaattta				>MH646674.1_LSDV/Russia/Saratov/2017 reverse complement reverse complement
	taaacaactaagcttaattagtgatgtttcgataaatacacgttctatgacaaaatcttt				atggcaaaaatggaaaatattacaccacctaatcactttgaaaaagcttctgtttatgca
	aatgtattacatgtttcctgatctctttaaaaaggataaacgacatgtattttacagagt				tgtaggttatttaaacagttttataacgaaaaaaaatatgatttagatgaatgtttttta
	agacgctaaaaaaggatattgtgtattatcatctaaaaagataaacttaattagggtttt				aaagttagaaatagcatgtctcgatactattctatggttggtgatgatttagtttggaac
	attagaatataaatttgatataaaatacaaagagtggggattaataaaaagatatattaa				agagaaatattaagttacttatatgaatacatagcatataaaaataatgcaaataatcca
	tactatttgtaataaaggtagtaaaagtagcaaaatctgtattggaaaatatccatattt				aattttgttctatcttcaaaaattgttaatttaactaagaaaaatacaaaaaagataaaa
	aaagttaaaacctgtttctaaaattaaatttaattatagatctaaatacgtaagtgattt				aatgaaataaattctgttgttcaaacttacaaattggataaacatataaaaaaagtaaat
	taagagaatagtgagttctagtttttcattggttgatttgacagaaaaaataacgaaaaa				ataacacactatgattatataaaaataaaaaaaacgtatgatacattcaaaaaaaatgtt
	aacttttagtaatatttttagaaatgaaattagtcatctgtataagtttaatgcagaaaa				gatattaaatcaaatgatatatctgtaacactattaaaaatttataaacaactaagctta
	aaaccatctcgcgctagatgaatacaaaaaaatgagaatgtgtaataaaataatatctgc				attagtgatgtttcgataaatacacgttctatgacaaaatctttaatgtattacatgttt
	tatagattatccaaataaagatcacatttatagtgcgataatagaaactgttaacaatta				cctgatctctttaaaaaggataaacgacatgtattttacagagtagacgctaaaaaagga
	cttagataatcctccgaaaaagctaggatacaatattgatacttgtttgactatagcaaa				tattgtgtattatcatctaaaaagataaacttaattagggttttattagaatataaattt
	aaacaattaa				gatataaaatacaaagagtggggattaataaaaagatatattaatactatttgtaataaa
					ggtagtaaaagtagcaaaatctgtattggaaaatatccatatttaaagttaaaacctgtt
	>MZ577075.1_LSDV_20L70_Dinh-To/VNM/20 reverse complement reverse complement				tctaaaattaaatttaattatagatctaaatacgtaagtgattttaagagaatagtgagt
	atatttgtactgaagttgtttaatttcaatatttacaaaaatgaatttttagttctttat				tctagtttttcattggttgatttgacagaaaaaataacgaaaaaaacttttagtaatatt
	ttagatttttccattaatggcaaaaatggaaaatattacaccacctaatcactttgaaaa				ttcagaaatgaaattagtcatctgtataagtttaatgcagaaaaaaaccatctcgcgcta
	agcttctgtttatgcatgtaggttatttaaacagttttataacgaaaaaaaatatgattt				gatgaatacaaaaaaatgagaatgtgtaataaaataatatctgctatagattatccaaat
	agatgaatgttttttaaaagttagaaatagcatgtctcgatactattctatggttggtga				aaagatcacatttatagtgcgataatagaaactgttaacaattacttagataatcctccg
	tgatttagtttggaacagagaaatattaagttacttatatgaatacatagcatataaaaa				aaaaagctaggatacaatattgatacttgtttgactatagcaaaaaacaattaa
	taatgcaaataatccaaattttgttctatcttcaaaaattgttaatttaactaagaaaaa
	tacaaaaaagataaaaaatgaaataaattctgttgttcaaacttacaaattggataaaca				>MW656252.1_LSDV/Haden/RSA/1954 reverse complement reverse complement
	tataaaaaaagtaaatataacacactatgattatataaaaataaaaaaaacgtatgatac				atggcaaaaatggaaaatattacaccacctaatcactttgaaaaagcttctgtttatgca
	attcaaaaaaaatgttgatattaaatcaaatgatatatctgtaacactattaaaaattta				tgtaggttatttaaacagttttataacgaaaaaaaatatgatttagatgaatgtttttta
	taaacaactaagcttaattagtgatgtttcgataaatacacgttctatgacaaaatcttt				aaagttagaaatagcatgtctcgatactattctatggttggtgatgatttagtttggaac
	aatgtattacatgtttcctgatctctttaaaaaggataaacgacatgtattttacagagt				agagaaatattaagttacttatatgaatacatagcatataaaaataatgcaaataatcca
	agacgctaaaaaaggatattgtgtattatcatctaaaaagataaacttaattagggtttt				aattttgttctatcttcaaaaattgttaatttaactaagaaaaatacaaaaaagataaaa
	attagaatataaatttgatataaaatacaaagagtggggattaataaaaagatatattaa				aatgaaataaattctgttgttcaaacttacaaattggataaacatataaaaaaagtaaat
	tactatttgtaataaaggtagtaaaagtagcaaaatctgtattggaaaatatccatattt				ataacacactatgattatataaaaataaaaaaaacgtatgatacattcaaaaaaaatgtt
	aaagttaaaacctgtttctaaaattaaatttaattatagatctaaatacgtaagtgattt				gatattaaatcaaatgatatatctgtaacactattaaaaatttataaacaactaagctta
	taagagaatagtgagttctagtttttcattggttgatttgacagaaaaaataacgaaaaa				attagtgatgtttcgataaatacacgttctatgacaaaatctttaatgtattacatgttt
	aacttttagtaatatttttagaaatgaaattagtcatctgtataagtttaatgcagaaaa				cctgatctctttaaaaaggataaacgacatgtattttacagagtagacgctaaaaaagga
	aaaccatctcgcgctagatgaatacaaaaaaatgagaatgtgtaataaaataatatctgc				tattgtgtattatcatctaaaaagataaacttaattagggttttattagaatataaattt
	tatagattatccaaataaagatcacatttatagtgcgataatagaaactgttaacaatta				gatataaaatacaaagagtggggattaataaaaagatatattaatactatttgtaataaa
	cttagataatcctccgaaaaagctaggatacaatattgatacttgtttgactatagcaaa				ggtagtaaaagtagcaaaatctgtattggaaaatatccatatttaaagttaaaacctgtt
	aaacaattaa				tctaaaattaaatttaattatagatctaaatacgtaagtgattttaagagaatagtgagt
					tctagtttttcattggttgatttgacagaaaaaataacgaaaaaaacttttagtaatatt
	>OL542833.1_LSDV/Russia/Tyumen/2019 reverse complement reverse complement				tttagaaatgaaattagtcatctgtataagtttaatgcagaaaaaaaccatctcgcgcta
	atgtttgtactgaagttgtttaatttcaatatttacaaaaatgaatttttagttctttat				gatgaatacaaaaaaatgagaatgtgtaataaaataatatctgctatagattatccaaat
	ttagatttttccattaatgcaaaaatggaaaataatacaccacctaatcactttgaaaaa				aaagatcacatttatagtgcgataatagaaactgttaacaattacttagataatcctccg
	gcttctgtttatgcatgtaggttatttaaacagttttataacgaaaaaaaatatgattta				aaaaagctaggatacaatattgatacttgtttgactatagcaaaaaacaattaa
	gataaatgttttttaaaagttagaaatagcatgtctcaatactattctatggttggtgat
	gatttagtctggaacagagaaatattaagttacttatatgaatacatagcatataaaaat				>KX764645.1_LSDVNeethling-LSD_vaccine-OBP reverse complement reverse complement
	aatgcaaataatccaaattttgttctatcttcaaaaattgttaatttaactaagaaaaat				atggcaaaaatggaaaatattacaccacctaatcactttgaaaaagcttctgtttatgca
	acaaaaaagataaaaaatgaaataaattctgttgttcaaacttacaaattggataaacat				tgtaggttatttaaacagttttataacgaaaaaaaatatgatttagatgaatgtttttta
	ataaaaaaagtaaatataacacactatgattatataaaaataaaaaaaacgtatgataca				aaagttagaaatagcatgtctcgatactattctatggttggtgatgatttagtttggaac
	ttcaaaaaaaatgttgatattaaatcaaatgatatatctgtaacactattaaaaatttat				agagaaatattaagttacttatatgaatacatagcatataaaaataatgcaaataatcca
	aaacaactaagcttaattagtgatgtttcgataaatacacgttctatgacaaaatcttta				aattttgttctatcttcaaaaattgttaatttaactaagaaaaatacaaaaaagataaaa
	atgtattacatgtttcctgatctctttaaaaaggataaacgacatgtattttacagagta				aatgaaataaattctgttgttcaaacttacaaattggataaacatataaaaaaagtaaat
	gacgctaaaaaaggatattgtgtattatcatctaaaaagataaacttaattagggtttta				ataacacactatgattatataaaaataaaaaaaacgtatgatacattcaaaaaaaatgtt
	ttagaatataaatttgatataaaatacaaagagtggggattaataaaaagatatattaat				gatattaaatcaaatgatatatctgtaacactattaaaaatttataaacaactaagctta
	actatttgtaataaaggtagtaaaagtagcaaaatctgtattggaaaatatccatattta				attagtgatgtttcgataaatacacgttctatgacaaaatctttaatgtattacatgttt
	aagttaaaacctgtttctaaaattaaatttaattatagatctaaatacgtaagtgatttt				cctgatctctttaaaaaggataaacgacatgtattttacagagtagacgctaaaaaagga
	aagagaatagtgagttctagtttttcattggttgatttgacagaaaaaataacgaaaaaa				tattgtgtattatcatctaaaaagataaacttaattagggttttattagaatataaattt
	acttttagtaatatttttagaaatgaaattagtcatctgtataagtttaatgcagaaaaa				gatataaaatacaaagagtggggattaataaaaagatatattaatactatttgtaataaa
	aaccatctcgcgctagatgaatacaaaaaaatgagaatgtgtaataaaataatatctgct				ggtagtaaaagtagcaaaatctgtattggaaaatatccatatttaaagttaaaacctgtt
	atagattatccaaataaagatcacatttatagtgcgataatagaaactgttaacaattac				tctaaaattaaatttaattatagatctaaatacgtaagtgattttaagagaatagtgagt
	ttagataatcctccgaaaaagctaggatacaatattgatacttgtttgactatagcaaaa				tctagtttttcattggttgatttgacagaaaaaataacgaaaaaaacttttagtaatatt
	aacaattaa				tttagaaatgaaattagtcatctgtataagtttaatgcagaaaaaaaccatctcgcgcta
					gatgaatacaaaaaaatgagaatgtgtaataaaataatatctgctatagattatccaaat
	>OM530217.1_LSDV/Russia/Saratov/2019 reverse complement reverse complement				aaagatcacatttatagtgcgataatagaaactgttaacaattacttagataatcctccg
	atatttgtactgaagttgtttaatttcaatatttacaaaaatgaatttttagttctttat				aaaaagctaggatacaatattgatacttgtttgactatagcaaaaaacaattaa
	ttagatttttccattaatggcaaaaatggaaaatattacaccacctaatcactttgaaaa
	agcttctgtttatgcatgtaggttatttaaacagttttataacgaaaaaaaatatgattt				>MK441838.1_LSDV_Herbivac_LS reverse complement reverse complement
	agatgaatgttttttaaaagttagaaatagcatgtctcgatactattctatggttggtga				atggcaaaaatggaaaatattacaccacctaatcactttgaaaaagcttctgtttatgca
	tgatttagtttggaacagagaaatattaagttacttatatgaatacatagcatataaaaa				tgtaggttatttaaacagttttataacgaaaaaaaatatgatttagatgaatgtttttta
	taatgcaaataatccaaattttgttctatcttcaaaaattgttaatttaactaagaaaaa				aaagttagaaatagcatgtctcgatactattctatggttggtgatgatttagtttggaac
	tacaaaaaagataaaaaatgaaataaattctgttgttcaaacttacaaattggataaaca				agagaaatattaagttacttatatgaatacatagcatataaaaataatgcaaataatcca
	tataaaaaaagtaaatataacacactatgattatataaaaataaaaaaaacgtatgatac				aattttgttctatcttcaaaaattgttaatttaactaagaaaaatacaaaaaagataaaa
	attcaaaaaaaatgttgatattaaatcaaatgatatatctgtaacactattaaaaattta				aatgaaataaattctgttgttcaaacttacaaattggataaacatataaaaaaagtaaat
	taaacaactaagcttaattagtgatgtttcgataaatacacgttctatgacaaaatcttt				ataacacactatgattatataaaaataaaaaaaacgtatgatacattcaaaaaaaatgtt
	aatgtattacatgtttcctgatctctttaaaaaggataaacgacatgtattttacagagt				gatattaaatcaaatgatatatctgtaacactattaaaaatttataaacaactaagctta
	agacgctaaaaaaggatattgtgtattatcatctaaaaagataaacttaattagggtttt				attagtgatgtttcgataaatacacgttctatgacaaaatctttaatgtattacatgttt
	attagaatataaatttgatataaaatacaaagagtggggattaataaaaagatatattaa				cctgatctctttaaaaaggataaacgacatgtattttacagagtagacgctaaaaaagga
	tactatttgtaataaaggtagtaaaagtagcaaaatctgtattggaaaatatccatattt				tattgtgtattatcatctaaaaagataaacttaattagggttttattagaatataaattt
	aaagttaaaacctgtttctaaaattaaatttaattatagatctaaatacgtaagtgattt				gatataaaatacaaagagtggggattaataaaaagatatattaatactatttgtaataaa
	taagagaatagtgagttctagtttttcattggttgatttgacagaaaaaataacgaaaaa				ggtagtaaaagtagcaaaatctgtattggaaaatatccatatttaaagttaaaacctgtt
	aacttttagtaatattttcagaaatgaaattagtcatctgtataagtttaatgcagaaaa				tctaaaattaaatttaattatagatctaaatacgtaagtgattttaagagaatagtgagt
	aaaccatctcgcgctagatgaatacaaaaaaatgagaatgtgtaataaaataatatctgc				tctagtttttcattggttgatttgacagaaaaaataacgaaaaaaacttttagtaatatt
	tatagattatccaaataaagatcacatttatagtgcgataatagaaactgttaacaatta				tttagaaatgaaattagtcatctgtataagtttaatgcagaaaaaaaccatctcgcgcta
	cttagataatcctccgaaaaagctaggatacaatattgatacttgtttgactatagcaaa				gatgaatacaaaaaaatgagaatgtgtaataaaataatatctgctatagattatccaaat
	aaacaattaa				aaagatcacatttatagtgcgataatagaaactgttaacaattacttagataatcctccg
					aaaaagctaggatacaatattgatacttgtttgactatagcaaaaaacaattaa
	>MH646674.1_LSDV/Russia/Saratov/2017 reverse complement reverse complement
	atatttgtactgaagttgtttaatttcaatatttacaaaaatgaatttttagttctttat				>AF409138.1_LSDV_Neethling_vaccine_LW_1959 reverse complement reverse complement
	ttagatttttccattaatggcaaaaatggaaaatattacaccacctaatcactttgaaaa				atggcaaaaatggaaaatattacaccacctaatcactttgaaaaagcttctgtttatgca
	agcttctgtttatgcatgtaggttatttaaacagttttataacgaaaaaaaatatgattt				tgtaggttatttaaacagttttataacgaaaaaaaatatgatttagatgaatgtttttta
	agatgaatgttttttaaaagttagaaatagcatgtctcgatactattctatggttggtga				aaagttagaaatagcatgtctcgatactattctatggttggtgatgatttagtttggaac
	tgatttagtttggaacagagaaatattaagttacttatatgaatacatagcatataaaaa				agagaaatattaagttacttatatgaatacatagcatataaaaataatgcaaataatcca
	taatgcaaataatccaaattttgttctatcttcaaaaattgttaatttaactaagaaaaa				aattttgttctatcttcaaaaattgttaatttaactaagaaaaatacaaaaaagataaaa
	tacaaaaaagataaaaaatgaaataaattctgttgttcaaacttacaaattggataaaca				aatgaaataaattctgttgttcaaacttacaaattggataaacatataaaaaaagtaaat
	tataaaaaaagtaaatataacacactatgattatataaaaataaaaaaaacgtatgatac				ataacacactatgattatataaaaataaaaaaaacgtatgatacattcaaaaaaaatgtt
	attcaaaaaaaatgttgatattaaatcaaatgatatatctgtaacactattaaaaattta				gatattaaatcaaatgatatatctgtaacactattaaaaatttataaacaactaagctta
	taaacaactaagcttaattagtgatgtttcgataaatacacgttctatgacaaaatcttt				attagtgatgtttcgataaatacacgttctatgacaaaatctttaatgtattacatgttt
	aatgtattacatgtttcctgatctctttaaaaaggataaacgacatgtattttacagagt				cctgatctctttaaaaaggataaacgacatgtattttacagagtagacgctaaaaaagga
	agacgctaaaaaaggatattgtgtattatcatctaaaaagataaacttaattagggtttt				tattgtgtattatcatctaaaaagataaacttaattagggttttattagaatataaattt
	attagaatataaatttgatataaaatacaaagagtggggattaataaaaagatatattaa				gatataaaatacaaagagtggggattaataaaaagatatattaatactatttgtaataaa
	tactatttgtaataaaggtagtaaaagtagcaaaatctgtattggaaaatatccatattt				ggtagtaaaagtagcaaaatctgtattggaaaatatccatatttaaagttaaaacctgtt
	aaagttaaaacctgtttctaaaattaaatttaattatagatctaaatacgtaagtgattt				tctaaaattaaatttaattatagatctaaatacgtaagtgattttaagagaatagtgagt
	taagagaatagtgagttctagtttttcattggttgatttgacagaaaaaataacgaaaaa				tctagtttttcattggttgatttgacagaaaaaataacgaaaaaaacttttagtaatatt
	aacttttagtaatattttcagaaatgaaattagtcatctgtataagtttaatgcagaaaa				tttagaaatgaaattagtcatctgtataagtttaatgcagaaaaaaaccatctcgcgcta
	aaaccatctcgcgctagatgaatacaaaaaaatgagaatgtgtaataaaataatatctgc				gatgaatacaaaaaaatgagaatgtgtaataaaataatatctgctatagattatccaaat
	tatagattatccaaataaagatcacatttatagtgcgataatagaaactgttaacaatta				aaagatcacatttatagtgcgataatagaaactgttaacaattacttagataatcctccg
	cttagataatcctccgaaaaagctaggatacaatattgatacttgtttgactatagcaaa				aaaaagctaggatacaatattgatacttgtttgactatagcaaaaaacaattaa
	aaacaattaa
					>MG972412.1_LSDV_Cro2016 reverse complement reverse complement
	>MW656252.1_LSDV/Haden/RSA/1954 reverse complement reverse complement				atggcaaaaatggaaaatattacaccacctaatcactttgaaaaagcttctgtttatgca
	atatttgtactgaagttgtttaatttcaatatttacaaaaatgaatttttagttctttat				tgtaggttatttaaacagttttataacgaaaaaaaatatgatttagatgaatgtttttta
	ttagatttttccattaatggcaaaaatggaaaatattacaccacctaatcactttgaaaa				aaagttagaaatagcatgtctcgatactattctatggttggtgatgatttagtttggaac
	agcttctgtttatgcatgtaggttatttaaacagttttataacgaaaaaaaatatgattt				agagaaatattaagttacttatatgaatacatagcatataaaaataatgcaaataatcca
	agatgaatgttttttaaaagttagaaatagcatgtctcgatactattctatggttggtga				aattttgttctatcttcaaaaattgttaatttaactaagaaaaatacaaaaaagataaaa
	tgatttagtttggaacagagaaatattaagttacttatatgaatacatagcatataaaaa				aatgaaataaattctgttgttcaaacttacaaattggataaacatataaaaaaagtaaat
	taatgcaaataatccaaattttgttctatcttcaaaaattgttaatttaactaagaaaaa				ataacacactatgattatataaaaataaaaaaaacgtatgatacattcaaaaaaaatgtt
	tacaaaaaagataaaaaatgaaataaattctgttgttcaaacttacaaattggataaaca				gatattaaatcaaatgatatatctgtaacactattaaaaatttataaacaactaagctta
	tataaaaaaagtaaatataacacactatgattatataaaaataaaaaaaacgtatgatac				attagtgatgtttcgataaatacacgttctatgacaaaatctttaatgtattacatgttt
	attcaaaaaaaatgttgatattaaatcaaatgatatatctgtaacactattaaaaattta				cctgatctctttaaaaaggataaacgacatgtattttacagagtagacgctaaaaaagga
	taaacaactaagcttaattagtgatgtttcgataaatacacgttctatgacaaaatcttt				tattgtgtattatcatctaaaaagataaacttaattagggttttattagaatataaattt
	aatgtattacatgtttcctgatctctttaaaaaggataaacgacatgtattttacagagt				gatataaaatacaaagagtggggattaataaaaagatatattaatactatttgtaataaa
	agacgctaaaaaaggatattgtgtattatcatctaaaaagataaacttaattagggtttt				ggtagtaaaagtagcaaaatctgtattggaaaatatccatatttaaagttaaaacctgtt
	attagaatataaatttgatataaaatacaaagagtggggattaataaaaagatatattaa				tctaaaattaaatttaattatagatctaaatacgtaagtgattttaagagaatagtgagt
	tactatttgtaataaaggtagtaaaagtagcaaaatctgtattggaaaatatccatattt				tctagtttttcattggttgatttgacagaaaaaataacgaaaaaaacttttagtaatatt
	aaagttaaaacctgtttctaaaattaaatttaattatagatctaaatacgtaagtgattt				tttagaaatgaaattagtcatctgtataagtttaatgcagaaaaaaaccatctcgcgcta
	taagagaatagtgagttctagtttttcattggttgatttgacagaaaaaataacgaaaaa				gatgaatacaaaaaaatgagaatgtgtaataaaataatatctgctatagattatccaaat
	aacttttagtaatatttttagaaatgaaattagtcatctgtataagtttaatgcagaaaa				aaagatcacatttatagtgcgataatagaaactgttaacaattacttagataatcctccg
	aaaccatctcgcgctagatgaatacaaaaaaatgagaatgtgtaataaaataatatctgc				aaaaagctaggatacaatattgatacttgtttgactatagcaaaaaacaattaa
	tatagattatccaaataaagatcacatttatagtgcgataatagaaactgttaacaatta
	cttagataatcctccgaaaaagctaggatacaatattgatacttgtttgactatagcaaa				>KX764644.1_LSDV_Neethling-Herbivac_vaccine reverse complement reverse complement
	aaacaattaa				atggcaaaaatggaaaatattacaccacctaatcactttgaaaaagcttctgtttatgca
					tgtaggttatttaaacagttttataacgaaaaaaaatatgatttagatgaatgtttttta
	>KX764645.1_LSDVNeethling-LSD_vaccine-OBP reverse complement reverse complement				aaagttagaaatagcatgtctcgatactattctatggttggtgatgatttagtttggaac
	atatttgtactgaagttgtttaatttcaatatttacaaaaatgaatttttagttctttat				agagaaatattaagttacttatatgaatacatagcatataaaaataatgcaaataatcca
	ttagatttttccattaatggcaaaaatggaaaatattacaccacctaatcactttgaaaa				aattttgttctatcttcaaaaattgttaatttaactaagaaaaatacaaaaaagataaaa
	agcttctgtttatgcatgtaggttatttaaacagttttataacgaaaaaaaatatgattt				aatgaaataaattctgttgttcaaacttacaaattggataaacatataaaaaaagtaaat
	agatgaatgttttttaaaagttagaaatagcatgtctcgatactattctatggttggtga				ataacacactatgattatataaaaataaaaaaaacgtatgatacattcaaaaaaaatgtt
	tgatttagtttggaacagagaaatattaagttacttatatgaatacatagcatataaaaa				gatattaaatcaaatgatatatctgtaacactattaaaaatttataaacaactaagctta
	taatgcaaataatccaaattttgttctatcttcaaaaattgttaatttaactaagaaaaa				attagtgatgtttcgataaatacacgttctatgacaaaatctttaatgtattacatgttt
	tacaaaaaagataaaaaatgaaataaattctgttgttcaaacttacaaattggataaaca				cctgatctctttaaaaaggataaacgacatgtattttacagagtagacgctaaaaaagga
	tataaaaaaagtaaatataacacactatgattatataaaaataaaaaaaacgtatgatac				tattgtgtattatcatctaaaaagataaacttaattagggttttattagaatataaattt
	attcaaaaaaaatgttgatattaaatcaaatgatatatctgtaacactattaaaaattta				gatataaaatacaaagagtggggattaataaaaagatatattaatactatttgtaataaa
	taaacaactaagcttaattagtgatgtttcgataaatacacgttctatgacaaaatcttt				ggtagtaaaagtagcaaaatctgtattggaaaatatccatatttaaagttaaaacctgtt
	aatgtattacatgtttcctgatctctttaaaaaggataaacgacatgtattttacagagt				tctaaaattaaatttaattatagatctaaatacgtaagtgattttaagagaatagtgagt
	agacgctaaaaaaggatattgtgtattatcatctaaaaagataaacttaattagggtttt				tctagtttttcattggttgatttgacagaaaaaataacgaaaaaaacttttagtaatatt
	attagaatataaatttgatataaaatacaaagagtggggattaataaaaagatatattaa				tttagaaatgaaattagtcatctgtataagtttaatgcagaaaaaaaccatctcgcgcta
	tactatttgtaataaaggtagtaaaagtagcaaaatctgtattggaaaatatccatattt				gatgaatacaaaaaaatgagaatgtgtaataaaataatatctgctatagattatccaaat
	aaagttaaaacctgtttctaaaattaaatttaattatagatctaaatacgtaagtgattt				aaagatcacatttatagtgcgataatagaaactgttaacaattacttagataatcctccg
	taagagaatagtgagttctagtttttcattggttgatttgacagaaaaaataacgaaaaa				aaaaagctaggatacaatattgatacttgtttgactatagcaaaaaacaattaa
	aacttttagtaatatttttagaaatgaaattagtcatctgtataagtttaatgcagaaaa
	aaaccatctcgcgctagatgaatacaaaaaaatgagaatgtgtaataaaataatatctgc				>KX764643.1_LSDV_SIS-Lumpyvax_vaccine reverse complement reverse complement
	tatagattatccaaataaagatcacatttatagtgcgataatagaaactgttaacaatta				atggcaaaaatggaaaatattacaccacctaatcactttgaaaaagcttctgtttatgca
	cttagataatcctccgaaaaagctaggatacaatattgatacttgtttgactatagcaaa				tgtaggttatttaaacagttttataacgaaaaaaaatatgatttagatgaatgtttttta
	aaacaattaa				aaagttagaaatagcatgtctcgatactattctatggttggtgatgatttagtttggaac
					agagaaatattaagttacttatatgaatacatagcatataaaaataatgcaaataatcca
	>MK441838.1_LSDV_Herbivac_LS reverse complement reverse complement				aattttgttctatcttcaaaaattgttaatttaactaagaaaaatacaaaaaagataaaa
	atatttgtactgaagttgtttaatttcaatatttacaaaaatgaatttttagttctttat				aatgaaataaattctgttgttcaaacttacaaattggataaacatataaaaaaagtaaat
	ttagatttttccattaatggcaaaaatggaaaatattacaccacctaatcactttgaaaa				ataacacactatgattatataaaaataaaaaaaacgtatgatacattcaaaaaaaatgtt
	agcttctgtttatgcatgtaggttatttaaacagttttataacgaaaaaaaatatgattt				gatattaaatcaaatgatatatctgtaacactattaaaaatttataaacaactaagctta
	agatgaatgttttttaaaagttagaaatagcatgtctcgatactattctatggttggtga				attagtgatgtttcgataaatacacgttctatgacaaaatctttaatgtattacatgttt
	tgatttagtttggaacagagaaatattaagttacttatatgaatacatagcatataaaaa				cctgatctctttaaaaaggataaacgacatgtattttacagagtagacgctaaaaaagga
	taatgcaaataatccaaattttgttctatcttcaaaaattgttaatttaactaagaaaaa				tattgtgtattatcatctaaaaagataaacttaattagggttttattagaatataaattt
	tacaaaaaagataaaaaatgaaataaattctgttgttcaaacttacaaattggataaaca				gatataaaatacaaagagtggggattaataaaaagatatattaatactatttgtaataaa
	tataaaaaaagtaaatataacacactatgattatataaaaataaaaaaaacgtatgatac				ggtagtaaaagtagcaaaatctgtattggaaaatatccatatttaaagttaaaacctgtt
	attcaaaaaaaatgttgatattaaatcaaatgatatatctgtaacactattaaaaattta				tctaaaattaaatttaattatagatctaaatacgtaagtgattttaagagaatagtgagt
	taaacaactaagcttaattagtgatgtttcgataaatacacgttctatgacaaaatcttt				tctagtttttcattggttgatttgacagaaaaaataacgaaaaaaacttttagtaatatt
	aatgtattacatgtttcctgatctctttaaaaaggataaacgacatgtattttacagagt				tttagaaatgaaattagtcatctgtataagtttaatgcagaaaaaaaccatctcgcgcta
	agacgctaaaaaaggatattgtgtattatcatctaaaaagataaacttaattagggtttt				gatgaatacaaaaaaatgagaatgtgtaataaaataatatctgctatagattatccaaat
	attagaatataaatttgatataaaatacaaagagtggggattaataaaaagatatattaa				aaagatcacatttatagtgcgataatagaaactgttaacaattacttagataatcctccg
	tactatttgtaataaaggtagtaaaagtagcaaaatctgtattggaaaatatccatattt				aaaaagctaggatacaatattgatacttgtttgactatagcaaaaaacaattaa
	aaagttaaaacctgtttctaaaattaaatttaattatagatctaaatacgtaagtgattt
	taagagaatagtgagttctagtttttcattggttgatttgacagaaaaaataacgaaaaa				>MW435866.1_LSDV_SA-Neethling reverse complement reverse complement
	aacttttagtaatatttttagaaatgaaattagtcatctgtataagtttaatgcagaaaa				atggcaaaaatggaaaatattacaccacctaatcactttgaaaaagcttctgtttatgca
	aaaccatctcgcgctagatgaatacaaaaaaatgagaatgtgtaataaaataatatctgc				tgtaggttatttaaacagttttataacgaaaaaaaatatgatttagatgaatgtttttta
	tatagattatccaaataaagatcacatttatagtgcgataatagaaactgttaacaatta				aaagttagaaatagcatgtctcgatactattctatggttggtgatgatttagtttggaac
	cttagataatcctccgaaaaagctaggatacaatattgatacttgtttgactatagcaaa				agagaaatattaagttacttatatgaatacatagcatataaaaataatgcaaataatcca
	aaacaattaa				aattttgttctatcttcaaaaattgttaatttaactaagaaaaatacaaaaaagataaaa
					aatgaaataaattctgttgttcaaacttacaaattggataaacatataaaaaaagtaaat
	>AF409138.1_LSDV_Neethling_vaccine_LW_1959 reverse complement reverse complement				ataacacactatgattatataaaaataaaaaaaacgtatgatacattcaaaaaaaatgtt
	atatttgtactgaagttgtttaatttcaatatttacaaaaatgaatttttagttctttat				gatattaaatcaaatgatatatctgtaacactattaaaaatttataaacaactaagctta
	ttagatttttccattaatggcaaaaatggaaaatattacaccacctaatcactttgaaaa				attagtgatgtttcgataaatacacgttctatgacaaaatctttaatgtattacatgttt
	agcttctgtttatgcatgtaggttatttaaacagttttataacgaaaaaaaatatgattt				cctgatctctttaaaaaggataaacgacatgtattttacagagtagacgctaaaaaagga
	agatgaatgttttttaaaagttagaaatagcatgtctcgatactattctatggttggtga				tattgtgtattatcatctaaaaagataaacttaattagggttttattagaatataaattt
	tgatttagtttggaacagagaaatattaagttacttatatgaatacatagcatataaaaa				gatataaaatacaaagagtggggattaataaaaagatatattaatactatttgtaataaa
	taatgcaaataatccaaattttgttctatcttcaaaaattgttaatttaactaagaaaaa				ggtagtaaaagtagcaaaatctgtattggaaaatatccatatttaaagttaaaacctgtt
	tacaaaaaagataaaaaatgaaataaattctgttgttcaaacttacaaattggataaaca				tctaaaattaaatttaattatagatctaaatacgtaagtgattttaagagaatagtgagt
	tataaaaaaagtaaatataacacactatgattatataaaaataaaaaaaacgtatgatac				tctagtttttcattggttgatttgacagaaaaaataacgaaaaaaacttttagtaatatt
	attcaaaaaaaatgttgatattaaatcaaatgatatatctgtaacactattaaaaattta				tttagaaatgaaattagtcatctgtataagtttaatgcagaaaaaaaccatctcgcgcta
	taaacaactaagcttaattagtgatgtttcgataaatacacgttctatgacaaaatcttt				gatgaatacaaaaaaatgagaatgtgtaataaaataatatctgctatagattatccaaat
	aatgtattacatgtttcctgatctctttaaaaaggataaacgacatgtattttacagagt				aaagatcacatttatagtgcgataatagaaactgttaacaattacttagataatcctccg
	agacgctaaaaaaggatattgtgtattatcatctaaaaagataaacttaattagggtttt				aaaaagctaggatacaatattgatacttgtttgactatagcaaaaaacaattaa
	attagaatataaatttgatataaaatacaaagagtggggattaataaaaagatatattaa
	tactatttgtaataaaggtagtaaaagtagcaaaatctgtattggaaaatatccatattt				>MN636839.1_LSD-103-GP-RSA-1991 reverse complement reverse complement
	aaagttaaaacctgtttctaaaattaaatttaattatagatctaaatacgtaagtgattt				atggcaaaaatggaaaatattacaccacctaatcactttgaaaaagcttctgtttatgca
	taagagaatagtgagttctagtttttcattggttgatttgacagaaaaaataacgaaaaa				tgtaggttatttaaacagttttataacgaaaaaaaatatgatttagatgaatgtttttta
	aacttttagtaatatttttagaaatgaaattagtcatctgtataagtttaatgcagaaaa				aaagttagaaatagcatgtctcgatactattctatggttggtgatgatttagtttggaac
	aaaccatctcgcgctagatgaatacaaaaaaatgagaatgtgtaataaaataatatctgc				agagaaatattaagttacttatatgaatacatagcatataaaaataatgcaaataatcca
	tatagattatccaaataaagatcacatttatagtgcgataatagaaactgttaacaatta				aattttgttctatcttcaaaaattgttaatttaactaagaaaaatacaaaaaagataaaa
	cttagataatcctccgaaaaagctaggatacaatattgatacttgtttgactatagcaaa				aatgaaataaattctgttgttcaaacttacaaattggataaacatataaaaaaagtaaat
	aaacaattaa				ataacacactatgattatataaaaataaaaaaaacgtatgatacattcaaaaaaaatgtt
					gatattaaatcaaatgatatatctgtaacactattaaaaatttataaacaactaagctta
	>MG972412.1_LSDV_Cro2016 reverse complement reverse complement				attagtgatgtttcgataaatacacgttctatgacaaaatctttaatgtattacatgttt
	atatttgtactgaagttgtttaatttcaatatttacaaaaatgaatttttagttctttat				cctgatctctttaaaaaggataaacgacatgtattttacagagtagacgctaaaaaagga
	ttagatttttccattaatggcaaaaatggaaaatattacaccacctaatcactttgaaaa				tattgtgtattatcatctaaaaagataaacttaattagggttttattagaatataaattt
	agcttctgtttatgcatgtaggttatttaaacagttttataacgaaaaaaaatatgattt				gatataaaatacaaagagtggggattaataaaaagatatattaatactatttgtaataaa
	agatgaatgttttttaaaagttagaaatagcatgtctcgatactattctatggttggtga				ggtagtaaaagtagcaaaatctgtattggaaaatatccatatttaaagttaaaacctgtt
	tgatttagtttggaacagagaaatattaagttacttatatgaatacatagcatataaaaa				tctaaaattaaatttaattatagatctaaatacgtaagtgattttaagagaatagtgagt
	taatgcaaataatccaaattttgttctatcttcaaaaattgttaatttaactaagaaaaa				tctagtttttcattggttgatttgacagaaaaaataacgaaaaaaacttttagtaatatt
	tacaaaaaagataaaaaatgaaataaattctgttgttcaaacttacaaattggataaaca				tttagaaatgaaattagtcatctgtataagtttaatgcagaaaaaaaccatctcgcgcta
	tataaaaaaagtaaatataacacactatgattatataaaaataaaaaaaacgtatgatac				gatgaatacaaaaaaatgagaatgtgtaataaaataatatctgctatagattatccaaat
	attcaaaaaaaatgttgatattaaatcaaatgatatatctgtaacactattaaaaattta				aaagatcacatttatagtgcgataatagaaactgttaacaattacttagataatcctccg
	taaacaactaagcttaattagtgatgtttcgataaatacacgttctatgacaaaatcttt				aaaaagctaggatacaatattgatacttgtttgactatagcaaaaaacaattaa
	aatgtattacatgtttcctgatctctttaaaaaggataaacgacatgtattttacagagt
	agacgctaaaaaaggatattgtgtattatcatctaaaaagataaacttaattagggtttt				>MN636843.1_LSD-148-GP-RSA-1997 reverse complement reverse complement
	attagaatataaatttgatataaaatacaaagagtggggattaataaaaagatatattaa				atggcaaaaatggaaaatattacaccacctaatcactttgaaaaagcttctgtttatgca
	tactatttgtaataaaggtagtaaaagtagcaaaatctgtattggaaaatatccatattt				tgtaggttatttaaacagttttataacgaaaaaaaatatgatttagatgaatgtttttta
	aaagttaaaacctgtttctaaaattaaatttaattatagatctaaatacgtaagtgattt				aaagttagaaatagcatgtctcgatactattctatggttggtgatgatttagtttggaac
	taagagaatagtgagttctagtttttcattggttgatttgacagaaaaaataacgaaaaa				agagaaatattaagttacttatatgaatacatagcatataaaaataatgcaaataatcca
	aacttttagtaatatttttagaaatgaaattagtcatctgtataagtttaatgcagaaaa				aattttgttctatcttcaaaaattgttaatttaactaagaaaaatacaaaaaagataaaa
	aaaccatctcgcgctagatgaatacaaaaaaatgagaatgtgtaataaaataatatctgc				aatgaaataaattctgttgttcaaacttacaaattggataaacatataaaaaaagtaaat
	tatagattatccaaataaagatcacatttatagtgcgataatagaaactgttaacaatta				ataacacactatgattatataaaaataaaaaaaacgtatgatacattcaaaaaaaatgtt
	cttagataatcctccgaaaaagctaggatacaatattgatacttgtttgactatagcaaa				gatattaaatcaaatgatatatctgtaacactattaaaaatttataaacaactaagctta
	aaacaattaa				attagtgatgtttcgataaatacacgttctatgacaaaatctttaatgtattacatgttt
					cctgatctctttaaaaaggataaacgacatgtattttacagagtagacgctaaaaaagga
	>KX764644.1_LSDV_Neethling-Herbivac_vaccine reverse complement reverse complement				tattgtgtattatcatctaaaaagataaacttaattagggttttattagaatataaattt
	atatttgtactgaagttgtttaatttcaatatttacaaaaatgaatttttagttctttat				gatataaaatacaaagagtggggattaataaaaagatatattaatactatttgtaataaa
	ttagatttttccattaatggcaaaaatggaaaatattacaccacctaatcactttgaaaa				ggtagtaaaagtagcaaaatctgtattggaaaatatccatatttaaagttaaaacctgtt
	agcttctgtttatgcatgtaggttatttaaacagttttataacgaaaaaaaatatgattt				tctaaaattaaatttaattatagatctaaatacgtaagtgattttaagagaatagtgagt
	agatgaatgttttttaaaagttagaaatagcatgtctcgatactattctatggttggtga				tctagtttttcattggttgatttgacagaaaaaataacgaaaaaaacttttagtaatatt
	tgatttagtttggaacagagaaatattaagttacttatatgaatacatagcatataaaaa				tttagaaatgaaattagtcatctgtataagtttaatgcagaaaaaaaccatctcgcgcta
	taatgcaaataatccaaattttgttctatcttcaaaaattgttaatttaactaagaaaaa				gatgaatacaaaaaaatgagaatgtgtaataaaataatatctgctatagattatccaaat
	tacaaaaaagataaaaaatgaaataaattctgttgttcaaacttacaaattggataaaca				aaagatcacatttatagtgcgataatagaaactgttaacaattacttagataatcctccg
	tataaaaaaagtaaatataacacactatgattatataaaaataaaaaaaacgtatgatac				aaaaagctaggatacaatattgatacttgtttgactatagcaaaaaacaattaa
	attcaaaaaaaatgttgatattaaatcaaatgatatatctgtaacactattaaaaattta
	taaacaactaagcttaattagtgatgtttcgataaatacacgttctatgacaaaatcttt				>MN636838.1_LSDVLSD-58-LP-RSA-1993 reverse complement reverse complement
	aatgtattacatgtttcctgatctctttaaaaaggataaacgacatgtattttacagagt				atggcaaaaatggaaaatattacaccacctaatcactttgaaaaagcttctgtttatgca
	agacgctaaaaaaggatattgtgtattatcatctaaaaagataaacttaattagggtttt				tgtaggttatttaaacagttttataacgaaaaaaaatatgatttagatgaatgtttttta
	attagaatataaatttgatataaaatacaaagagtggggattaataaaaagatatattaa				aaagttagaaatagcatgtctcgatactattctatggttggtgatgatttagtttggaac
	tactatttgtaataaaggtagtaaaagtagcaaaatctgtattggaaaatatccatattt				agagaaatattaagttacttatatgaatacatagcatataaaaataatgcaaataatcca
	aaagttaaaacctgtttctaaaattaaatttaattatagatctaaatacgtaagtgattt				aattttgttctatcttcaaaaattgttaatttaactaagaaaaatacaaaaaagataaaa
	taagagaatagtgagttctagtttttcattggttgatttgacagaaaaaataacgaaaaa				aatgaaataaattctgttgttcaaacttacaaattggataaacatataaaaaaagtaaat
	aacttttagtaatatttttagaaatgaaattagtcatctgtataagtttaatgcagaaaa				ataacacactatgattatataaaaataaaaaaaacgtatgatacattcaaaaaaaatgtt
	aaaccatctcgcgctagatgaatacaaaaaaatgagaatgtgtaataaaataatatctgc				gatattaaatcaaatgatatatctgtaacactattaaaaatttataaacaactaagctta
	tatagattatccaaataaagatcacatttatagtgcgataatagaaactgttaacaatta				attagtgatgtttcgataaatacacgttctatgacaaaatctttaatgtattacatgttt
	cttagataatcctccgaaaaagctaggatacaatattgatacttgtttgactatagcaaa				cctgatctctttaaaaaggataaacgacatgtattttacagagtagacgctaaaaaagga
	aaacaattaa				tattgtgtattatcatctaaaaagataaacttaattagggttttattagaatataaattt
					gatataaaatacaaagagtggggattaataaaaagatatattaatactatttgtaataaa
	>KX764643.1_LSDV_SIS-Lumpyvax_vaccine reverse complement reverse complement				ggtagtaaaagtagcaaaatctgtattggaaaatatccatatttaaagttaaaacctgtt
	atatttgtactgaagttgtttaatttcaatatttacaaaaatgaatttttagttctttat				tctaaaattaaatttaattatagatctaaatacgtaagtgattttaagagaatagtgagt
	ttagatttttccattaatggcaaaaatggaaaatattacaccacctaatcactttgaaaa				tctagtttttcattggttgatttgacagaaaaaataacgaaaaaaacttttagtaatatt
	agcttctgtttatgcatgtaggttatttaaacagttttataacgaaaaaaaatatgattt				tttagaaatgaaattagtcatctgtataagtttaatgcagaaaaaaaccatctcgcgcta
	agatgaatgttttttaaaagttagaaatagcatgtctcgatactattctatggttggtga				gatgaatacaaaaaaatgagaatgtgtaataaaataatatctgctatagattatccaaat
	tgatttagtttggaacagagaaatattaagttacttatatgaatacatagcatataaaaa				aaagatcacatttatagtgcgataatagaaactgttaacaattacttagataatcctccg
	taatgcaaataatccaaattttgttctatcttcaaaaattgttaatttaactaagaaaaa				aaaaagctaggatacaatattgatacttgtttgactatagcaaaaaacaattaa
	tacaaaaaagataaaaaatgaaataaattctgttgttcaaacttacaaattggataaaca
	tataaaaaaagtaaatataacacactatgattatataaaaataaaaaaaacgtatgatac				>MN636841.1_LSD-220-1-NW-RSA-1993 reverse complement reverse complement
	attcaaaaaaaatgttgatattaaatcaaatgatatatctgtaacactattaaaaattta				atggcaaaaatggaaaatattacaccacctaatcactttgaaaaagcttctgtttatgca
	taaacaactaagcttaattagtgatgtttcgataaatacacgttctatgacaaaatcttt				tgtaggttatttaaacagttttataacgaaaaaaaatatgatttagatgaatgtttttta
	aatgtattacatgtttcctgatctctttaaaaaggataaacgacatgtattttacagagt				aaagttagaaatagcatgtctcgatactattctatggttggtgatgatttagtttggaac
	agacgctaaaaaaggatattgtgtattatcatctaaaaagataaacttaattagggtttt				agagaaatattaagttacttatatgaatacatagcatataaaaataatgcaaataatcca
	attagaatataaatttgatataaaatacaaagagtggggattaataaaaagatatattaa				aattttgttctatcttcaaaaattgttaatttaactaagaaaaatacaaaaaagataaaa
	tactatttgtaataaaggtagtaaaagtagcaaaatctgtattggaaaatatccatattt				aatgaaataaattctgttgttcaaacttacaaattggataaacatataaaaaaagtaaat
	aaagttaaaacctgtttctaaaattaaatttaattatagatctaaatacgtaagtgattt				ataacacactatgattatataaaaataaaaaaaacgtatgatacattcaaaaaaaatgtt
	taagagaatagtgagttctagtttttcattggttgatttgacagaaaaaataacgaaaaa				gatattaaatcaaatgatatatctgtaacactattaaaaatttataaacaactaagctta
	aacttttagtaatatttttagaaatgaaattagtcatctgtataagtttaatgcagaaaa				attagtgatgtttcgataaatacacgttctatgacaaaatctttaatgtattacatgttt
	aaaccatctcgcgctagatgaatacaaaaaaatgagaatgtgtaataaaataatatctgc				cctgatctctttaaaaaggataaacgacatgtattttacagagtagacgctaaaaaagga
	tatagattatccaaataaagatcacatttatagtgcgataatagaaactgttaacaatta				tattgtgtattatcatctaaaaagataaacttaattagggttttattagaatataaattt
	cttagataatcctccgaaaaagctaggatacaatattgatacttgtttgactatagcaaa				gatataaaatacaaagagtggggattaataaaaagatatattaatactatttgtaataaa
	aaacaattaa				ggtagtaaaagtagcaaaatctgtattggaaaatatccatatttaaagttaaaacctgtt
					tctaaaattaaatttaattatagatctaaatacgtaagtgattttaagagaatagtgagt
	>MW435866.1_LSDV_SA-Neethling reverse complement reverse complement				tctagtttttcattggttgatttgacagaaaaaataacgaaaaaaacttttagtaatatt
	atatttgtactgaagttgtttaatttcaatatttacaaaaatgaatttttagttctttat				tttagaaatgaaattagtcatctgtataagtttaatgcagaaaaaaaccatctcgcgcta
	ttagatttttccattaatggcaaaaatggaaaatattacaccacctaatcactttgaaaa				gatgaatacaaaaaaatgagaatgtgtaataaaataatatctgctatagattatccaaat
	agcttctgtttatgcatgtaggttatttaaacagttttataacgaaaaaaaatatgattt				aaagatcacatttatagtgcgataatagaaactgttaacaattacttagataatcctccg
	agatgaatgttttttaaaagttagaaatagcatgtctcgatactattctatggttggtga				aaaaagctaggatacaatattgatacttgtttgactatagcaaaaaacaattaa
	tgatttagtttggaacagagaaatattaagttacttatatgaatacatagcatataaaaa
	taatgcaaataatccaaattttgttctatcttcaaaaattgttaatttaactaagaaaaa				>MN636842.1_LSD-220-2-NW-RSA-1993 reverse complement reverse complement
	tacaaaaaagataaaaaatgaaataaattctgttgttcaaacttacaaattggataaaca				atggcaaaaatggaaaatattacaccacctaatcactttgaaaaagcttctgtttatgca
	tataaaaaaagtaaatataacacactatgattatataaaaataaaaaaaacgtatgatac				tgtaggttatttaaacagttttataacgaaaaaaaatatgatttagatgaatgtttttta
	attcaaaaaaaatgttgatattaaatcaaatgatatatctgtaacactattaaaaattta				aaagttagaaatagcatgtctcgatactattctatggttggtgatgatttagtttggaac
	taaacaactaagcttaattagtgatgtttcgataaatacacgttctatgacaaaatcttt				agagaaatattaagttacttatatgaatacatagcatataaaaataatgcaaataatcca
	aatgtattacatgtttcctgatctctttaaaaaggataaacgacatgtattttacagagt				aattttgttctatcttcaaaaattgttaatttaactaagaaaaatacaaaaaagataaaa
	agacgctaaaaaaggatattgtgtattatcatctaaaaagataaacttaattagggtttt				aatgaaataaattctgttgttcaaacttacaaattggataaacatataaaaaaagtaaat
	attagaatataaatttgatataaaatacaaagagtggggattaataaaaagatatattaa				ataacacactatgattatataaaaataaaaaaaacgtatgatacattcaaaaaaaatgtt
	tactatttgtaataaaggtagtaaaagtagcaaaatctgtattggaaaatatccatattt				gatattaaatcaaatgatatatctgtaacactattaaaaatttataaacaactaagctta
	aaagttaaaacctgtttctaaaattaaatttaattatagatctaaatacgtaagtgattt				attagtgatgtttcgataaatacacgttctatgacaaaatctttaatgtattacatgttt
	taagagaatagtgagttctagtttttcattggttgatttgacagaaaaaataacgaaaaa				cctgatctctttaaaaaggataaacgacatgtattttacagagtagacgctaaaaaagga
	aacttttagtaatatttttagaaatgaaattagtcatctgtataagtttaatgcagaaaa				tattgtgtattatcatctaaaaagataaacttaattagggttttattagaatataaattt
	aaaccatctcgcgctagatgaatacaaaaaaatgagaatgtgtaataaaataatatctgc				gatataaaatacaaagagtggggattaataaaaagatatattaatactatttgtaataaa
	tatagattatccaaataaagatcacatttatagtgcgataatagaaactgttaacaatta				ggtagtaaaagtagcaaaatctgtattggaaaatatccatatttaaagttaaaacctgtt
	cttagataatcctccgaaaaagctaggatacaatattgatacttgtttgactatagcaaa				tctaaaattaaatttaattatagatctaaatacgtaagtgattttaagagaatagtgagt
	aaacaattaa				tctagtttttcattggttgatttgacagaaaaaataacgaaaaaaacttttagtaatatt
					tttagaaatgaaattagtcatctgtataagtttaatgcagaaaaaaaccatctcgcgcta
	>MN636839.1_LSD-103-GP-RSA-1991 reverse complement reverse complement				gatgaatacaaaaaaatgagaatgtgtaataaaataatatctgctatagattatccaaat
	atatttgtactgaagttgtttaatttcaatatttacaaaaatgaatttttagttctttat				aaagatcacatttatagtgcgataatagaaactgttaacaattacttagataatcctccg
	ttagatttttccattaatggcaaaaatggaaaatattacaccacctaatcactttgaaaa				aaaaagctaggatacaatattgatacttgtttgactatagcaaaaaacaattaa
	agcttctgtttatgcatgtaggttatttaaacagttttataacgaaaaaaaatatgattt
	agatgaatgttttttaaaagttagaaatagcatgtctcgatactattctatggttggtga				>MN636840.1_LSD-248-NW-RSA-1993 reverse complement reverse complement
	tgatttagtttggaacagagaaatattaagttacttatatgaatacatagcatataaaaa				atggcaaaaatggaaaatattacaccacctaatcactttgaaaaagcttctgtttatgca
	taatgcaaataatccaaattttgttctatcttcaaaaattgttaatttaactaagaaaaa				tgtaggttatttaaacagttttataacgaaaaaaaatatgatttagatgaatgtttttta
	tacaaaaaagataaaaaatgaaataaattctgttgttcaaacttacaaattggataaaca				aaagttagaaatagcatgtctcgatactattctatggttggtgatgatttagtttggaac
	tataaaaaaagtaaatataacacactatgattatataaaaataaaaaaaacgtatgatac				agagaaatattaagttacttatatgaatacatagcatataaaaataatgcaaataatcca
	attcaaaaaaaatgttgatattaaatcaaatgatatatctgtaacactattaaaaattta				aattttgttctatcttcaaaaattgttaatttaactaagaaaaatacaaaaaagataaaa
	taaacaactaagcttaattagtgatgtttcgataaatacacgttctatgacaaaatcttt				aatgaaataaattctgttgttcaaacttacaaattggataaacatataaaaaaagtaaat
	aatgtattacatgtttcctgatctctttaaaaaggataaacgacatgtattttacagagt				ataacacactatgattatataaaaataaaaaaaacgtatgatacattcaaaaaaaatgtt
	agacgctaaaaaaggatattgtgtattatcatctaaaaagataaacttaattagggtttt				gatattaaatcaaatgatatatctgtaacactattaaaaatttataaacaactaagctta
	attagaatataaatttgatataaaatacaaagagtggggattaataaaaagatatattaa				attagtgatgtttcgataaatacacgttctatgacaaaatctttaatgtattacatgttt
	tactatttgtaataaaggtagtaaaagtagcaaaatctgtattggaaaatatccatattt				cctgatctctttaaaaaggataaacgacatgtattttacagagtagacgctaaaaaagga
	aaagttaaaacctgtttctaaaattaaatttaattatagatctaaatacgtaagtgattt				tattgtgtattatcatctaaaaagataaacttaattagggttttattagaatataaattt
	taagagaatagtgagttctagtttttcattggttgatttgacagaaaaaataacgaaaaa				gatataaaatacaaagagtggggattaataaaaagatatattaatactatttgtaataaa
	aacttttagtaatatttttagaaatgaaattagtcatctgtataagtttaatgcagaaaa				ggtagtaaaagtagcaaaatctgtattggaaaatatccatatttaaagttaaaacctgtt
	aaaccatctcgcgctagatgaatacaaaaaaatgagaatgtgtaataaaataatatctgc				tctaaaattaaatttaattatagatctaaatacgtaagtgattttaagagaatagtgagt
	tatagattatccaaataaagatcacatttatagtgcgataatagaaactgttaacaatta				tctagtttttcattggttgatttgacagaaaaaataacgaaaaaaacttttagtaatatt
	cttagataatcctccgaaaaagctaggatacaatattgatacttgtttgactatagcaaa				tttagaaatgaaattagtcatctgtataagtttaatgcagaaaaaaaccatctcgcgcta
	aaacaattaa				gatgaatacaaaaaaatgagaatgtgtaataaaataatatctgctatagattatccaaat
					aaagatcacatttatagtgcgataatagaaactgttaacaattacttagataatcctccg
	>MN636843.1_LSD-148-GP-RSA-1997 reverse complement reverse complement				aaaaagctaggatacaatattgatacttgtttgactatagcaaaaaacaattaa
	atatttgtactgaagttgtttaatttcaatatttacaaaaatgaatttttagttctttat
	ttagatttttccattaatggcaaaaatggaaaatattacaccacctaatcactttgaaaa
	agcttctgtttatgcatgtaggttatttaaacagttttataacgaaaaaaaatatgattt
	agatgaatgttttttaaaagttagaaatagcatgtctcgatactattctatggttggtga
	tgatttagtttggaacagagaaatattaagttacttatatgaatacatagcatataaaaa
	taatgcaaataatccaaattttgttctatcttcaaaaattgttaatttaactaagaaaaa
	tacaaaaaagataaaaaatgaaataaattctgttgttcaaacttacaaattggataaaca
	tataaaaaaagtaaatataacacactatgattatataaaaataaaaaaaacgtatgatac
	attcaaaaaaaatgttgatattaaatcaaatgatatatctgtaacactattaaaaattta
	taaacaactaagcttaattagtgatgtttcgataaatacacgttctatgacaaaatcttt
	aatgtattacatgtttcctgatctctttaaaaaggataaacgacatgtattttacagagt
	agacgctaaaaaaggatattgtgtattatcatctaaaaagataaacttaattagggtttt
	attagaatataaatttgatataaaatacaaagagtggggattaataaaaagatatattaa
	tactatttgtaataaaggtagtaaaagtagcaaaatctgtattggaaaatatccatattt
	aaagttaaaacctgtttctaaaattaaatttaattatagatctaaatacgtaagtgattt
	taagagaatagtgagttctagtttttcattggttgatttgacagaaaaaataacgaaaaa
	aacttttagtaatatttttagaaatgaaattagtcatctgtataagtttaatgcagaaaa
	aaaccatctcgcgctagatgaatacaaaaaaatgagaatgtgtaataaaataatatctgc
	tatagattatccaaataaagatcacatttatagtgcgataatagaaactgttaacaatta
	cttagataatcctccgaaaaagctaggatacaatattgatacttgtttgactatagcaaa
	aaacaattaa
	>MN636838.1_LSDVLSD-58-LP-RSA-1993 reverse complement reverse complement
	atatttgtactgaagttgtttaatttcaatatttacaaaaatgaatttttagttctttat
	ttagatttttccattaatggcaaaaatggaaaatattacaccacctaatcactttgaaaa
	agcttctgtttatgcatgtaggttatttaaacagttttataacgaaaaaaaatatgattt
	agatgaatgttttttaaaagttagaaatagcatgtctcgatactattctatggttggtga
	tgatttagtttggaacagagaaatattaagttacttatatgaatacatagcatataaaaa
	taatgcaaataatccaaattttgttctatcttcaaaaattgttaatttaactaagaaaaa
	tacaaaaaagataaaaaatgaaataaattctgttgttcaaacttacaaattggataaaca
	tataaaaaaagtaaatataacacactatgattatataaaaataaaaaaaacgtatgatac
	attcaaaaaaaatgttgatattaaatcaaatgatatatctgtaacactattaaaaattta
	taaacaactaagcttaattagtgatgtttcgataaatacacgttctatgacaaaatcttt
	aatgtattacatgtttcctgatctctttaaaaaggataaacgacatgtattttacagagt
	agacgctaaaaaaggatattgtgtattatcatctaaaaagataaacttaattagggtttt
	attagaatataaatttgatataaaatacaaagagtggggattaataaaaagatatattaa
	tactatttgtaataaaggtagtaaaagtagcaaaatctgtattggaaaatatccatattt
	aaagttaaaacctgtttctaaaattaaatttaattatagatctaaatacgtaagtgattt
	taagagaatagtgagttctagtttttcattggttgatttgacagaaaaaataacgaaaaa
	aacttttagtaatatttttagaaatgaaattagtcatctgtataagtttaatgcagaaaa
	aaaccatctcgcgctagatgaatacaaaaaaatgagaatgtgtaataaaataatatctgc
	tatagattatccaaataaagatcacatttatagtgcgataatagaaactgttaacaatta
	cttagataatcctccgaaaaagctaggatacaatattgatacttgtttgactatagcaaa
	aaacaattaa
	>MN636841.1_LSD-220-1-NW-RSA-1993 reverse complement reverse complement
	atatttgtactgaagttgtttaatttcaatatttacaaaaatgaatttttagttctttat
	ttagatttttccattaatggcaaaaatggaaaatattacaccacctaatcactttgaaaa
	agcttctgtttatgcatgtaggttatttaaacagttttataacgaaaaaaaatatgattt
	agatgaatgttttttaaaagttagaaatagcatgtctcgatactattctatggttggtga
	tgatttagtttggaacagagaaatattaagttacttatatgaatacatagcatataaaaa
	taatgcaaataatccaaattttgttctatcttcaaaaattgttaatttaactaagaaaaa
	tacaaaaaagataaaaaatgaaataaattctgttgttcaaacttacaaattggataaaca
	tataaaaaaagtaaatataacacactatgattatataaaaataaaaaaaacgtatgatac
	attcaaaaaaaatgttgatattaaatcaaatgatatatctgtaacactattaaaaattta
	taaacaactaagcttaattagtgatgtttcgataaatacacgttctatgacaaaatcttt
	aatgtattacatgtttcctgatctctttaaaaaggataaacgacatgtattttacagagt
	agacgctaaaaaaggatattgtgtattatcatctaaaaagataaacttaattagggtttt
	attagaatataaatttgatataaaatacaaagagtggggattaataaaaagatatattaa
	tactatttgtaataaaggtagtaaaagtagcaaaatctgtattggaaaatatccatattt
	aaagttaaaacctgtttctaaaattaaatttaattatagatctaaatacgtaagtgattt
	taagagaatagtgagttctagtttttcattggttgatttgacagaaaaaataacgaaaaa
	aacttttagtaatatttttagaaatgaaattagtcatctgtataagtttaatgcagaaaa
	aaaccatctcgcgctagatgaatacaaaaaaatgagaatgtgtaataaaataatatctgc
	tatagattatccaaataaagatcacatttatagtgcgataatagaaactgttaacaatta
	cttagataatcctccgaaaaagctaggatacaatattgatacttgtttgactatagcaaa
	aaacaattaa
	>MN636842.1_LSD-220-2-NW-RSA-1993 reverse complement reverse complement
	atatttgtactgaagttgtttaatttcaatatttacaaaaatgaatttttagttctttat
	ttagatttttccattaatggcaaaaatggaaaatattacaccacctaatcactttgaaaa
	agcttctgtttatgcatgtaggttatttaaacagttttataacgaaaaaaaatatgattt
	agatgaatgttttttaaaagttagaaatagcatgtctcgatactattctatggttggtga
	tgatttagtttggaacagagaaatattaagttacttatatgaatacatagcatataaaaa
	taatgcaaataatccaaattttgttctatcttcaaaaattgttaatttaactaagaaaaa
	tacaaaaaagataaaaaatgaaataaattctgttgttcaaacttacaaattggataaaca
	tataaaaaaagtaaatataacacactatgattatataaaaataaaaaaaacgtatgatac
	attcaaaaaaaatgttgatattaaatcaaatgatatatctgtaacactattaaaaattta
	taaacaactaagcttaattagtgatgtttcgataaatacacgttctatgacaaaatcttt
	aatgtattacatgtttcctgatctctttaaaaaggataaacgacatgtattttacagagt
	agacgctaaaaaaggatattgtgtattatcatctaaaaagataaacttaattagggtttt
	attagaatataaatttgatataaaatacaaagagtggggattaataaaaagatatattaa
	tactatttgtaataaaggtagtaaaagtagcaaaatctgtattggaaaatatccatattt
	aaagttaaaacctgtttctaaaattaaatttaattatagatctaaatacgtaagtgattt
	taagagaatagtgagttctagtttttcattggttgatttgacagaaaaaataacgaaaaa
	aacttttagtaatatttttagaaatgaaattagtcatctgtataagtttaatgcagaaaa
	aaaccatctcgcgctagatgaatacaaaaaaatgagaatgtgtaataaaataatatctgc
	tatagattatccaaataaagatcacatttatagtgcgataatagaaactgttaacaatta
	cttagataatcctccgaaaaagctaggatacaatattgatacttgtttgactatagcaaa
	aaacaattaa
	>MN636840.1_LSD-248-NW-RSA-1993 reverse complement reverse complement
	atatttgtactgaagttgtttaatttcaatatttacaaaaatgaatttttagttctttat
	ttagatttttccattaatggcaaaaatggaaaatattacaccacctaatcactttgaaaa
	agcttctgtttatgcatgtaggttatttaaacagttttataacgaaaaaaaatatgattt
	agatgaatgttttttaaaagttagaaatagcatgtctcgatactattctatggttggtga
	tgatttagtttggaacagagaaatattaagttacttatatgaatacatagcatataaaaa
	taatgcaaataatccaaattttgttctatcttcaaaaattgttaatttaactaagaaaaa
	tacaaaaaagataaaaaatgaaataaattctgttgttcaaacttacaaattggataaaca
	tataaaaaaagtaaatataacacactatgattatataaaaataaaaaaaacgtatgatac
	attcaaaaaaaatgttgatattaaatcaaatgatatatctgtaacactattaaaaattta
	taaacaactaagcttaattagtgatgtttcgataaatacacgttctatgacaaaatcttt
	aatgtattacatgtttcctgatctctttaaaaaggataaacgacatgtattttacagagt
	agacgctaaaaaaggatattgtgtattatcatctaaaaagataaacttaattagggtttt
	attagaatataaatttgatataaaatacaaagagtggggattaataaaaagatatattaa
	tactatttgtaataaaggtagtaaaagtagcaaaatctgtattggaaaatatccatattt
	aaagttaaaacctgtttctaaaattaaatttaattatagatctaaatacgtaagtgattt
	taagagaatagtgagttctagtttttcattggttgatttgacagaaaaaataacgaaaaa
	aacttttagtaatatttttagaaatgaaattagtcatctgtataagtttaatgcagaaaa
	aaaccatctcgcgctagatgaatacaaaaaaatgagaatgtgtaataaaataatatctgc
	tatagattatccaaataaagatcacatttatagtgcgataatagaaactgttaacaatta
	cttagataatcctccgaaaaagctaggatacaatattgatacttgtttgactatagcaaa
	aaacaattaa

## Sheet: LSDV019
LSDV019
	LSDV019 1.2 frame “MTLKRYINKEYVEELKYMLLKNDYDRILIFTIGGISQTRKDIFEISSNYFKKAIKKYSNEVKLPFKYKPFTYVLEYINTGYITLNSKNVVDIFAISNVIEIK FIMDACTDFMINYIDDSNCVDIFRRSY” extra amino acids			LSDV019 1.1/Recombinant frame			LSDV019b
	>NC_003027.1_LSDV_NI-2490 reverse complement	NC_003027.1_LSDV_NI-2490__reverse_complement		>NC_003027.1_LSDV_NI-2490 reverse complement	NC_003027.1_LSDV_NI-2490__reverse_complement		>NC_003027.1_LSDV_NI-2490 reverse complement	NC_003027.1_LSDV_NI-2490__reverse_complement
	atgactttaaaaaggtatatcaataaagaatatgtagaagaattaaagtacatgttatta	MTLKRYINKEYVEELKYMLLKNDYDRILIFTIGGISQTRKDIFEISSNYFKKAIKKYSNE		atgtatggttgttacgatgtgtacgatgttgcagataaatatattaaaaaaaggtttatg	MYGCYDVYDVADKYIKKRFMYISNDLTKLRVNELRPILKSSDLVVDTEDFVLNFIIKWGT		atggatataaatataatagatgaaagtgtttatgataatgaactattgtatgaaaacaat	MDINIIDESVYDNELLYENNCNEIDENKTLNESIQQPSNLSKLSNIIDENFKFCTSIAIG
	aaaaatgattatgatagaattttaatatttacaattggaggtatatcacaaacaaggaaa	VKLPFKYKPFTYVLEYINTGYITLNSKNVVDIFAISNVIEIKFIMDACTDFMINYIDDSN		tatataagcaacgatttaactaaattaagagttaatgaattaaggcccatattaaaaagt	VKKTNRLNTMKLVNDSVRFTFLTEKGKKRLRAWSSRFKKKPYDFNKNSDKHIPRCNYKNK		tgtaatgaaattgatgaaaacaaaacattaaatgaaagtattcaacaacctagtaactta	NNIYFLGGVDKYLRSVNSVFAINAKTFEKENLPSLIYPRKCPGVTYFNNRIYVIGGIYNN
	gatatttttgagatatcatctaattactttaaaaaagctattaaaaaatacagtaacgaa	CVDIFRRSYMYGCYDVYDVADKYIKKRFMYISNDLTKLRVNELRPILKSSDLVVDTEDFV		agtgatttagttgtcgataccgaagattttgttcttaattttataattaagtggggaact	EFINSDKFTKSFKFKVYNDNLTKILFTNDIMDINIIDESVYDNELLYENNCNEIDENKTL		agtaaattaagcaacataatagatgaaaattttaagttttgtacttcaattgctattggt	CIVNKVESWSFGESVWREEPNLLYPRYNPCVVNVNDTIYVIGGISEYDKSVEVYNLKYNK
	gttaagttaccttttaaatataagccatttacgtatgtgttagagtatattaatactggt	LNFIIKWGTVKKTNRLNTMKLVNDSVRFTFLTEKGKKRLRAWSSRFKKKPYDFNKNSDK-		gtcaaaaaaactaataggcttaatacgatgaagttagtaaatgactctgtaagatttacc	NESIQQPSNLSKLSNIIDENFKFCTSIAIGNNIYFLGGVDKYLRSVNSVFAINAKTFEKE		aataatatttactttttaggtggtgtggataaatacttacgatcagtaaatagtgtattc	WSLGECTKYSHYGGCAIYHHGLIYVVGGISYINNIKVFNMVESFNPMSCKWRIESCLNQP
	tatattacattgaatagcaaaaatgttgttgacatttttgctatttctaacgtaatcgaa	#NAME?		tttttaacagaaaaaggaaaaaaaaggttacgagcgtggtcgtccagatttaaaaaaaaa	NLPSLIYPRKCPGVTYFNNRIYVIGGIYNNCIVN---KVESWSFGESVWREEPNLLYPRY		gcaatcaatgcaaaaacttttgaaaaagaaaacttaccttcattaatttatccaagaaaa	RFNASICIFDDCIMIVGGFHYERYIREIEIFDDKTKGWNVIGALDIDSVF*
	attaagtttataatggatgcatgtactgattttatgataaattacattgatgatagtaat	YENNCNEIDENKTLNESIQQPSNLSKLSNIIDENFKFCTSIAIGNNIYFLGGVDKYLRSV		ccttatgattttaacaaaaatagtgataaacacataccacgatgtaattataaaaataaa	NPCVVNVNDTIYVIGGISEYDKSVEVYNLKYNKWSLGECTKYSHYGGCAIYHHGLIYVVG		tgcccaggtgtcacttattttaataatagaatatatgttattggtggaatctataataat
	tgtgttgatatctttagaagatcttatatgtatggttgttacgatgtgtacgatgttgca	NSVFAINAKTFEKENLPSLIYPRKCPGVTYFNN-RIYVIGGIYNNCIVNKVESWSFGESV		gaatttattaatagtgacaaatttacaaagtcttttaagtttaaggtttataatgataac	GISYINNIKVFNMVESFNPMSCKWRIESCLNQPRFNASICIFDDCIMIVGGFHYERYIRE		tgtatagttaataaagttgaaagttggtcatttggagaaagtgtttggagagaagaacca	MN072619.1_LSDV_Kenya__reverse_complement
	gataaatatattaaaaaaaggtttatgtatataagcaacgatttaactaaattaagagtt	WREEPNLLYPRYNPCVVNVNDTIYVIGGISEYDK-SVEVYNLKYNKWSLGECTKYSHYGG		ttaacaaaaatactgtttacaaatgatataatggatataaatataatagatgaaagtgtt	IEIFDDKTKGWNVIGALDIDSVF*		aatttactatatcctagatacaatccatgtgttgttaatgtcaatgataccatctatgtt	MDINIIDESVYDNELLYENNCNEIDENKTLNESIQQPSNLSKLSNIIDENFKFCTSIAIG
	aatgaattaaggcccatattaaaaagtagtgatttagttgtcgataccgaagattttgtt	CAIYHHGLIYVVGGISYINNIKVFNMVESFNPMSCKWRIESCLNQPRFNASICIFDDCIM		tatgataatgaactattgtatgaaaacaattgtaatgaaattgatgaaaacaaaacatta			attggaggaatatctgaatatgataaatcagtagaagtgtataatttgaaatataataaa	NNIYFLGGVDKYLRSVNSVFAINAKTFEKENLPSLIYPRKCPGVTYFNNRIYVIGGIYNN
	cttaattttataattaagtggggaactgtcaaaaaaactaataggcttaatacgatgaag	IVGGFHYERYIREIEIFDDKTKGWNVIGALDIDSVF*		aatgaaagtattcaacaacctagtaacttaagtaaattaagcaacataatagatgaaaat	MN072619.1_LSDV_Kenya__reverse_complement		tggtcattgggtgagtgtacaaaatattctcattatggtggatgtgctatataccatcat	CIVNKVESWSFGESVWREEPNLLYPRYNPCVVNVNDTIYVIGGISEYDKSVEVYNLKYNK
	ttagtaaatgactctgtaagatttacctttttaacagaaaaaggaaaaaaaaggttacga			tttaagttttgtacttcaattgctattggtaataatatttactttttaggtggtgtggat	MYGCYDVYDVADKYIKKRFMYISNDLTKLRVNELRPILKSSDLVVDTEDFVLNFIIKWGT		ggtttaatatatgttgttggtggaatttcatatatcaataatataaaagtttttaacatg	WSLGECTKYSHYGGCAIYHHGLIYVVGGISYINNIKVFNMVESFNPMSCKWRIESCLNQP
	gcgtggtcgtccagatttaaaaaaaaaccttatgattttaacaaaaatagtgataaacac	MN072619.1_LSDV_Kenya__reverse_complement		aaatacttacgatcagtaaatagtgtattcgcaatcaatgcaaaaacttttgaaaaagaa	VKKTNRLNTMKLVNDSVRFTFLTEKGKKRLRAWSSRFKKKPYDFNKNSDKHIPRCNYKNK		gtcgaaagctttaatcctatgtcttgtaaatggagaattgagtcgtgcctgaaccagcca	RFNASICIFDDCIMIVGGFHYERYIREIEIFDDKTKGWNVIGALDIDSVF*
	ataccacgatgtaattataaaaataaagaatttattaatagtgacaaatttacaaagtct	MTLKRYINKEYVEELKYMLLKNDYDRILIFTIGGISQTRKDIFEISSNYFKKAIKKYSNE		aacttaccttcattaatttatccaagaaaatgcccaggtgtcacttattttaataataga	EFINSDKFTKSFKFKVYNDNLTKILFTNDIMDINIIDESVYDNELLYENNCNEIDENKTL		agatttaatgcatcaatatgtatttttgatgattgtattatgatcgttggaggttttcat
	tttaagtttaaggtttataatgataacttaacaaaaatactgtttacaaatgatataatg	VKLPFKYKPFTYVLEYINTGYITLNSKNVVDIFAISNVIEIKFIMDACTDFMINYIDDSN		atatatgttattggtggaatctataataattgtatagttaataaagttgaaagttggtca	NESIQQPSNLSKLSNIIDENFKFCTSIAIGNNIYFLGGVDKYLRSVNSVFAINAKTFEKE		tatgaaagatatatacgtgaaatagaaatatttgacgataaaacaaaaggatggaacgtt	KX683219.1_LSDV_KSGP_0240__reverse_complement
	gatataaatataatagatgaaagtgtttatgataatgaactattgtatgaaaacaattgt	CVDIFRRSYMYGCYDVYDVADKYIKKRFMYISNDLTKLRVNELRPILKSSDLVVDTEDFV		tttggagaaagtgtttggagagaagaaccaaatttactatatcctagatacaatccatgt	NLPSLIYPRKCPGVTYFNNRIYVIGGIYNNCIVN---KVESWSFGESVWREEPNLLYPRY		ataggcgcattagacatagatagtgttttttaa	MDINIIDESVYDNELLYENNCNEIDENKTLNESIQQPSNLSKLSNIIDENFKFCTSIAIG
	aatgaaattgatgaaaacaaaacattaaatgaaagtattcaacaacctagtaacttaagt	LNFIIKWGTVKKTNRLNTMKLVNDSVRFTFLTEKGKKRLRAWSSRFKKKPYDFNKNSDK-		gttgttaatgtcaatgataccatctatgttattggaggaatatctgaatatgataaatca	NPCVVNVNDTIYVIGGISEYDKSVEVYNLKYNKWSLGECTKYSHYGGCAIYHHGLIYVVG			NNIYFLGGVDKYLRSVNSVFAINAKTFEKENLPSLIYPRKCPGVTYFNNRIYVIGGIYNN
	aaattaagcaacataatagatgaaaattttaagttttgtacttcaattgctattggtaat	#NAME?		gtagaagtgtataatttgaaatataataaatggtcattgggtgagtgtacaaaatattct	GISYINNIKVFNMVESFNPMSCKWRIESCLNQPRFNASICIFDDCIMIVGGFHYERYIRE		>MN072619.1_LSDV_Kenya reverse complement	CIVNKVESWSFGESVWREEPNLLYPRYNPCVVNVNDTIYVIGGISEYDKSVEVYNLKYNK
	aatatttactttttaggtggtgtggataaatacttacgatcagtaaatagtgtattcgca	YENNCNEIDENKTLNESIQQPSNLSKLSNIIDENFKFCTSIAIGNNIYFLGGVDKYLRSV		cattatggtggatgtgctatataccatcatggtttaatatatgttgttggtggaatttca	IEIFDDKTKGWNVIGALDIDSVF*		atggatataaatataatagatgaaagtgtttatgataatgaactattgtatgaaaacaat	WSLGECTKYSHYGGCAIYHHGLIYVVGGISYINNIKVFNMVESFNPMSCKWRIESCLNQP
	atcaatgcaaaaacttttgaaaaagaaaacttaccttcattaatttatccaagaaaatgc	NSVFAINAKTFEKENLPSLIYPRKCPGVTYFNN-RIYVIGGIYNNCIVNKVESWSFGESV		tatatcaataatataaaagtttttaacatggtcgaaagctttaatcctatgtcttgtaaa			tgtaatgaaattgatgaaaacaaaacattaaatgaaagtattcaacaacctagtaactta	RFNASICIFDDCIMIVGGFHYERYIREIEIFDDKTKGWNVIGALDIDSVF*
	ccaggtgtcacttattttaataatagaatatatgttattggtggaatctataataattgt	WREEPNLLYPRYNPCVVNVNDTIYVIGGISEYDK-SVEVYNLKYNKWSLGECTKYSHYGG		tggagaattgagtcgtgcctgaaccagccaagatttaatgcatcaatatgtatttttgat	KX683219.1_LSDV_KSGP_0240__reverse_complement		agtaaattaagcaacataatagatgaaaattttaagttttgtacttcaattgctattggt
	atagttaataaagttgaaagttggtcatttggagaaagtgtttggagagaagaaccaaat	CAIYHHGLIYVVGGISYINNIKVFNMVESFNPMSCKWRIESCLNQPRFNASICIFDDCIM		gattgtattatgatcgttggaggttttcattatgaaagatatatacgtgaaatagaaata	MYGCYDVYDVADKYIKKRFMYISNDLTKLRVNELRPILKSSDLVVDTEDFVLNFIIKWGT		aataatatttactttttaggtggtgtggataaatacttacgatcagtaaatagtgtattc	MW631933.1_LSDV_LSD__reverse_complement
	ttactatatcctagatacaatccatgtgttgttaatgtcaatgataccatctatgttatt	IVGGFHYERYIREIEIFDDKTKGWNVIGALDIDSVF*		tttgacgataaaacaaaaggatggaacgttataggcgcattagacatagatagtgttttt	VKKTNRLNTMKLVNDSVRFTFLTEKGKKRLRAWSSRFKKKPYDFNKNSDKHIPRCNYKNK		gcaatcaatgcaaaaacttttgaaaaagaaaacttaccttcattaatttatccaagaaaa	MDINIIDESVYDNELLYENNCNEIDENKTLNESIQQPSNLSKLSNIIDENFKFCTSIAIG
	ggaggaatatctgaatatgataaatcagtagaagtgtataatttgaaatataataaatgg			taa	EFINSDKFTKSFKFKVYNDNLTKILFTNDIMDINIIDESVYDNELLYENNCNEIDENKTL		tgcccaggtgtcacttattttaataatagaatatatgttattggtggaatctataataat	NNIYFLGGVDKYLRSVNSVFAINAKTFEKENLPSLIYPRKCPGVTYFNNRIYVIGGIYNN
	tcattgggtgagtgtacaaaatattctcattatggtggatgtgctatataccatcatggt	KX683219.1_LSDV_KSGP_0240__reverse_complement			NESIQQPSNLSKLSNIIDENFKFCTSIAIGNNIYFLGGVDKYLRSVNSVFAINAKTFEKE		tgtatagttaataaagttgaaagttggtcatttggagaaagtgtttggagagaagaacca	CIVNKVESWSFGESVWREEPNLLYPRYNPCVVNVNDTIYVIGGISEYDKSVEVYNLKYNK
	ttaatatatgttgttggtggaatttcatatatcaataatataaaagtttttaacatggtc	MTLKRYINKEYVEELKYMLLKNDYDRILIFTIGGISQTRKDIFEISSNYFKKAIKKYSNE		>MN072619.1_LSDV_Kenya reverse complement	NLPSLIYPRKCPGVTYFNNRIYVIGGIYNNCIVN---KVESWSFGESVWREEPNLLYPRY		aatttactatatcctagatacaatccatgtgttgttaatgtcaatgataccatctatgtt	WSLGECTKYSHYGGCAIYHHGLIYVVGGISYINNIKVFNMVESFNPMSCKWRIESCLNQP
	gaaagctttaatcctatgtcttgtaaatggagaattgagtcgtgcctgaaccagccaaga	VKLPFKYKPFTYVLEYINTGYITLNSKNVVDIFAISNVIEIKFIMDACTDFMINYIDDSN		atgtatggttgttacgatgtgtacgatgttgcagataaatatattaaaaaaaggtttatg	NPCVVNVNDTIYVIGGISEYDKSVEVYNLKYNKWSLGECTKYSHYGGCAIYHHGLIYVVG		attggaggaatatctgaatatgataaatcagtagaagtgtataatttgaaatataataaa	RFNASICIFDDCIMIVGGFHYERYIREIEIFDDKTKGWNVIGALDIDSVF*
	tttaatgcatcaatatgtatttttgatgattgtattatgatcgttggaggttttcattat	CVDIFRRSYMYGCYDVYDVADKYIKKRFMYISNDLTKLRVNELRPILKSSDLVVDTEDFV		tatataagcaacgatttaactaaattaagagttaatgaattaaggcccatattaaaaagt	GISYINNIKVFNMVESFNPMSCKWRIESCLNQPRFNASICIFDDCIMIVGGFHYERYIRE		tggtcattgggtgagtgtacaaaatattctcattatggtggatgtgctatataccatcat
	gaaagatatatacgtgaaatagaaatatttgacgataaaacaaaaggatggaacgttata	LNFIIKWGTVKKTNRLNTMKLVNDSVRFTFLTEKGKKRLRAWSSRFKKKPYDFNKNSDK-		agtgatttagttgtcgataccgaagattttgttcttaattttataattaagtggggaact	IEIFDDKTKGWNVIGALDIDSVF*		ggtttaatatatgttgttggtggaatttcatatatcaataatataaaagtttttaacatg	AF325528.1_LSDV_NI-2490_isolate_Neethling_2490__reverse_complement
	ggcgcattagacatagatagtgttttttaa	#NAME?		gtcaaaaaaactaataggcttaatacgatgaagttagtaaatgactctgtaagatttacc			gtcgaaagctttaatcctatgtcttgtaaatggagaattgagtcgtgcctgaaccagcca	MDINIIDESVYDNELLYENNCNEIDENKTLNESIQQPSNLSKLSNIIDENFKFCTSIAIG
		YENNCNEIDENKTLNESIQQPSNLSKLSNIIDENFKFCTSIAIGNNIYFLGGVDKYLRSV		tttttaacagaaaaaggaaaaaaaaggttacgagcgtggtcgtccagatttaaaaaaaaa	MW631933.1_LSDV_LSD__reverse_complement		agatttaatgcatcaatatgtatttttgatgattgtattatgatcgttggaggttttcat	NNIYFLGGVDKYLRSVNSVFAINAKTFEKENLPSLIYPRKCPGVTYFNNRIYVIGGIYNN
	>MN072619.1_LSDV_Kenya reverse complement	NSVFAINAKTFEKENLPSLIYPRKCPGVTYFNN-RIYVIGGIYNNCIVNKVESWSFGESV		ccttatgattttaacaaaaatagtgataaacacataccacgatgtaattataaaaataaa	MYGCYDVYDVADKYIKKRFMYISNDLTKLRVNELRPILKSSDLVVDTEDFVLNFIIKWGT		tatgaaagatatatacgtgaaatagaaatatttgacgataaaacaaaaggatggaacgtt	CIVNKVESWSFGESVWREEPNLLYPRYNPCVVNVNDTIYVIGGISEYDKSVEVYNLKYNK
	atgactttaaaaaggtatatcaataaagaatatgtagaagaattaaagtacatgttatta	WREEPNLLYPRYNPCVVNVNDTIYVIGGISEYDK-SVEVYNLKYNKWSLGECTKYSHYGG		gaatttattaatagtgacaaatttacaaagtcttttaagtttaaggtttataatgataac	VKKTNRLNTMKLVNDSVRFTFLTEKGKKRLRAWSSRFKKKPYDFNKNSDKHIPRCNYKNK		ataggcgcattagacatagatagtgttttttaa	WSLGECTKYSHYGGCAIYHHGLIYVVGGISYINNIKVFNMVESFNPMSCKWRIESCLNQP
	aaaaatgattatgatagaattttaatatttacaattggaggtatatcacaaacaaggaaa	CAIYHHGLIYVVGGISYINNIKVFNMVESFNPMSCKWRIESCLNQPRFNASICIFDDCIM		ttaacaaaaatactgtttacaaatgatataatggatataaatataatagatgaaagtgtt	EFINSDKFTKSFKFKVYNDNLTKILFTNDIMDINIIDESVYDNELLYENNCNEIDENKTL			RFNASICIFDDCIMIVGGFHYERYIREIEIFDDKTKGWNVIGALDIDSVF*
	gatatttttgagatatcatctaattactttaaaaaagctattaaaaaatacagtaacgaa	IVGGFHYERYIREIEIFDDKTKGWNVIGALDIDSVF*		tatgataatgaactattgtatgaaaacaattgtaatgaaattgatgaaaacaaaacatta	NESIQQPSNLSKLSNIIDENFKFCTSIAIGNNIYFLGGVDKYLRSVNSVFAINAKTFEKE		>KX683219.1_LSDV_KSGP_0240 reverse complement
	gttaagttaccttttaaatataagccatttacgtatgtgttagagtatattaatactggt			aatgaaagtattcaacaacctagtaacttaagtaaattaagcaacataatagatgaaaat	NLPSLIYPRKCPGVTYFNNRIYVIGGIYNNCIVN---KVESWSFGESVWREEPNLLYPRY		atggatataaatataatagatgaaagtgtttatgataatgaactattgtatgaaaacaat	OK422492.1_LSDV/Cattle/India/2019/Ranchi-1/P10__reverse_complement
	tatattacattgaatagcaaaaatgttgttgacatttttgctatttctaacgtaatcgaa	MW631933.1_LSDV_LSD__reverse_complement		tttaagttttgtacttcaattgctattggtaataatatttactttttaggtggtgtggat	NPCVVNVNDTIYVIGGISEYDKSVEVYNLKYNKWSLGECTKYSHYGGCAIYHHGLIYVVG		tgtaatgaaattgatgaaaacaaaacattaaatgaaagtattcaacaacctagtaactta	MDINIIDESVYDNELLYENNCNEIDENKTLNESIQQPSNLSKLSNIIDENFKFCTSIAIG
	attaagtttataatggatgcatgtactgattttatgataaattacattgatgatagtaat	MTLKRYINKEYVEELKYMLLKNDYDRILIFTIGGISQTRKDIFEISSNYFKKAIKKYSNE		aaatacttacgatcagtaaatagtgtattcgcaatcaatgcaaaaacttttgaaaaagaa	GISYINNIKVFNMVESFNPMSCKWRIESCLNQPRFNASICIFDDCIMIVGGFHYERYIRE		agtaaattaagcaacataatagatgaaaattttaagttttgtacttcaattgctattggt	NNIYFLGGVDKYLRSVNSVFAINAKTFEKENLPSLIYPRKCPGVTYFNNRIYVIGGIYNN
	tgtgttgatatctttagaagatcttatatgtatggttgttacgatgtgtacgatgttgca	VKLPFKYKPFTYVLEYINTGYITLNSKNVVDIFAISNVIEIKFIMDACTDFMINYIDDSN		aacttaccttcattaatttatccaagaaaatgcccaggtgtcacttattttaataataga	IEIFDDKTKGWNVIGALDIDSVF*		aataatatttactttttaggtggtgtggataaatacttacgatcagtaaatagtgtattc	CIVNKVESWSFGESVWREEPNLLYPRYNPCVVNVNDTIYVIGGISEYDKSVEVYNLKYNK
	gataaatatattaaaaaaaggtttatgtatataagcaacgatttaactaaattaagagtt	CVDIFRRSYMYGCYDVYDVADKYIKKRFMYISNDLTKLRVNELRPILKSSDLVVDTEDFV		atatatgttattggtggaatctataataattgtatagttaataaagttgaaagttggtca			gcaatcaatgcaaaaacttttgaaaaagaaaacttaccttcattaatttatccaagaaaa	WSLGECTKYSHYGGCAIYHHGLIYVVGGISYINNIKVFNMVESFNPMSCKWRIESCLNQP
	aatgaattaaggcccatattaaaaagtagtgatttagttgtcgataccgaagattttgtt	LNFIIKWGTVKKTNRLNTMKLVNDSVRFTFLTEKGKKRLRAWSSRFKKKPYDFNKNSDK-		tttggagaaagtgtttggagagaagaaccaaatttactatatcctagatacaatccatgt	AF325528.1_LSDV_NI-2490_isolate_Neethling_2490__reverse_complement		tgcccaggtgtcacttattttaataatagaatatatgttattggtggaatctataataat	RFNASICIFDDCIMIVGGFHYERYIREIEIFDDKTKGWNVIGALDIDSVF*
	cttaattttataattaagtggggaactgtcaaaaaaactaataggcttaatacgatgaag	#NAME?		gttgttaatgtcaatgataccatctatgttattggaggaatatctgaatatgataaatca	MYGCYDVYDVADKYIKKRFMYISNDLTKLRVNELRPILKSSDLVVDTEDFVLNFIIKWGT		tgtatagttaataaagttgaaagttggtcatttggagaaagtgtttggagagaagaacca
	ttagtaaatgactctgtaagatttacctttttaacagaaaaaggaaaaaaaaggttacga	YENNCNEIDENKTLNESIQQPSNLSKLSNIIDENFKFCTSIAIGNNIYFLGGVDKYLRSV		gtagaagtgtataatttgaaatataataaatggtcattgggtgagtgtacaaaatattct	VKKTNRLNTMKLVNDSVRFTFLTEKGKKRLRAWSSRFKKKPYDFNKNSDKHIPRCNYKNK		aatttactatatcctagatacaatccatgtgttgttaatgtcaatgataccatctatgtt	OK422493.1_LSDV/Cattle/India/2019/Ranchi-1/P30__reverse_complement
	gcgtggtcgtccagatttaaaaaaaaaccttatgattttaacaaaaatagtgataaacac	NSVFAINAKTFEKENLPSLIYPRKCPGVTYFNN-RIYVIGGIYNNCIVNKVESWSFGESV		cattatggtggatgtgctatataccatcatggtttaatatatgttgttggtggaatttca	EFINSDKFTKSFKFKVYNDNLTKILFTNDIMDINIIDESVYDNELLYENNCNEIDENKTL		attggaggaatatctgaatatgataaatcagtagaagtgtataatttgaaatataataaa	MDINIIDESVYDNELLYENNCNEIDENKTLNESIQQPSNLSKLSNIIDENFKFCTSIAIG
	ataccacgatgtaattataaaaataaagaatttattaatagtgacaaatttacaaagtct	WREEPNLLYPRYNPCVVNVNDTIYVIGGISEYDK-SVEVYNLKYNKWSLGECTKYSHYGG		tatatcaataatataaaagtttttaacatggtcgaaagctttaatcctatgtcttgtaaa	NESIQQPSNLSKLSNIIDENFKFCTSIAIGNNIYFLGGVDKYLRSVNSVFAINAKTFEKE		tggtcattgggtgagtgtacaaaatattctcattatggtggatgtgctatataccatcat	NNIYFLGGVDKYLRSVNSVFAINAKTFEKENLPSLIYPRKCPGVTYFNNRIYVIGGIYNN
	tttaagtttaaggtttataatgataacttaacaaaaatactgtttacaaatgatataatg	CAIYHHGLIYVVGGISYINNIKVFNMVESFNPMSCKWRIESCLNQPRFNASICIFDDCIM		tggagaattgagtcgtgcctgaaccagccaagatttaatgcatcaatatgtatttttgat	NLPSLIYPRKCPGVTYFNNRIYVIGGIYNNCIVN---KVESWSFGESVWREEPNLLYPRY		ggtttaatatatgttgttggtggaatttcatatatcaataatataaaagtttttaacatg	CIVNKVESWSFGESVWREEPNLLYPRYNPCVVNVNDTIYVIGGISEYDKSVEVYNLKYNK
	gatataaatataatagatgaaagtgtttatgataatgaactattgtatgaaaacaattgt	IVGGFHYERYIREIEIFDDKTKGWNVIGALDIDSVF*		gattgtattatgatcgttggaggttttcattatgaaagatatatacgtgaaatagaaata	NPCVVNVNDTIYVIGGISEYDKSVEVYNLKYNKWSLGECTKYSHYGGCAIYHHGLIYVVG		gtcgaaagctttaatcctatgtcttgtaaatggagaattgagtcgtgcctgaaccagcca	WSLGECTKYSHYGGCAIYHHGLIYVVGGISYINNIKVFNMVESFNPMSCKWRIESCLNQP
	aatgaaattgatgaaaacaaaacattaaatgaaagtattcaacaacctagtaacttaagt			tttgacgataaaacaaaaggatggaacgttataggcgcattagacatagatagtgttttt	GISYINNIKVFNMVESFNPMSCKWRIESCLNQPRFNASICIFDDCIMIVGGFHYERYIRE		agatttaatgcatcaatatgtatttttgatgattgtattatgatcgttggaggttttcat	RFNASICIFDDCIMIVGGFHYERYIREIEIFDDKTKGWNVIGALDIDSVF*
	aaattaagcaacataatagatgaaaattttaagttttgtacttcaattgctattggtaat	AF325528.1_LSDV_NI-2490_isolate_Neethling_2490__reverse_complement		taa	IEIFDDKTKGWNVIGALDIDSVF*		tatgaaagatatatacgtgaaatagaaatatttgacgataaaacaaaaggatggaacgtt
	aatatttactttttaggtggtgtggataaatacttacgatcagtaaatagtgtattcgca	MTLKRYINKEYVEELKYMLLKNDYDRILIFTIGGISQTRKDIFEISSNYFKKAIKKYSNE					ataggcgcattagacatagatagtgttttttaa	OK422494.1_LSDV/Cattle/India/2019/Ranchi-1/P50__reverse_complement
	atcaatgcaaaaacttttgaaaaagaaaacttaccttcattaatttatccaagaaaatgc	VKLPFKYKPFTYVLEYINTGYITLNSKNVVDIFAISNVIEIKFIMDACTDFMINYIDDSN		>KX683219.1_LSDV_KSGP_0240 reverse complement	OK422492.1_LSDV/Cattle/India/2019/Ranchi-1/P10__reverse_complement			MDINIIDESVYDNELLYENNCNEIDENKTLNESIQQPSNLSKLSNIIDENFKFCTSIAIG
	ccaggtgtcacttattttaataatagaatatatgttattggtggaatctataataattgt	CVDIFRRSYMYGCYDVYDVADKYIKKRFMYISNDLTKLRVNELRPILKSSDLVVDTEDFV		atgtatggttgttacgatgtgtacgatgttgcagataaatatattaaaaaaaggtttatg	MYGCYDVYDVADKYIKKRFMYISNDLTKLRVNELRPILKSSDLVVDTEDFVLNFIIKWGT		>MW631933.1_LSDV_LSD reverse complement	NNIYFLGGVDKYLRSVNSVFAINAKTFEKENLPSLIYPRKCPGVTYFNNRIYVIGGIYNN
	atagttaataaagttgaaagttggtcatttggagaaagtgtttggagagaagaaccaaat	LNFIIKWGTVKKTNRLNTMKLVNDSVRFTFLTEKGKKRLRAWSSRFKKKPYDFNKNSDK-		tatataagcaacgatttaactaaattaagagttaatgaattaaggcccatattaaaaagt	VKKTNRLNTMKLVNDSVRFTFLTEKGKKRLRAWSSRFKK-NLMILTKIVINTYHDVIIKI		atggatataaatataatagatgaaagtgtttatgataatgaactattgtatgaaaacaat	CIVNKVESWSFGESVWREEPNLLYPRYNPCVVNVNDTIYVIGGISEYDKSVEVYNLKYNK
	ttactatatcctagatacaatccatgtgttgttaatgtcaatgataccatctatgttatt	#NAME?		agtgatttagttgtcgataccgaagattttgttcttaattttataattaagtggggaact	KNLLIVTNLQSLLSLRFIMIT*QKYCLQMI*WI*I**MKVFMIMNYCMKTIVMKLMKTKH		tgtaatgaaattgatgaaaacaaaacattaaatgaaagtattcaacaacctagtaactta	WSLGECTKYSHYGGCAIYHHGLIYVVGGISYINNIKVFNMVESFNPMSCKWRIESCLNQP
	ggaggaatatctgaatatgataaatcagtagaagtgtataatttgaaatataataaatgg	YENNCNEIDENKTLNESIQQPSNLSKLSNIIDENFKFCTSIAIGNNIYFLGGVDKYLRSV		gtcaaaaaaactaataggcttaatacgatgaagttagtaaatgactctgtaagatttacc	*MKVFNNLVT*-VN*AT*-*MKILSFVLQLLLVIIFTF*VVWINTYDQ*IVYSQSMQKLL		agtaaattaagcaacataatagatgaaaattttaagttttgtacttcaattgctattggt	RFNASICIFDDCIMIVGGFHYERYIREIEIFDDKTKGWNVIGALDIDSVF*
	tcattgggtgagtgtacaaaatattctcattatggtggatgtgctatataccatcatggt	NSVFAINAKTFEKENLPSLIYPRKCPGVTYFNN-RIYVIGGIYNNCIVNKVESWSFGESV		tttttaacagaaaaaggaaaaaaaaggttacgagcgtggtcgtccagatttaaaaaaaaa	KKKTYLH*FIQENAQVSLILIIEYMLLVESIIIV*LIKLKVGHLEKVFGEKNQIYYILDT		aataatatttactttttaggtggtgtggataaatacttacgatcagtaaatagtgtattc
	ttaatatatgttgttggtggaatttcatatatcaataatataaaagtttttaacatggtc	WREEPNLLYPRYNPCVVNVNDTIYVIGGISEYDK-SVEVYNLKYNKWSLGECTKYSHYGG		ccttatgattttaacaaaaatagtgataaacacataccacgatgtaattataaaaataaa	IHVLLMSMIPSMLLEEYLNMINQ*KCII*NIINGHWVSVQNILIMVDVLYTIMV*YMLLV		gcaatcaatgcaaaaacttttgaaaaagaaaacttaccttcattaatttatccaagaaaa	ON400507.1_LSDV_208/PVNRTVU/2020__reverse_complement
	gaaagctttaatcctatgtcttgtaaatggagaattgagtcgtgcctgaaccagccaaga	CAIYHHGLIYVVGGISYINNIKVFNMVESFNPMSCKWRIESCLNQPRFNASICIFDDCIM		gaatttattaatagtgacaaatttacaaagtcttttaagtttaaggtttataatgataac	EFHISII*KFLTWSKALILCLVNGELSRA*TSQDLMHQYVFLMIVL*SLEVFIMKDIYVK		tgcccaggtgtcacttattttaataatagaatatatgttattggtggaatctataataat	MDINIIDESVYDNELLYENNCNEIDENKTLNESIQQPSNLSKLSNIIDENFKFCTSIAIG
	tttaatgcatcaatatgtatttttgatgattgtattatgatcgttggaggttttcattat	IVGGFHYERYIREIEIFDDKTKGWNVIGALDIDSVF*		ttaacaaaaatactgtttacaaatgatataatggatataaatataatagatgaaagtgtt	*KYLTIKQKDGTL*AH*T*IVFF-		tgtatagttaataaagttgaaagttggtcatttggagaaagtgtttggagagaagaacca	NNIYFLGGVDKYLRSVNSVFAINAKTFEKENLPSLIYPRKCPGVTYFNNRIYVIGGIYNN
	gaaagatatatacgtgaaatagaaatatttgacgataaaacaaaaggatggaacgttata			tatgataatgaactattgtatgaaaacaattgtaatgaaattgatgaaaacaaaacatta			aatttactatatcctagatacaatccatgtgttgttaatgtcaatgataccatctatgtt	CIVNKVESWSFGESVWREEPNLLYPRYNPCVVNVNDTIYVIGGISEYDKSVEVYNLKYNK
	ggcgcattagacatagatagtgttttttaa	OK422492.1_LSDV/Cattle/India/2019/Ranchi-1/P10__reverse_complement		aatgaaagtattcaacaacctagtaacttaagtaaattaagcaacataatagatgaaaat	OK422493.1_LSDV/Cattle/India/2019/Ranchi-1/P30__reverse_complement		attggaggaatatctgaatatgataaatcagtagaagtgtataatttgaaatataataaa	WSLGECTKYSHYGGCAIYHHGLIYVVGGISYINNIKVFNMVESFNPMSCKWRIESCLNQP
		MTLKRYINKEYVEELKYMLLKNDYDRILIFTIGGISQTRKDIFEISSNYFKKAIKKYSNE		tttaagttttgtacttcaattgctattggtaataatatttactttttaggtggtgtggat	MYGCYDVYDVADKYIKKRFMYISNDLTKLRVNELRPILKSSDLVVDTEDFVLNFIIKWGT		tggtcattgggtgagtgtacaaaatattctcattatggtggatgtgctatataccatcat	RFNASICIFDDCIMIVGGFHYERYIREIEIFDDKTKGWNVIGALDIDSVF*
	>KX683219.1_LSDV_KSGP_0240 reverse complement	VKLPFKYKPFTYVLEYINTGYITLNSKNVVDIFAISNVIEIKFIMDACTDFMINYIDDSN		aaatacttacgatcagtaaatagtgtattcgcaatcaatgcaaaaacttttgaaaaagaa	VKKTNRLNTMKLVNDSVRFTFLTEKGKKRLRAWSSRFKK-NLMILTKIVINTYHDVIIKI		ggtttaatatatgttgttggtggaatttcatatatcaataatataaaagtttttaacatg
	atgactttaaaaaggtatatcaataaagaatatgtagaagaattaaagtacatgttatta	CVDIFRRSYMYGCYDVYDVADKYIKKRFMYISNDLTKLRVNELRPILKSSDLVVDTEDFV		aacttaccttcattaatttatccaagaaaatgcccaggtgtcacttattttaataataga	KNLLIVTNLQSLLSLRFIMIT*QKYCLQMI*WI*I**MKVFMIMNYCMKTIVMKLMKTKH		gtcgaaagctttaatcctatgtcttgtaaatggagaattgagtcgtgcctgaaccagcca	OK318001.1_LSDV_isolate_V281__reverse_complement
	aaaaatgattatgatagaattttaatatttacaattggaggtatatcacaaacaaggaaa	LNFIIKWGTVKKTNRLNTMKLVNDSVRFTFLTEKGKKRLRAWSSRFKK-NLMILTKIVIN		atatatgttattggtggaatctataataattgtatagttaataaagttgaaagttggtca	*MKVFNNLVT*-VN*AT*-*MKILSFVLQLLLVIIFTF*VVWINTYDQ*IVYSQSMQKLL		agatttaatgcatcaatatgtatttttgatgattgtattatgatcgttggaggttttcat	MDINIIDESVYDNELLYENNCNEIDENKTLNESIQQPSNLSKLSNIIDENFKFCTSIAIG
	gatatttttgagatatcatctaattactttaaaaaagctattaaaaaatacagtaacgaa	TYHDVIIKIKNLLIVTNLQSLLSLRFIMIT*QKYCLQMI*WI*I**MKVFMIMNYCMKTI		tttggagaaagtgtttggagagaagaaccaaatttactatatcctagatacaatccatgt	KKKTYLH*FIQENAQVSLILIIEYMLLVESIIIV*LIKLKVGHLEKVFGEKNQIYYILDT		tatgaaagatatatacgtgaaatagaaatatttgacgataaaacaaaaggatggaacgtt	NNIYFLGGVDKYLRSVNSVFAINAKTFEKENLPSLIYPRKCPGVTYFNNRIYVIGGIYNN
	gttaagttaccttttaaatataagccatttacgtatgtgttagagtatattaatactggt	VMKLMKTKH*MKVFNNLVT*VN*AT**MKILSFVLQLLLVIIFTF*VVWIN---TYDQ*I		gttgttaatgtcaatgataccatctatgttattggaggaatatctgaatatgataaatca	IHVLLMSMIPSMLLEEYLNMINQ*KCII*NIINGHWVSVQNILIMVDVLYTIMV*YMLLV		ataggcgcattagacatagatagtgttttttaa	CIVNKVESWSFGESVWREEPNLLYPRYNPCVVNVNDTIYVIGGISEYDKSVEVYNLKYNK
	tatattacattgaatagcaaaaatgttgttgacatttttgctatttctaacgtaatcgaa	VYSQSMQKLLKKKTYLH*FIQENAQVSLILIIE-YMLLVESIIIV*LIKLKVGHLEKVFG		gtagaagtgtataatttgaaatataataaatggtcattgggtgagtgtacaaaatattct	EFHISII*KFLTWSKALILCLVNGELSRA*TSQDLMHQYVFLMIVL*SLEVFIMKDIYVK			WSLGECTKYSHYGGCAIYHHGLIYVVGGISYINNIKVFNMVESFNPMSCKWRIESCLNQP
	attaagtttataatggatgcatgtactgattttatgataaattacattgatgatagtaat	EKNQIYYILDTIHVLLMSMIPSMLLEEYLNMINQ*KCII*NIINGHWVSVQNILIMVDVL		cattatggtggatgtgctatataccatcatggtttaatatatgttgttggtggaatttca	*KYLTIKQKDGTL*AH*T*IVFF-		>AF325528.1_LSDV_NI-2490_isolate_Neethling_2490 reverse complement	RFNASICIFDDCIMIVGGFHYERYIREIEIFDDKTKGWNVIGALDIDSVF*
	tgtgttgatatctttagaagatcttatatgtatggttgttacgatgtgtacgatgttgca	YTIMV*YMLLVEFHISII*--KFLTWSKALILCLVNGELSRA*TSQDLMHQYVFLMIVL*		tatatcaataatataaaagtttttaacatggtcgaaagctttaatcctatgtcttgtaaa			atggatataaatataatagatgaaagtgtttatgataatgaactattgtatgaaaacaat
	gataaatatattaaaaaaaggtttatgtatataagcaacgatttaactaaattaagagtt	SLEVFIMKDIYVK*KYLTIKQKDGTL*-AH*T*IVFF		tggagaattgagtcgtgcctgaaccagccaagatttaatgcatcaatatgtatttttgat	OK422494.1_LSDV/Cattle/India/2019/Ranchi-1/P50__reverse_complement		tgtaatgaaattgatgaaaacaaaacattaaatgaaagtattcaacaacctagtaactta	MT007950.1_LSDV_Namibia_2016_9F__reverse_complement
	aatgaattaaggcccatattaaaaagtagtgatttagttgtcgataccgaagattttgtt			gattgtattatgatcgttggaggttttcattatgaaagatatatacgtgaaatagaaata	MYGCYDVYDVADKYIKKRFMYISNDLTKLRVNELRPILKSSDLVVDTEDFVLNFIIKWGT		agtaaattaagcaacataatagatgaaaattttaagttttgtacttcaattgctattggt	MDINIIDESVYDNELLYENNCNEIDENKTLNESIQQPSNLSKLSNIIDENFKFCTSIAIG
	cttaattttataattaagtggggaactgtcaaaaaaactaataggcttaatacgatgaag	OK422493.1_LSDV/Cattle/India/2019/Ranchi-1/P30__reverse_complement		tttgacgataaaacaaaaggatggaacgttataggcgcattagacatagatagtgttttt	VKKTNRLNTMKLVNDSVRFTFLTEKGKKRLRAWSSRFKK-NLMILTKIVINTYHDVIIKI		aataatatttactttttaggtggtgtggataaatacttacgatcagtaaatagtgtattc	NNIYFLGGVDKYLRSVNSVFAINAKTFEKENLPSLIYPRKCPGVTYFNNRIYVIGGIYNN
	ttagtaaatgactctgtaagatttacctttttaacagaaaaaggaaaaaaaaggttacga	MTLKRYINKEYVEELKYMLLKNDYDRILIFTIGGISQTRKDIFEISSNYFKKAIKKYSNE		taa	KNLLIVTNLQSLLSLRFIMIT*QKYCLQMI*WI*I**MKVFMIMNYCMKTIVMKLMKTKH		gcaatcaatgcaaaaacttttgaaaaagaaaacttaccttcattaatttatccaagaaaa	CIVNKVESWSFGESVWREEPNLLYPRYNPCVVNVNDTIYVIGGISEYDKSVEVYNLKYNK
	gcgtggtcgtccagatttaaaaaaaaaccttatgattttaacaaaaatagtgataaacac	VKLPFKYKPFTYVLEYINTGYITLNSKNVVDIFAISNVIEIKFIMDACTDFMINYIDDSN			*MKVFNNLVT*-VN*AT*-*MKILSFVLQLLLVIIFTF*VVWINTYDQ*IVYSQSMQKLL		tgcccaggtgtcacttattttaataatagaatatatgttattggtggaatctataataat	WSLGECTKYSHYGGCAIYHHGLIYVVGGISYINNIKVFNMVESFNPMSCKWRIESCLNQP
	ataccacgatgtaattataaaaataaagaatttattaatagtgacaaatttacaaagtct	CVDIFRRSYMYGCYDVYDVADKYIKKRFMYISNDLTKLRVNELRPILKSSDLVVDTEDFV		>MW631933.1_LSDV_LSD reverse complement	KKKTYLH*FIQENAQVSLILIIEYMLLVESIIIV*LIKLKVGHLEKVFGEKNQIYYILDT		tgtatagttaataaagttgaaagttggtcatttggagaaagtgtttggagagaagaacca	RFNASICIFDDCIMIVGGFHYERYIREIEIFDDKTKGWNVIGALDIDSVF*
	tttaagtttaaggtttataatgataacttaacaaaaatactgtttacaaatgatataatg	LNFIIKWGTVKKTNRLNTMKLVNDSVRFTFLTEKGKKRLRAWSSRFKK-NLMILTKIVIN		atgtatggttgttacgatgtgtacgatgttgcagataaatatattaaaaaaaggtttatg	IHVLLMSMIPSMLLEEYLNMINQ*KCII*NIINGHWVSVQNILIMVDVLYTIMV*YMLLV		aatttactatatcctagatacaatccatgtgttgttaatgtcaatgataccatctatgtt
	gatataaatataatagatgaaagtgtttatgataatgaactattgtatgaaaacaattgt	TYHDVIIKIKNLLIVTNLQSLLSLRFIMIT*QKYCLQMI*WI*I**MKVFMIMNYCMKTI		tatataagcaacgatttaactaaattaagagttaatgaattaaggcccatattaaaaagt	EFHISII*KFLTWSKALILCLVNGELSRA*TSQDLMHQYVFLMIVL*SLEVFIMKDIYVK		attggaggaatatctgaatatgataaatcagtagaagtgtataatttgaaatataataaa	MT007951.1_LSDV_Namibia_2016_10F__reverse_complement
	aatgaaattgatgaaaacaaaacattaaatgaaagtattcaacaacctagtaacttaagt	VMKLMKTKH*MKVFNNLVT*VN*AT**MKILSFVLQLLLVIIFTF*VVWIN---TYDQ*I		agtgatttagttgtcgataccgaagattttgttcttaattttataattaagtggggaact	*KYLTIKQKDGTL*AH*T*IVFF-		tggtcattgggtgagtgtacaaaatattctcattatggtggatgtgctatataccatcat	MDINIIDESVYDNELLYENNCNEIDENKTLNESIQQPSNLSKLSNIIDENFKFCTSIAIG
	aaattaagcaacataatagatgaaaattttaagttttgtacttcaattgctattggtaat	VYSQSMQKLLKKKTYLH*FIQENAQVSLILIIE-YMLLVESIIIV*LIKLKVGHLEKVFG		gtcaaaaaaactaataggcttaatacgatgaagttagtaaatgactctgtaagatttacc			ggtttaatatatgttgttggtggaatttcatatatcaataatataaaagtttttaacatg	NNIYFLGGVDKYLRSVNSVFAINAKTFEKENLPSLIYPRKCPGVTYFNNRIYVIGGIYNN
	aatatttactttttaggtggtgtggataaatacttacgatcagtaaatagtgtattcgca	EKNQIYYILDTIHVLLMSMIPSMLLEEYLNMINQ*KCII*NIINGHWVSVQNILIMVDVL		tttttaacagaaaaaggaaaaaaaaggttacgagcgtggtcgtccagatttaaaaaaaaa	ON400507.1_LSDV_208/PVNRTVU/2020__reverse_complement		gtcgaaagctttaatcctatgtcttgtaaatggagaattgagtcgtgcctgaaccagcca	CIVNKVESWSFGESVWREEPNLLYPRYNPCVVNVNDTIYVIGGISEYDKSVEVYNLKYNK
	atcaatgcaaaaacttttgaaaaagaaaacttaccttcattaatttatccaagaaaatgc	YTIMV*YMLLVEFHISII*--KFLTWSKALILCLVNGELSRA*TSQDLMHQYVFLMIVL*		ccttatgattttaacaaaaatagtgataaacacataccacgatgtaattataaaaataaa	MYGCYDVYDVADKYIKKRFMYISNDLTKLRVNELRPILKSSDLVVDTEDFVLNFIIKWGT		agatttaatgcatcaatatgtatttttgatgattgtattatgatcgttggaggttttcat	WSLGECTKYSHYGGCAIYHHGLIYVVGGISYINNIKVFNMVESFNPMSCKWRIESCLNQP
	ccaggtgtcacttattttaataatagaatatatgttattggtggaatctataataattgt	SLEVFIMKDIYVK*KYLTIKQKDGTL*-AH*T*IVFF		gaatttattaatagtgacaaatttacaaagtcttttaagtttaaggtttataatgataac	VKKTNRLNTMKLVNDSVRFTFLTEKGKKRLRAWSSRFKK-NLMILTKIVINTYHDVIIKI		tatgaaagatatatacgtgaaatagaaatatttgacgataaaacaaaaggatggaacgtt	RFNASICIFDDCIMIVGGFHYERYIREIEIFDDKTKGWNVIGALDIDSVF*
	atagttaataaagttgaaagttggtcatttggagaaagtgtttggagagaagaaccaaat			ttaacaaaaatactgtttacaaatgatataatggatataaatataatagatgaaagtgtt	KNLLIVTNLQSLLSLRFIMIT*QKYCLQMI*WI*I**MKVFMIMNYCMKTIVMKLMKTKH		ataggcgcattagacatagatagtgttttttaa
	ttactatatcctagatacaatccatgtgttgttaatgtcaatgataccatctatgttatt	OK422494.1_LSDV/Cattle/India/2019/Ranchi-1/P50__reverse_complement		tatgataatgaactattgtatgaaaacaattgtaatgaaattgatgaaaacaaaacatta	*MKVFNNLVT*-VN*AT*-*MKILSFVLQLLLVIIFTF*VVWINTYDQ*IVYSQSMQKLL			AF409137.1_LSDV_Neethling_Warmbaths_LW__reverse_complement
	ggaggaatatctgaatatgataaatcagtagaagtgtataatttgaaatataataaatgg	MTLKRYINKEYVEELKYMLLKNDYDRILIFTIGGISQTRKDIFEISSNYFKKAIKKYSNE		aatgaaagtattcaacaacctagtaacttaagtaaattaagcaacataatagatgaaaat	KKKTYLH*FIQENAQVSLILIIEYMLLVESIIIV*LIKLKVGHLEKVFGEKNQIYYILDT		>OK422492.1_LSDV/Cattle/India/2019/Ranchi-1/P10 reverse complement	MDINIIDESVYDNELLYENNCNEIDENKTLNESIQQPSNLSKLSNIIDENFKFCTSIAIG
	tcattgggtgagtgtacaaaatattctcattatggtggatgtgctatataccatcatggt	VKLPFKYKPFTYVLEYINTGYITLNSKNVVDIFAISNVIEIKFIMDACTDFMINYIDDSN		tttaagttttgtacttcaattgctattggtaataatatttactttttaggtggtgtggat	IHVLLMSMIPSMLLEEYLNMINQ*KCII*NIINGHWVSVQNILIMVDVLYTIMV*YMLLV		atggatataaatataatagatgaaagtgtttatgataatgaactattgtatgaaaacaat	NNIYFLGGVDKYLRSVNSVFAINAKTFEKENLPSLIYPRKCPGVTYFNNRIYVIGGIYNN
	ttaatatatgttgttggtggaatttcatatatcaataatataaaagtttttaacatggtc	CVDIFRRSYMYGCYDVYDVADKYIKKRFMYISNDLTKLRVNELRPILKSSDLVVDTEDFV		aaatacttacgatcagtaaatagtgtattcgcaatcaatgcaaaaacttttgaaaaagaa	EFHISII*KFLTWSKALILCLVNGELSRA*TSQDLMHQYVFLMIVL*SLEVFIMKDIYVK		tgtaatgaaattgatgaaaacaaaacattaaatgaaagtattcaacaacctagtaactta	CIVNKVESWSFGESVWREEPNLLYPRYNPCVVNVNDTIYVIGGISEYDKSVEVYNLKYNK
	gaaagctttaatcctatgtcttgtaaatggagaattgagtcgtgcctgaaccagccaaga	LNFIIKWGTVKKTNRLNTMKLVNDSVRFTFLTEKGKKRLRAWSSRFKK-NLMILTKIVIN		aacttaccttcattaatttatccaagaaaatgcccaggtgtcacttattttaataataga	*KYLTIKQKDGTL*AH*T*IVFF-		agtaaattaagcaacataatagatgaaaattttaagttttgtacttcaattgctattggt	WSLGECTKYSHYGGCAIYHHGLIYVVGGISYINNIKVFNMVESFNPMSCKWRIESCLNQP
	tttaatgcatcaatatgtatttttgatgattgtattatgatcgttggaggttttcattat	TYHDVIIKIKNLLIVTNLQSLLSLRFIMIT*QKYCLQMI*WI*I**MKVFMIMNYCMKTI		atatatgttattggtggaatctataataattgtatagttaataaagttgaaagttggtca			aataatatttactttttaggtggtgtggataaatacttacgatcagtaaatagtgtattc	RFNASICIFDDCIMIVGGFHYERYIREIEIFDDKTKGWNVIGALDIDSVF*
	gaaagatatatacgtgaaatagaaatatttgacgataaaacaaaaggatggaacgttata	VMKLMKTKH*MKVFNNLVT*VN*AT**MKILSFVLQLLLVIIFTF*VVWIN---TYDQ*I		tttggagaaagtgtttggagagaagaaccaaatttactatatcctagatacaatccatgt	OK318001.1_LSDV_isolate_V281__reverse_complement		gcaatcaatgcaaaaacttttgaaaaagaaaacttaccttcattaatttatccaagaaaa
	ggcgcattagacatagatagtgttttttaa	VYSQSMQKLLKKKTYLH*FIQENAQVSLILIIE-YMLLVESIIIV*LIKLKVGHLEKVFG		gttgttaatgtcaatgataccatctatgttattggaggaatatctgaatatgataaatca	MYGCYDVYDVADKYIKKRFMYISNDLTKLRVNELRPILKSSDLVVDTEDFVLNFIIKWGT		tgcccaggtgtcacttattttaataatagaatatatgttattggtggaatctataataat	MW656253.1_LSDV/280-KZN/RSA/2018__reverse_complement
		EKNQIYYILDTIHVLLMSMIPSMLLEEYLNMINQ*KCII*NIINGHWVSVQNILIMVDVL		gtagaagtgtataatttgaaatataataaatggtcattgggtgagtgtacaaaatattct	VKKTNRLNTMKLVNDSVRFTFLTEKGKKRLRAWSSRFKKKPYDFNKNSDKHIPRCNYKNK		tgtatagttaataaagttgaaagttggtcatttggagaaagtgtttggagagaagaacca	MDINIIDESVYDNELLYENNCNEIDENKTLNESIQQPSNLSKLSNIIDENFKFCTSIAIG
	>MW631933.1_LSDV_LSD reverse complement	YTIMV*YMLLVEFHISII*--KFLTWSKALILCLVNGELSRA*TSQDLMHQYVFLMIVL*		cattatggtggatgtgctatataccatcatggtttaatatatgttgttggtggaatttca	EFINSDKFTKSFKFKVYNDNLTKILFTNDIMDINIIDESVYDNELLYENNCNEIDENKTL		aatttactatatcctagatacaatccatgtgttgttaatgtcaatgataccatctatgtt	NNIYFLGGVDKYLRSVNSVFAINAKTFEKENLPSLIYPRKCPGVTYFNNRIYVIGGIYNN
	atgactttaaaaaggtatatcaataaagaatatgtagaagaattaaagtacatgttatta	SLEVFIMKDIYVK*KYLTIKQKDGTL*-AH*T*IVFF		tatatcaataatataaaagtttttaacatggtcgaaagctttaatcctatgtcttgtaaa	NESIQQPSNLSKLSNIIDENFKFCTSIAIGNNIYFLGGVDKYLRSVNSVFAINAKTFEKE		attggaggaatatctgaatatgataaatcagtagaagtgtataatttgaaatataataaa	CIVNKVESWSFGESVWREEPNLLYPRYNPCVVNVNDTIYVIGGISEYDKSVEVYNLKYNK
	aaaaatgattatgatagaattttaatatttacaattggaggtatatcacaaacaaggaaa			tggagaattgagtcgtgcctgaaccagccaagatttaatgcatcaatatgtatttttgat	NLPSLIYPRKCPGVTYFNNRIYVIGGIYNNCIVN---KVESWSFGESVWREEPNLLYPRY		tggtcattgggtgagtgtacaaaatattctcattatggtggatgtgctatataccatcat	WSLGECTKYSHYGGCAIYHHGLIYVVGGISYINNIKVFNMVESFNPMSCKWRIESCLNQP
	gatatttttgagatatcatctaattactttaaaaaagctattaaaaaatacagtaacgaa	ON400507.1_LSDV_208/PVNRTVU/2020__reverse_complement		gattgtattatgatcgttggaggttttcattatgaaagatatatacgtgaaatagaaata	NPCVVNVNDTIYVIGGISEYDKSVEVYNLKYNKWSLGECTKYSHYGGCAIYHHGLIYVVG		ggtttaatatatgttgttggtggaatttcatatatcaataatataaaagtttttaacatg	RFNASICIFDDCIMIVGGFHYERYIREIEIFDDKTKGWNVIGALDIDSVF*
	gttaagttaccttttaaatataagccatttacgtatgtgttagagtatattaatactggt	MTLKRYINKEYVEELKYMLLKNDYDRILIFTIGGISQTRKDIFEISSNYFKKAIKKYSNE		tttgacgataaaacaaaaggatggaacgttataggcgcattagacatagatagtgttttt	GISYINNIKVFNMVESFNPMSCKWRIESCLNQPRFNASICIFDDCIMIVGGFHYERYIRE		gtcgaaagctttaatcctatgtcttgtaaatggagaattgagtcgtgcctgaaccagcca
	tatattacattgaatagcaaaaatgttgttgacatttttgctatttctaacgtaatcgaa	VKLPFKYKPFTYVLEYINTGYITLNSKNVVDIFAISNVIEIKFIMDACTDFMINYIDDSN		taa	IEIFDDKTKGWNVIGALDIDSVF*		agatttaatgcatcaatatgtatttttgatgattgtattatgatcgttggaggttttcat	SRR21590382__reverse_complement
	attaagtttataatggatgcatgtactgattttatgataaattacattgatgatagtaat	CVDIFRRSYMYGCYDVYDVADKYIKKRFMYISNDLTKLRVNELRPILKSSDLVVDTEDFV					tatgaaagatatatacgtgaaatagaaatatttgacgataaaacaaaaggatggaacgtt	MDINIIDESVYDNELLYENNCNEIDENKTLNESIQQPSNLSKLSNIIDENFKFCTSIAIG
	tgtgttgatatctttagaagatcttatatgtatggttgttacgatgtgtacgatgttgca	LNFIIKWGTVKKTNRLNTMKLVNDSVRFTFLTEKGKKRLRAWSSRFKK-NLMILTKIVIN		>AF325528.1_LSDV_NI-2490_isolate_Neethling_2490 reverse complement	MT007950.1_LSDV_Namibia_2016_9F__reverse_complement		ataggcgcattagacatagatagtgttttttaa	NNIYFLGGVDKYLRSVNSVFAINAKTFEKENLPSLIYPRKCPGVTYFNNRIYVIGGIYNN
	gataaatatattaaaaaaaggtttatgtatataagcaacgatttaactaaattaagagtt	TYHDVIIKIKNLLIVTNLQSLLSLRFIMIT*QKYCLQMI*WI*I**MKVFMIMNYCMKTI		atgtatggttgttacgatgtgtacgatgttgcagataaatatattaaaaaaaggtttatg	MYGCYDVYDVADKYIKKRFMYISNDLTKLRVNELRPILKSSDLVVDTEDFVLNFIIKWGT			CIVNKVESWSFGESVWREEPNLLYPRYNPCVVNVNDTIYVIGGISEYDKSVEVYNLKYNK
	aatgaattaaggcccatattaaaaagtagtgatttagttgtcgataccgaagattttgtt	VMKLMKTKH*MKVFNNLVT*VN*AT**MKILSFVLQLLLVIIFTF*VVWIN---TYDQ*I		tatataagcaacgatttaactaaattaagagttaatgaattaaggcccatattaaaaagt	VKKTNRLNTMKLVNDSVRFTFLTEKGKKRLRAWSSRF---PYDFNKNSDKHIPRCNYKNK		>OK422493.1_LSDV/Cattle/India/2019/Ranchi-1/P30 reverse complement	WSLGECTKYSHYGGCAIYHHGLIYVVGGISYINNIKVFNMVESFNPMSCKWRIESCLNQP
	cttaattttataattaagtggggaactgtcaaaaaaactaataggcttaatacgatgaag	VYSQSMQKLLKKKTYLH*FIQENAQVSLILIIE-YMLLVESIIIV*LIKLKVGHLEKVFG		agtgatttagttgtcgataccgaagattttgttcttaattttataattaagtggggaact	EFINSDKFTKSFKFKVYNDNLTKILFTNDIMDINIIDESVYDNELLYENNCNEIDENKTL		atggatataaatataatagatgaaagtgtttatgataatgaactattgtatgaaaacaat	RFNASICIFDDCIMIVGGFHYERYIREIEIFDDKTKGWNVIGALDIDSVF*
	ttagtaaatgactctgtaagatttacctttttaacagaaaaaggaaaaaaaaggttacga	EKNQIYYILDTIHVLLMSMIPSMLLEEYLNMINQ*KCII*NIINGHWVSVQNILIMVDVL		gtcaaaaaaactaataggcttaatacgatgaagttagtaaatgactctgtaagatttacc	NESIQQPSNLSKLSNIIDENFKFCTSIAIGNNIYFLGGVDKYLRSVNSVFAINAKTFEKE		tgtaatgaaattgatgaaaacaaaacattaaatgaaagtattcaacaacctagtaactta
	gcgtggtcgtccagatttaaaaaaaaaccttatgattttaacaaaaatagtgataaacac	YTIMV*YMLLVEFHISII*--KFLTWSKALILCLVNGELSRA*TSQDLMHQYVFLMIVL*		tttttaacagaaaaaggaaaaaaaaggttacgagcgtggtcgtccagatttaaaaaaaaa	NLPSLIYPRKCPGVTYFNNRIYVIGGIYNNCIVN---KVESWSFGESVWREEPNLLYPRY		agtaaattaagcaacataatagatgaaaattttaagttttgtacttcaattgctattggt	SRR21590384__reverse_complement
	ataccacgatgtaattataaaaataaagaatttattaatagtgacaaatttacaaagtct	SLEVFIMKDIYVK*KYLTIKQKDGTL*-AH*T*IVFF		ccttatgattttaacaaaaatagtgataaacacataccacgatgtaattataaaaataaa	NPCVVNVNDTIYVIGGISEYDKSVEVYNLKYNKWSLGECTKYSHYGGCAIYHHGLIYVVG		aataatatttactttttaggtggtgtggataaatacttacgatcagtaaatagtgtattc	MDINIIDESVYDNELLYENNCNEIDENKTLNESIQQPSNLSKLSNIIDENFKFCTSIAIG
	tttaagtttaaggtttataatgataacttaacaaaaatactgtttacaaatgatataatg			gaatttattaatagtgacaaatttacaaagtcttttaagtttaaggtttataatgataac	GISYINNIKVFNMVESFNPMSCKWRIESCLNQPRFNASICIFDDCIMIVGGFHYERYIRE		gcaatcaatgcaaaaacttttgaaaaagaaaacttaccttcattaatttatccaagaaaa	NNIYFLGGVDKYLRSVNSVFAINAKTFEKENLPSLIYPRKCPGVTYFNNRIYVIGGIYNN
	gatataaatataatagatgaaagtgtttatgataatgaactattgtatgaaaacaattgt	OK318001.1_LSDV_isolate_V281__reverse_complement		ttaacaaaaatactgtttacaaatgatataatggatataaatataatagatgaaagtgtt	IEIFDDKTKGWNVIGALDIDSVF*		tgcccaggtgtcacttattttaataatagaatatatgttattggtggaatctataataat	CIVNKVESWSFGESVWREEPNLLYPRYNPCVVNVNDTIYVIGGISEYDKSVEVYNLKYNK
	aatgaaattgatgaaaacaaaacattaaatgaaagtattcaacaacctagtaacttaagt	MTLKRYINKEYVEELKYMLLKNDYDRILIFTIGGISQTRKDIFEISSNYFKKAIKKYSNE		tatgataatgaactattgtatgaaaacaattgtaatgaaattgatgaaaacaaaacatta			tgtatagttaataaagttgaaagttggtcatttggagaaagtgtttggagagaagaacca	WSLGECTKYSHYGGCAIYHHGLIYVVGGISYINNIKVFNMVESFNPMSCKWRIESCLNQP
	aaattaagcaacataatagatgaaaattttaagttttgtacttcaattgctattggtaat	VKLPFKYKPFTYVLEYINTGYITLNSKNVVDIFAISNVIEIKFIMDACTDFMINYIDDSN		aatgaaagtattcaacaacctagtaacttaagtaaattaagcaacataatagatgaaaat	MT007951.1_LSDV_Namibia_2016_10F__reverse_complement		aatttactatatcctagatacaatccatgtgttgttaatgtcaatgataccatctatgtt	RFNASICIFDDCIMIVGGFHYERYIREIEIFDDKTKGWNVIGALDIDSVF*
	aatatttactttttaggtggtgtggataaatacttacgatcagtaaatagtgtattcgca	CVDIFRRSYMYGCYDVYDVADKYIKKRFMYISNDLTKLRVNELRPILKSSDLVVDTEDFV		tttaagttttgtacttcaattgctattggtaataatatttactttttaggtggtgtggat	MYGCYDVYDVADKYIKKRFMYISNDLTKLRVNELRPILKSSDLVVDTEDFVLNFIIKWGT		attggaggaatatctgaatatgataaatcagtagaagtgtataatttgaaatataataaa
	atcaatgcaaaaacttttgaaaaagaaaacttaccttcattaatttatccaagaaaatgc	LNFIIKWGTVKKTNRLNTMKLVNDSVRFTFLTEKGKKRLRAWSSRFKKKPYDFNKNSDK-		aaatacttacgatcagtaaatagtgtattcgcaatcaatgcaaaaacttttgaaaaagaa	VKKTNRLNTMKLVNDSVRFTFLTEKGKKRLRAWSSRF---PYDFNKNSDKHIPRCNYKNK		tggtcattgggtgagtgtacaaaatattctcattatggtggatgtgctatataccatcat	SRR21590385__reverse_complement
	ccaggtgtcacttattttaataatagaatatatgttattggtggaatctataataattgt	#NAME?		aacttaccttcattaatttatccaagaaaatgcccaggtgtcacttattttaataataga	EFINSDKFTKSFKFKVYNDNLTKILFTNDIMDINIIDESVYDNELLYENNCNEIDENKTL		ggtttaatatatgttgttggtggaatttcatatatcaataatataaaagtttttaacatg	MDINIIDESVYDNELLYENNCNEIDENKTLNESIQQPSNLSKLSNIIDENFKFCTSIAIG
	atagttaataaagttgaaagttggtcatttggagaaagtgtttggagagaagaaccaaat	YENNCNEIDENKTLNESIQQPSNLSKLSNIIDENFKFCTSIAIGNNIYFLGGVDKYLRSV		atatatgttattggtggaatctataataattgtatagttaataaagttgaaagttggtca	NESIQQPSNLSKLSNIIDENFKFCTSIAIGNNIYFLGGVDKYLRSVNSVFAINAKTFEKE		gtcgaaagctttaatcctatgtcttgtaaatggagaattgagtcgtgcctgaaccagcca	NNIYFLGGVDKYLRSVNSVFAINAKTFEKENLPSLIYPRKCPGVTYFNNRIYVIGGIYNN
	ttactatatcctagatacaatccatgtgttgttaatgtcaatgataccatctatgttatt	NSVFAINAKTFEKENLPSLIYPRKCPGVTYFNN-RIYVIGGIYNNCIVNKVESWSFGESV		tttggagaaagtgtttggagagaagaaccaaatttactatatcctagatacaatccatgt	NLPSLIYPRKCPGVTYFNNRIYVIGGIYNNCIVN---KVESWSFGESVWREEPNLLYPRY		agatttaatgcatcaatatgtatttttgatgattgtattatgatcgttggaggttttcat	CIVNKVESWSFGESVWREEPNLLYPRYNPCVVNVNDTIYVIGGISEYDKSVEVYNLKYNK
	ggaggaatatctgaatatgataaatcagtagaagtgtataatttgaaatataataaatgg	WREEPNLLYPRYNPCVVNVNDTIYVIGGISEYDK-SVEVYNLKYNKWSLGECTKYSHYGG		gttgttaatgtcaatgataccatctatgttattggaggaatatctgaatatgataaatca	NPCVVNVNDTIYVIGGISEYDKSVEVYNLKYNKWSLGECTKYSHYGGCAIYHHGLIYVVG		tatgaaagatatatacgtgaaatagaaatatttgacgataaaacaaaaggatggaacgtt	WSLGECTKYSHYGGCAIYHHGLIYVVGGISYINNIKVFNMVESFNPMSCKWRIESCLNQP
	tcattgggtgagtgtacaaaatattctcattatggtggatgtgctatataccatcatggt	CAIYHHGLIYVVGGISYINNIKVFNMVESFNPMSCKWRIESCLNQPRFNASICIFDDCIM		gtagaagtgtataatttgaaatataataaatggtcattgggtgagtgtacaaaatattct	GISYINNIKVFNMVESFNPMSCKWRIESCLNQPRFNASICIFDDCIMIVGGFHYERYIRE		ataggcgcattagacatagatagtgttttttaa	RFNASICIFDDCIMIVGGFHYERYIREIEIFDDKTKGWNVIGALDIDSVF*
	ttaatatatgttgttggtggaatttcatatatcaataatataaaagtttttaacatggtc	IVGGFHYERYIREIEIFDDKTKGWNVIGALDIDSVF*		cattatggtggatgtgctatataccatcatggtttaatatatgttgttggtggaatttca	IEIFDDKTKGWNVIGALDIDSVF*
	gaaagctttaatcctatgtcttgtaaatggagaattgagtcgtgcctgaaccagccaaga			tatatcaataatataaaagtttttaacatggtcgaaagctttaatcctatgtcttgtaaa			>OK422494.1_LSDV/Cattle/India/2019/Ranchi-1/P50 reverse complement	SRR21590386__reverse_complement
	tttaatgcatcaatatgtatttttgatgattgtattatgatcgttggaggttttcattat	MT007950.1_LSDV_Namibia_2016_9F__reverse_complement		tggagaattgagtcgtgcctgaaccagccaagatttaatgcatcaatatgtatttttgat	AF409137.1_LSDV_Neethling_Warmbaths_LW__reverse_complement		atggatataaatataatagatgaaagtgtttatgataatgaactattgtatgaaaacaat	MDINIIDESVYDNELLYENNCNEIDENKTLNESIQQPSNLSKLSNIIDENFKFCTSIAIG
	gaaagatatatacgtgaaatagaaatatttgacgataaaacaaaaggatggaacgttata	MTLKRYINKEYVEELKYMLLKNDYDRILIFTIGGISQTRKDIFEISSNYFKKAIKKYSNE		gattgtattatgatcgttggaggttttcattatgaaagatatatacgtgaaatagaaata	MYGCYDVYDVADKYIKKRFMYISNDLTKLRVNELRPILKSSDLVVDTEDFVLNFIIKWGT		tgtaatgaaattgatgaaaacaaaacattaaatgaaagtattcaacaacctagtaactta	NNIYFLGGVDKYLRSVNSVFAINAKTFEKENLPSLIYPRKCPGVTYFNNRIYVIGGIYNN
	ggcgcattagacatagatagtgttttttaa	VKLPFKYKPFTYVLEYINTGYITLNSKNVVDIFAISNVIEIKFIMDACTDFMINYIDDSN		tttgacgataaaacaaaaggatggaacgttataggcgcattagacatagatagtgttttt	VKKTNRLNTMKLVNDSVRFTFLTEKGKKRLRAWSSRFKKKNLMILTKIVINTYHDVIIKI		agtaaattaagcaacataatagatgaaaattttaagttttgtacttcaattgctattggt	CIVNKVESWSFGESVWREEPNLLYPRYNPCVVNVNDTIYVIGGISEYDKSVEVYNLKYNK
		CVDIFRRSYMYGCYDVYDVADKYIKKRFMYISNDLTKLRVNELRPILKSSDLVVDTEDFV		taa	KNLLIVTNLQSLLSLRFIMIT*QKYCLQMI*WI*I**MKVFMIMNYCMKTIVMKLMKTKH		aataatatttactttttaggtggtgtggataaatacttacgatcagtaaatagtgtattc	WSLGECTKYSHYGGCAIYHHGLIYVVGGISYINNIKVFNMVESFNPMSCKWRIESCLNQP
	>AF325528.1_LSDV_NI-2490_isolate_Neethling_2490 reverse complement	LNFIIKWGTVKKTNRLNTMKLVNDSVRFTFLTEKGKKRLRAWSSRF---PYDFNKNSDK-			*MKVFNNLVT*-VN*AT*-*MKILSFVLQLLLVIIFTF*VVWINTYDQ*IVYSQSMQKLL		gcaatcaatgcaaaaacttttgaaaaagaaaacttaccttcattaatttatccaagaaaa	RFNASICIFDDCIMIVGGFHYERYIREIEIFDDKTKGWNVIGALDIDSVF*
	atgactttaaaaaggtatatcaataaagaatatgtagaagaattaaagtacatgttatta	#NAME?		>OK422492.1_LSDV/Cattle/India/2019/Ranchi-1/P10 reverse complement	KKKTYLH*FIQENAQVSLILIIEYMLLVESIIIV*LIKLKVGHLEKVFGEKNQIYYILDT		tgcccaggtgtcacttattttaataatagaatatatgttattggtggaatctataataat
	aaaaatgattatgatagaattttaatatttacaattggaggtatatcacaaacaaggaaa	YENNCNEIDENKTLNESIQQPSNLSKLSNIIDENFKFCTSIAIGNNIYFLGGVDKYLRSV		atgtatggttgttacgatgtgtacgatgttgcagataaatatattaaaaaaaggtttatg	IHVLLMSMIPSMLLEEYLNMINQ*KCII*NIINGHWVSVQNILIMVDVLYTIMV*YMLLV		tgtatagttaataaagttgaaagttggtcatttggagaaagtgtttggagagaagaacca	SRR21590383__reverse_complement
	gatatttttgagatatcatctaattactttaaaaaagctattaaaaaatacagtaacgaa	NSVFAINAKTFEKENLPSLIYPRKCPGVTYFNN-RIYVIGGIYNNCIVNKVESWSFGESV		tatataagcaacgatttaactaaattaagagttaatgaattaaggcccatattaaaaagt	EFHISII*KFLTWSKALILCLVNGELSRA*TSQDLMHQYVFLMIVL*SLEVFIMKDIYVK		aatttactatatcctagatacaatccatgtgttgttaatgtcaatgataccatctatgtt	MDINIIDESVYDNELLYENNCNEIDENKTLNESIQQPSNLSKLSNIIDENFKFCTSIAIG
	gttaagttaccttttaaatataagccatttacgtatgtgttagagtatattaatactggt	WREEPNLLYPRYNPCVVNVNDTIYVIGGISEYDK-SVEVYNLKYNKWSLGECTKYSHYGG		agtgatttagttgtcgataccgaagattttgttcttaattttataattaagtggggaact	*KYLTIKQKDGTL*AH*T*IVFF-		attggaggaatatctgaatatgataaatcagtagaagtgtataatttgaaatataataaa	NNIYFLGGVDKYLRSVNSVFAINAKTFEKENLPSLIYPRKCPGVTYFNNRIYVIGGIYNN
	tatattacattgaatagcaaaaatgttgttgacatttttgctatttctaacgtaatcgaa	CAIYHHGLIYVVGGISYINNIKVFNMVESFNPMSCKWRIESCLNQPRFNASICIFDDCIM		gtcaaaaaaactaataggcttaatacgatgaagttagtaaatgactctgtaagatttacc			tggtcattgggtgagtgtacaaaatattctcattatggtggatgtgctatataccatcat	CIVNKVESWSFGESVWREEPNLLYPRYNPCVVNVNDTIYVIGGISEYDKSVEVYNLKYNK
	attaagtttataatggatgcatgtactgattttatgataaattacattgatgatagtaat	IVGGFHYERYIREIEIFDDKTKGWNVIGALDIDSVF*		tttttaacagaaaaaggaaaaaaaaggttacgagcgtggtcgtccagatttaaaaaaaac	MW656253.1_LSDV/280-KZN/RSA/2018__reverse_complement		ggtttaatatatgttgttggtggaatttcatatatcaataatataaaagtttttaacatg	WSLGECTKYSHYGGCAIYHHGLIYVVGGISYINNIKVFNMVESFNPMSCKWRIESCLNQP
	tgtgttgatatctttagaagatcttatatgtatggttgttacgatgtgtacgatgttgca			cttatgattttaacaaaaatagtgataaacacataccacgatgtaattataaaaataaag	MYGCYDVYDVADKYIKKRFMYISNDLTKLRVNELRPILKSSDLVVDTEDFVLNFIIKWGT		gtcgaaagctttaatcctatgtcttgtaaatggagaattgagtcgtgcctgaaccagcca	RFNASICIFDDCIMIVGGFHYERYIREIEIFDDKTKGWNVIGALDIDSVF*
	gataaatatattaaaaaaaggtttatgtatataagcaacgatttaactaaattaagagtt	MT007951.1_LSDV_Namibia_2016_10F__reverse_complement		aatttattaatagtgacaaatttacaaagtcttttaagtttaaggtttataatgataact	VKKTNRLNTMKLVNDSVRFTFLTEKGKKRLRAWSSRFKKKNLMILTKIVINTYHDVIIKI		agatttaatgcatcaatatgtatttttgatgattgtattatgatcgttggaggttttcat
	aatgaattaaggcccatattaaaaagtagtgatttagttgtcgataccgaagattttgtt	MTLKRYINKEYVEELKYMLLKNDYDRILIFTIGGISQTRKDIFEISSNYFKKAIKKYSNE		taacaaaaatactgtttacaaatgatataatggatataaatataatagatgaaagtgttt	KNLLIVTNLQSLLSLRFIMIT*QKYCLQMI*WI*I**MKVFMIMNYCMKTIVMKLMKTKH		tatgaaagatatatacgtgaaatagaaatatttgacgataaaacaaaaggatggaacgtt	MW699032.1_LSDV/Russia/Dagestan/2015__reverse_complement
	cttaattttataattaagtggggaactgtcaaaaaaactaataggcttaatacgatgaag	VKLPFKYKPFTYVLEYINTGYITLNSKNVVDIFAISNVIEIKFIMDACTDFMINYIDDSN		atgataatgaactattgtatgaaaacaattgtaatgaaattgatgaaaacaaaacattaa	*MKVFNNLVT*-VN*AT*-*MKILSFVLQLLLVIIFTF*VVWINTYDQ*IVYSQSMQKLL		ataggcgcattagacatagatagtgttttttaa	MDINIIDESVYDNELLYENNCNEIDENKTLNESIQQPSNLSKLSNIIDENFKFCTSIAIG
	ttagtaaatgactctgtaagatttacctttttaacagaaaaaggaaaaaaaaggttacga	CVDIFRRSYMYGCYDVYDVADKYIKKRFMYISNDLTKLRVNELRPILKSSDLVVDTEDFV		atgaaagtattcaacaacctagtaacttaagtaaattaagcaacataatagatgaaaatt	KKKTYLH*FIQENAQVSLILIIEYMLLVESIIIV*LIKLKVGHLEKVFGEKNQIYYILDT			NNIYFLGGVDKYLRSVNSVFAINAKTFEKENLPSLIYPRKCPGVTYFNNRIYVIGGIYNN
	gcgtggtcgtccagatttaaaaaaaaaccttatgattttaacaaaaatagtgataaacac	LNFIIKWGTVKKTNRLNTMKLVNDSVRFTFLTEKGKKRLRAWSSRF---PYDFNKNSDK-		ttaagttttgtacttcaattgctattggtaataatatttactttttaggtggtgtggata	IHVLLMSMIPSMLLEEYLNMINQ*KCII*NIINGHWVSVQNILIMVDVLYTIMV*YMLLV		>ON400507.1_LSDV_208/PVNRTVU/2020 reverse complement	CIVNKVESWSFGESVWREEPNLLYPRYNPCVVNVNDTIYVIGGISEYDKSVEVYNLKYNK
	ataccacgatgtaattataaaaataaagaatttattaatagtgacaaatttacaaagtct	#NAME?		aatacttacgatcagtaaatagtgtattcgcaatcaatgcaaaaacttttgaaaaagaaa	EFHISII*KFLTWSKALILCLVNGELSRA*TSQDLMHQYVFLMIVL*SLEVFIMKDIYVK		atggatataaatataatagatgaaagtgtttatgataatgaactattgtatgaaaacaat	WSLGECTKYSHYGGCAIYHHGLIYVVGGISYINNIKVFNMVESFNPMSCKWRIESCLNQP
	tttaagtttaaggtttataatgataacttaacaaaaatactgtttacaaatgatataatg	YENNCNEIDENKTLNESIQQPSNLSKLSNIIDENFKFCTSIAIGNNIYFLGGVDKYLRSV		acttaccttcattaatttatccaagaaaatgcccaggtgtcacttattttaataatagaa	*KYLTIKQKDGTL*AH*T*IVFF-		tgtaatgaaattgatgaaaacaaaacattaaatgaaagtattcaacaacctagtaactta	RFNASICIFDDCIMIVGGFHYERYIREIEIFDDKTKGWNVIGALDIDSVF*
	gatataaatataatagatgaaagtgtttatgataatgaactattgtatgaaaacaattgt	NSVFAINAKTFEKENLPSLIYPRKCPGVTYFNN-RIYVIGGIYNNCIVNKVESWSFGESV		tatatgttattggtggaatctataataattgtatagttaataaagttgaaagttggtcat			agtaaattaagcaacataatagatgaaaattttaagttttgtacttcaattgctattggt
	aatgaaattgatgaaaacaaaacattaaatgaaagtattcaacaacctagtaacttaagt	WREEPNLLYPRYNPCVVNVNDTIYVIGGISEYDK-SVEVYNLKYNKWSLGECTKYSHYGG		ttggagaaagtgtttggagagaagaaccaaatttactatatcctagatacaatccatgtg	SRR21590382__reverse_complement		aataatatttactttttaggtggtgtggataaatacttacgatcagtaaatagtgtattc	MH893760.2_LSDV/Russia/Dagestan/2015__reverse_complement
	aaattaagcaacataatagatgaaaattttaagttttgtacttcaattgctattggtaat	CAIYHHGLIYVVGGISYINNIKVFNMVESFNPMSCKWRIESCLNQPRFNASICIFDDCIM		ttgttaatgtcaatgataccatctatgttattggaggaatatctgaatatgataaatcag	MYGCYDVYDVADKYIKKRFMYISNDLTKLRVNELRPILKSSDLVVDTEDFVLNFIIKWGT		gcaatcaatgcaaaaacttttgaaaaagaaaacttaccttcattaatttatccaagaaaa	MDINIIDESVYDNELLYENNCNEIDENKTLNESIQQPSNLSKLSNIIDENFKFCTSIAIG
	aatatttactttttaggtggtgtggataaatacttacgatcagtaaatagtgtattcgca	IVGGFHYERYIREIEIFDDKTKGWNVIGALDIDSVF*		tagaagtgtataatttgaaatataataaatggtcattgggtgagtgtacaaaatattctc	VKKTNRLNTMKLVNDSVRFTFLTEKGKKRLRAWSSRFKKKTL*F*QK***THTTM*L*K*		tgcccaggtgtcacttattttaataatagaatatatgttattggtggaatctataataat	NNIYFLGGVDKYLRSVNSVFAINAKTFEKENLPSLIYPRKCPGVTYFNNRIYVIGGIYNN
	atcaatgcaaaaacttttgaaaaagaaaacttaccttcattaatttatccaagaaaatgc			attatggtggatgtgctatataccatcatggtttaatatatgttgttggtggaatttcat	RIY***QIYKVF*V*GL***LNKNTVYK*YNGYKYNR*KCL***TIV*KQL**N**KQNI		tgtatagttaataaagttgaaagttggtcatttggagaaagtgtttggagagaagaacca	CIVNKVESWSFGESVWREEPNLLYPRYNPCVVNVNDTIYVIGGISEYDKSVEVYNLKYNK
	ccaggtgtcacttattttaataatagaatatatgttattggtggaatctataataattgt	AF409137.1_LSDV_Neethling_Warmbaths_LW__reverse_complement		atatcaataatataaaagtttttaacatggtcgaaagctttaatcctatgtcttgtaaat	K*KYSTT**LK*IKQHNR*KF*VLYFNCYW**YLLFRWCG*ILTISK*-CIRNQCKNF*K		aatttactatatcctagatacaatccatgtgttgttaatgtcaatgataccatctatgtt	WSLGECTKYSHYGGCAIYHHGLIYVVGGISYINNIKVFNMVESFNPMSCKWRIESCLNQP
	atagttaataaagttgaaagttggtcatttggagaaagtgtttggagagaagaaccaaat	MTLKRYINKEYVEELKYMLLKNDYDRILIFTIGGISQTRKDIFEISSNYFKKAIKKYSNE		ggagaattgagtcgtgcctgaaccagccaagatttaatgcatcaatatgtatttttgatg	RKLTFIN-LSKKMPRCHLF***NICYWWNL**LYS**S*KLVIWRKCLERR-TKFTIS*I		attggaggaatatctgaatatgataaatcagtagaagtgtataatttgaaatataataaa	RFNASICIFDDCIMIVGGFHYERYIREIEIFDDKTKGWNVIGALDIDSVF*
	ttactatatcctagatacaatccatgtgttgttaatgtcaatgataccatctatgttatt	VKLPFKYKPFTYVLEYINTGYITLNSKNVVDIFAISNVIEIKFIMDACTDFMINYIDDSN		attgtattatgatcgttggaggttttcattatgaaagatatatacgtgaaatagaaatat	QSMCC*CQ*YHLCYWRNI*I**ISRSV*FEI**MVIG*VYKIFSLWWMCYIPSWFNICCW		tggtcattgggtgagtgtacaaaatattctcattatggtggatgtgctatataccatcat
	ggaggaatatctgaatatgataaatcagtagaagtgtataatttgaaatataataaatgg	CVDIFRRSYMYGCYDVYDVADKYIKKRFMYISNDLTKLRVNELRPILKSSDLVVDTEDFV		ttgacgataaaacaaaaggatggaacgttataggcgcattagacatagatagtgtttttt	WNFIYQ*YKSF*HGRKL*SYVL*MEN*VVPEPAKI*CINMYF**LYYDRWRFSL*KIYT*		ggtttaatatatgttgttggtggaatttcatatatcaataatataaaagtttttaacatg	MN995838.1_LSDV_pendik__reverse_complement
	tcattgggtgagtgtacaaaatattctcattatggtggatgtgctatataccatcatggt	LNFIIKWGTVKKTNRLNTMKLVNDSVRFTFLTEKGKKRLRAWSSRFKKKNLMILTKIVIN		aa	NRNI*R*NKRMERYRRIRHR*CFL		gtcgaaagctttaatcctatgtcttgtaaatggagaattgagtcgtgcctgaaccagcca	MDINIIDESVYDNELLYENNCNEIDENKTLNESIQQPSNLSKLSNIIDENFKFCTSIAIG
	ttaatatatgttgttggtggaatttcatatatcaataatataaaagtttttaacatggtc	TYHDVIIKIKNLLIVTNLQSLLSLRFIMIT*QKYCLQMI*WI*I**MKVFMIMNYCMKTI					agatttaatgcatcaatatgtatttttgatgattgtattatgatcgttggaggttttcat	NNIYFLGGVDKYLRSVNSVFAINAKTFEKENLPSLIYPRKCPGVTYFNNRIYVIGGIYNN
	gaaagctttaatcctatgtcttgtaaatggagaattgagtcgtgcctgaaccagccaaga	VMKLMKTKH*MKVFNNLVT*VN*AT**MKILSFVLQLLLVIIFTF*VVWIN---TYDQ*I		>OK422493.1_LSDV/Cattle/India/2019/Ranchi-1/P30 reverse complement	SRR21590384__reverse_complement		tatgaaagatatatacgtgaaatagaaatatttgacgataaaacaaaaggatggaacgtt	CIVNKVESWSFGESVWREEPNLLYPRYNPCVVNVNDTIYVIGGISEYDKSVEVYNLKYNK
	tttaatgcatcaatatgtatttttgatgattgtattatgatcgttggaggttttcattat	VYSQSMQKLLKKKTYLH*FIQENAQVSLILIIE-YMLLVESIIIV*LIKLKVGHLEKVFG		atgtatggttgttacgatgtgtacgatgttgcagataaatatattaaaaaaaggtttatg	MYGCYDVYDVADKYIKKRFMYISNDLTKLRVNELRPILKSSDLVVDTEDFVLNFIIKWGT		ataggcgcattagacatagatagtgttttttaa	WSLGECTKYSHYGGCAIYHHGLIYVVGGISYINNIKVFNMVESFNPMSCKWRIESCLNQP
	gaaagatatatacgtgaaatagaaatatttgacgataaaacaaaaggatggaacgttata	EKNQIYYILDTIHVLLMSMIPSMLLEEYLNMINQ*KCII*NIINGHWVSVQNILIMVDVL		tatataagcaacgatttaactaaattaagagttaatgaattaaggcccatattaaaaagt	VKKTNRLNTMKLVNDSVRFTFLTEKGKKRLRAWSSRFKKKTL*F*QK***THTTM*L*K*			RFNASICIFDDCIMIVGGFHYERYIREIEIFDDKTKGWNVIGALDIDSVF*
	ggcgcattagacatagatagtgttttttaa	YTIMV*YMLLVEFHISII*--KFLTWSKALILCLVNGELSRA*TSQDLMHQYVFLMIVL*		agtgatttagttgtcgataccgaagattttgttcttaattttataattaagtggggaact	RIY***QIYKVF*V*GL***LNKNTVYK*YNGYKYNR*KCL***TIV*KQL**N**KQNI		>OK318001.1_LSDV_isolate_V281 reverse complement
		SLEVFIMKDIYVK*KYLTIKQKDGTL*-AH*T*IVFF		gtcaaaaaaactaataggcttaatacgatgaagttagtaaatgactctgtaagatttacc	K*KYSTT**LK*IKQHNR*KF*VLYFNCYW**YLLFRWCG*ILTISK*-CIRNQCKNF*K		atggatataaatataatagatgaaagtgtttatgataatgaactattgtatgaaaacaat	KX894508.1_LSDV_155920/2012__reverse_complement
	>OK422492.1_LSDV/Cattle/India/2019/Ranchi-1/P10 reverse complement			tttttaacagaaaaaggaaaaaaaaggttacgagcgtggtcgtccagatttaaaaaaaac	RKLTFIN-LSKKMPRCHLF***NICYWWNL**LYS**S*KLVIWRKCLERR-TKFTIS*I		tgtaatgaaattgatgaaaacaaaacattaaatgaaagtattcaacaacctagtaactta	MDINIIDESVYDNELLYENNCNEIDENKTLNESIQQPSNLSKLSNIIDENFKFCTSIAIG
	atgactttaaaaaggtatatcaataaagaatatgtagaagaattaaagtacatgttatta	MW656253.1_LSDV/280-KZN/RSA/2018__reverse_complement		cttatgattttaacaaaaatagtgataaacacataccacgatgtaattataaaaataaag	QSMCC*CQ*YHLCYWRNI*I**ISRSV*FEI**MVIG*VYKIFSLWWMCYIPSWFNICCW		agtaaattaagcaacataatagatgaaaattttaagttttgtacttcaattgctattggt	NNIYFLGGVDKYLRSVNSVFAINAKTFEKENLPSLIYPRKCPGVTYFNNRIYVIGGIYNN
	aaaaatgattatgatagaattttaatatttacaattggaggtatatcacaaacaaggaaa	MTLKRYINKEYVEELKYMLLKNDYDRILIFTIGGISQTRKDIFEISSNYFKKAIKKYSNE		aatttattaatagtgacaaatttacaaagtcttttaagtttaaggtttataatgataact	WNFIYQ*YKSF*HGRKL*SYVL*MEN*VVPEPAKI*CINMYF**LYYDRWRFSL*KIYT*		aataatatttactttttaggtggtgtggataaatacttacgatcagtaaatagtgtattc	CIVNKVESWSFGESVWREEPNLLYPRYNPCVVNVNDTIYVIGGISEYDKSVEVYNLKYNK
	gatatttttgagatatcatctaattactttaaaaaagctattaaaaaatacagtaacgaa	VKLPFKYKPFTYVLEYINTGYITLNSKNVVDIFAISNVIEIKFIMDACTDFMINYIDDSN		taacaaaaatactgtttacaaatgatataatggatataaatataatagatgaaagtgttt	NRNI*R*NKRMERYRRIRHR*CFL		gcaatcaatgcaaaaacttttgaaaaagaaaacttaccttcattaatttatccaagaaaa	WSLGECTKYSHYGGCAIYHHGLIYVVGGISYINNIKVFNMVESFNPMSCKWRIESCLNQP
	gttaagttaccttttaaatataagccatttacgtatgtgttagagtatattaatactggt	CVDIFRRSYMYGCYDVYDVADKYIKKRFMYISNDLTKLRVNELRPILKSSDLVVDTEDFV		atgataatgaactattgtatgaaaacaattgtaatgaaattgatgaaaacaaaacattaa			tgcccaggtgtcacttattttaataatagaatatatgttattggtggaatctataataat	RFNASICIFDDCIMIVGGFHYERYIREIEIFDDKTKGWNVIGALDIDSVF*
	tatattacattgaatagcaaaaatgttgttgacatttttgctatttctaacgtaatcgaa	LNFIIKWGTVKKTNRLNTMKLVNDSVRFTFLTEKGKKRLRAWSSRFKKKNLMILTKIVIN		atgaaagtattcaacaacctagtaacttaagtaaattaagcaacataatagatgaaaatt	SRR21590385__reverse_complement		tgtatagttaataaagttgaaagttggtcatttggagaaagtgtttggagagaagaacca
	attaagtttataatggatgcatgtactgattttatgataaattacattgatgatagtaat	TYHDVIIKIKNLLIVTNLQSLLSLRFIMIT*QKYCLQMI*WI*I**MKVFMIMNYCMKTI		ttaagttttgtacttcaattgctattggtaataatatttactttttaggtggtgtggata	MYGCYDVYDVADKYIKKRFMYISNDLTKLRVNELRPILKSSDLVVDTEDFVLNFIIKWGT		aatttactatatcctagatacaatccatgtgttgttaatgtcaatgataccatctatgtt	MN642592.1_LSDV_Kubash/KAZ/16__reverse_complement
	tgtgttgatatctttagaagatcttatatgtatggttgttacgatgtgtacgatgttgca	VMKLMKTKH*MKVFNNLVT*VN*AT**MKILSFVLQLLLVIIFTF*VVWIN---TYDQ*I		aatacttacgatcagtaaatagtgtattcgcaatcaatgcaaaaacttttgaaaaagaaa	VKKTNRLNTMKLVNDSVRFTFLTEKGKKRLRAWSSRFKKKTL*F*QK***THTTM*L*K*		attggaggaatatctgaatatgataaatcagtagaagtgtataatttgaaatataataaa	MDINIIDESVYDNELLYENNCNEIDENKTLNESIQQPSNLSKLSNIIDENFKFCTSIAIG
	gataaatatattaaaaaaaggtttatgtatataagcaacgatttaactaaattaagagtt	VYSQSMQKLLKKKTYLH*FIQENAQVSLILIIE-YMLLVESIIIV*LIKLKVGHLEKVFG		acttaccttcattaatttatccaagaaaatgcccaggtgtcacttattttaataatagaa	RIY***QIYKVF*V*GL***LNKNTVYK*YNGYKYNR*KCL***TIV*KQL**N**KQNI		tggtcattgggtgagtgtacaaaatattctcattatggtggatgtgctatataccatcat	NNIYFLGGVDKYLRSVNSVFAINAKTFEKENLPSLIYPRKCPGVTYFNNRIYVIGGIYNN
	aatgaattaaggcccatattaaaaagtagtgatttagttgtcgataccgaagattttgtt	EKNQIYYILDTIHVLLMSMIPSMLLEEYLNMINQ*KCII*NIINGHWVSVQNILIMVDVL		tatatgttattggtggaatctataataattgtatagttaataaagttgaaagttggtcat	K*KYSTT**LK*IKQHNR*KF*VLYFNCYW**YLLFRWCG*ILTISK*-CIRNQCKNF*K		ggtttaatatatgttgttggtggaatttcatatatcaataatataaaagtttttaacatg	CIVNKVESWSFGESVWREEPNLLYPRYNPCVVNVNDTIYVIGGISEYDKSVEVYNLKYNK
	cttaattttataattaagtggggaactgtcaaaaaaactaataggcttaatacgatgaag	YTIMV*YMLLVEFHISII*--KFLTWSKALILCLVNGELSRA*TSQDLMHQYVFLMIVL*		ttggagaaagtgtttggagagaagaaccaaatttactatatcctagatacaatccatgtg	RKLTFIN-LSKKMPRCHLF***NICYWWNL**LYS**S*KLVIWRKCLERR-TKFTIS*I		gtcgaaagctttaatcctatgtcttgtaaatggagaattgagtcgtgcctgaaccagcca	WSLGECTKYSHYGGCAIYHHGLIYVVGGISYINNIKVFNMVESFNPMSCKWRIESCLNQP
	ttagtaaatgactctgtaagatttacctttttaacagaaaaaggaaaaaaaaggttacga	SLEVFIMKDIYVK*KYLTIKQKDGTL*-AH*T*IVFF		ttgttaatgtcaatgataccatctatgttattggaggaatatctgaatatgataaatcag	QSMCC*CQ*YHLCYWRNI*I**ISRSV*FEI**MVIG*VYKIFSLWWMCYIPSWFNICCW		agatttaatgcatcaatatgtatttttgatgattgtattatgatcgttggaggttttcat	RFNASICIFDDCIMIVGGFHYERYIREIEIFDDKTKGWNVIGALDIDSVF*
	gcgtggtcgtccagatttaaaaaaaaccttatgattttaacaaaaatagtgataaacaca			tagaagtgtataatttgaaatataataaatggtcattgggtgagtgtacaaaatattctc	WNFIYQ*YKSF*HGRKL*SYVL*MEN*VVPEPAKI*CINMYF**LYYDRWRFSL*KIYT*		tatgaaagatatatacgtgaaatagaaatatttgacgataaaacaaaaggatggaacgtt
	taccacgatgtaattataaaaataaagaatttattaatagtgacaaatttacaaagtctt	SRR21590382__reverse_complement		attatggtggatgtgctatataccatcatggtttaatatatgttgttggtggaatttcat	NRNI*R*NKRMERYRRIRHR*CFL		ataggcgcattagacatagatagtgttttttaa	KY702007.1_LSDV_SERBIA/Bujanovac/2016__reverse_complement
	ttaagtttaaggtttataatgataacttaacaaaaatactgtttacaaatgatataatgg	MTLKRYINKEYVEELKYMLLKNDYDRILIFTIGGISQTRKDIFEISSNYFKKAIKKYSNE		atatcaataatataaaagtttttaacatggtcgaaagctttaatcctatgtcttgtaaat				MDINIIDESVYDNELLYENNCNEIDENKTLNESIQQPSNLSKLSNIIDENFKFCTSIAIG
	atataaatataatagatgaaagtgtttatgataatgaactattgtatgaaaacaattgta	VKLPFKYKPFTYVLEYINTGYITLNSKNVVDIFAISNVIEIKFIMDACTDFMINYIDDSN		ggagaattgagtcgtgcctgaaccagccaagatttaatgcatcaatatgtatttttgatg	SRR21590386__reverse_complement		>MT007950.1_LSDV_Namibia_2016_9F reverse complement	NNIYFLGGVDKYLRSVNSVFAINAKTFEKENLPSLIYPRKCPGVTYFNNRIYVIGGIYNN
	atgaaattgatgaaaacaaaacattaaatgaaagtattcaacaacctagtaacttaagta	CVDIFRRSYMYGCYDVYDVADKYIKKRFMYISNDLTKLRVNELRPILKSSDLVVDTEDFV		attgtattatgatcgttggaggttttcattatgaaagatatatacgtgaaatagaaatat	MYGCYDVYDVADKYIKKRFMYISNDLTKLRVNELRPILKSSDLVVDTEDFVLNFIIKWGT		atggatataaatataatagatgaaagtgtttatgataatgaactattgtatgaaaacaat	CIVNKVESWSFGESVWREEPNLLYPRYNPCVVNVNDTIYVIGGISEYDKSVEVYNLKYNK
	aattaagcaacataatagatgaaaattttaagttttgtacttcaattgctattggtaata	LNFIIKWGTVKKTNRLNTMKLVNDSVRFTFLTEKGKKRLRAWSSRFKKKTL*F*QK***-		ttgacgataaaacaaaaggatggaacgttataggcgcattagacatagatagtgtttttt	VKKTNRLNTMKLVNDSVRFTFLTEKGKKRLRAWSSRFKKKPYDFNKNSDKHIPRCNYKNK		tgtaatgaaattgatgaaaacaaaacattaaatgaaagtattcaacaacctagtaactta	WSLGECTKYSHYGGCAIYHHGLIYVVGGISYINNIKVFNMVESFNPMSCKWRIESCLNQP
	atatttactttttaggtggtgtggataaatacttacgatcagtaaatagtgtattcgcaa	--THTTM*L*K*RIY***QIYKVF*V*GL*--**LNKNTVYK*YNGYKYNR*KCL***TI		aa	EFINSDKFTKSFKFKVYNDNLTKILFINDIMDINIIDESVYDNELLYENNCNEIDENKTL		agtaaattaagcaacataatagatgaaaattttaagttttgtacttcaattgctattggt	RFNASICIFDDCIMIVGGFHYERYIREIEIFDDKTKGWNVIGALDIDSVF*
	tcaatgcaaaaacttttgaaaaagaaaacttaccttcattaatttatccaagaaaatgcc	V*KQL**N**KQNIK*KYSTT**LK*IKQHNR*KF*VLYFNCYW**YLLFRWCG*ILTIS			NESIQQPSNLSKLSNIIDENFKFCTSIAIGNNIYFLGGVDKYLRSVNSVFAINAKTFEKE		aataatatttactttttaggtggtgtggataaatacttacgatcagtaaatagtgtattc
	caggtgtcacttattttaataatagaatatatgttattggtggaatctataataattgta	K*CIRNQCKNF*KRKLTFINLSKKMPRCHLF***NICYWWNL**LYS**S*KLVIWRKCL		>OK422494.1_LSDV/Cattle/India/2019/Ranchi-1/P50 reverse complement	NLPSLIYPRKCPGVTYFNNRIYVIGGIYNNCIVN---KVESWSFGESVWREEPNLLYPRY		gcaatcaatgcaaaaacttttgaaaaagaaaacttaccttcattaatttatccaagaaaa	MT643825.1_LSDV_210LSD-249/BUL/16__reverse_complement
	tagttaataaagttgaaagttggtcatttggagaaagtgtttggagagaagaaccaaatt	ERRTKFTIS*IQSMCC*CQ*YHLCYWRNI*I**ISRSV*FEI**-MVIG*VYKIFSLWWM		atgtatggttgttacgatgtgtacgatgttgcagataaatatattaaaaaaaggtttatg	NPCVVNVNDTIYVIGGISEYDKSVEVYNLKYNKWSLGECTKYSHYGGCAIYHHGLIYVVG		tgcccaggtgtcacttattttaataatagaatatatgttattggtggaatctataataat	MDINIIDESVYDNELLYENNCNEIDENKTLNESIQQPSNLSKLSNIIDENFKFCTSIAIG
	tactatatcctagatacaatccatgtgttgttaatgtcaatgataccatctatgttattg	CYIPSWFNICCWWNFIYQ*-YKSF*HGRKL*SYVL*MEN*VVPEPAKI*CINMYF**LYY		tatataagcaacgatttaactaaattaagagttaatgaattaaggcccatattaaaaagt	GISYINNIKVFNMVESFNPMSCKWRIESCLNQPRFNASICIFDDCIMIVGGFHYERYIRE		tgtatagttaataaagttgaaagttggtcatttggagaaagtgtttggagagaagaacca	NNIYFLGGVDKYLRSVNSVFAINAKTFEKENLPSLIYPRKCPGVTYFNNRIYVIGGIYNN
	gaggaatatctgaatatgataaatcagtagaagtgtataatttgaaatataataaatggt	DRWRFSL*KIYT*NRNI*R*NKRMERYRRIRHR*CFL		agtgatttagttgtcgataccgaagattttgttcttaattttataattaagtggggaact	IEIFDDKTKGWNVIGALDIDSVF*		aatttactatatcctagatacaatccatgtgttgttaatgtcaatgataccatctatgtt	CIVNKVESWSFGESVWREEPNLLYPRYNPCVVNVNDTIYVIGGISEYDKSVEVYNLKYNK
	cattgggtgagtgtacaaaatattctcattatggtggatgtgctatataccatcatggtt			gtcaaaaaaactaataggcttaatacgatgaagttagtaaatgactctgtaagatttacc			attggaggaatatctgaatatgataaatcagtagaagtgtataatttgaaatataataaa	WSLGECTKYSHYGGCAIYHHGLIYVVGGISYINNIKVFNMVESFNPMSCKWRIESCLNQP
	taatatatgttgttggtggaatttcatatatcaataatataaaagtttttaacatggtcg	SRR21590384__reverse_complement		tttttaacagaaaaaggaaaaaaaaggttacgagcgtggtcgtccagatttaaaaaaaac	SRR21590383__reverse_complement		tggtcattgggtgagtgtacaaaatattctcattatggtggatgtgctatataccatcat	RFNASICIFDDCIMIVGGFHYERYIREIEIFDDKTKGWNVIGALDIDSVF*
	aaagctttaatcctatgtcttgtaaatggagaattgagtcgtgcctgaaccagccaagat	MTLKRYINKEYVEELKYMLLKNDYDRILIFTIGGISQTRKDIFEISSNYFKKAIKKYSNE		cttatgattttaacaaaaatagtgataaacacataccacgatgtaattataaaaataaag	MYGCYDVYDVADKYIKKRFMYISNDLTKLRVNELRPILKSSDLVVDTEDFVLNFIIKWGT		ggtttaatatatgttgttggtggaatttcatatatcaataatataaaagtttttaacatg
	ttaatgcatcaatatgtatttttgatgattgtattatgatcgttggaggttttcattatg	VKLPFKYKPFTYVLEYINTGYITLNSKNVVDIFAISNVIEIKFIMDACTDFMINYIDDSN		aatttattaatagtgacaaatttacaaagtcttttaagtttaaggtttataatgataact	VKKTNRLNTMKLVNDSVRFTFLTEKGKKRLRAWSSRFKKKTL*F*QK***THTTM*L*K*		gtcgaaagctttaatcctatgtcttgtaaatggagaattgagtcgtgcctgaaccagcca	KY829023.3_LSDV_Evros/GR/15__reverse_complement
	aaagatatatacgtgaaatagaaatatttgacgataaaacaaaaggatggaacgttatag	CVDIFRRSYMYGCYDVYDVADKYIKKRFMYISNDLTKLRVNELRPILKSSDLVVDTEDFV		taacaaaaatactgtttacaaatgatataatggatataaatataatagatgaaagtgttt	RIY***QIYKVF*V*GL***LNKNTVYK*YNGYKYNR*KCL***TIV*KQL**N**KQNI		agatttaatgcatcaatatgtatttttgatgattgtattatgatcgttggaggttttcat	MDINIIDESVYDNELLYENNCNEIDENKTLNESIQQPSNLSKLSNIIDENFKFCTSIAIG
	gcgcattagacatagatagtgttttttaa	LNFIIKWGTVKKTNRLNTMKLVNDSVRFTFLTEKGKKRLRAWSSRFKKKTL*F*QK***-		atgataatgaactattgtatgaaaacaattgtaatgaaattgatgaaaacaaaacattaa	K*KYSTT**LK*IKQHNR*KF*VLYFNCYW**YLLFRWCG*ILTISK*-CIRNQCKNF*K		tatgaaagatatatacgtgaaatagaaatatttgacgataaaacaaaaggatggaacgtt	NNIYFLGGVDKYLRSVNSVFAINAKTFEKENLPSLIYPRKCPGVTYFNNRIYVIGGIYNN
		--THTTM*L*K*RIY***QIYKVF*V*GL*--**LNKNTVYK*YNGYKYNR*KCL***TI		atgaaagtattcaacaacctagtaacttaagtaaattaagcaacataatagatgaaaatt	RKLTFIN-LSKKMPRCHLF***NICYWWNL**LYS**S*KLVIWRKCLERR-TKFTIS*I		ataggcgcattagacatagatagtgttttttaa	CIVNKVESWSFGESVWREEPNLLYPRYNPCVVNVNDTIYVIGGISEYDKSVEVYNLKYNK
	>OK422493.1_LSDV/Cattle/India/2019/Ranchi-1/P30 reverse complement	V*KQL**N**KQNIK*KYSTT**LK*IKQHNR*KF*VLYFNCYW**YLLFRWCG*ILTIS		ttaagttttgtacttcaattgctattggtaataatatttactttttaggtggtgtggata	QSMCC*CQ*YHLCYWRNI*I**ISRSV*FEI**MVIG*VYKIFSLWWMCYIPSWFNICCW			WSLGECTKYSHYGGCAIYHHGLIYVVGGISYINNIKVFNMVESFNPMSCKWRIESCLNQP
	atgactttaaaaaggtatatcaataaagaatatgtagaagaattaaagtacatgttatta	K*CIRNQCKNF*KRKLTFINLSKKMPRCHLF***NICYWWNL**LYS**S*KLVIWRKCL		aatacttacgatcagtaaatagtgtattcgcaatcaatgcaaaaacttttgaaaaagaaa	WNFIYQ*YKSF*HGRKL*SYVL*MEN*VVPEPAKI*CINMYF**LYYDRWRFSL*KIYT*		>MT007951.1_LSDV_Namibia_2016_10F reverse complement	RFNASICIFDDCIMIVGGFHYERYIREIEIFDDKTKGWNVIGALDIDSVF*
	aaaaatgattatgatagaattttaatatttacaattggaggtatatcacaaacaaggaaa	ERRTKFTIS*IQSMCC*CQ*YHLCYWRNI*I**ISRSV*FEI**-MVIG*VYKIFSLWWM		acttaccttcattaatttatccaagaaaatgcccaggtgtcacttattttaataatagaa	NRNI*R*NKRMERYRRIRHR*CFL		atggatataaatataatagatgaaagtgtttatgataatgaactattgtatgaaaacaat
	gatatttttgagatatcatctaattactttaaaaaagctattaaaaaatacagtaacgaa	CYIPSWFNICCWWNFIYQ*-YKSF*HGRKL*SYVL*MEN*VVPEPAKI*CINMYF**LYY		tatatgttattggtggaatctataataattgtatagttaataaagttgaaagttggtcat			tgtaatgaaattgatgaaaacaaaacattaaatgaaagtattcaacaacctagtaactta	MT134042.1_LSDV/Russia/Udmurtiya/2019__reverse_complement
	gttaagttaccttttaaatataagccatttacgtatgtgttagagtatattaatactggt	DRWRFSL*KIYT*NRNI*R*NKRMERYRRIRHR*CFL		ttggagaaagtgtttggagagaagaaccaaatttactatatcctagatacaatccatgtg	MW699032.1_LSDV/Russia/Dagestan/2015__reverse_complement		agtaaattaagcaacataatagatgaaaattttaagttttgtacttcaattgctattggt	MDINIIDESVYDNELLYENNCNEIDENKTLNESIQQPSNLSKLSNIIDENFKFCTSIAIG
	tatattacattgaatagcaaaaatgttgttgacatttttgctatttctaacgtaatcgaa			ttgttaatgtcaatgataccatctatgttattggaggaatatctgaatatgataaatcag	MYGCYDVYDVADKYIKKRFMYISNDLTKLRVNELRPILKSSDLVVDTEDFVLNFIIKWGT		aataatatttactttttaggtggtgtggataaatacttacgatcagtaaatagtgtattc	NNIYFLGGVDKYLRSVNSVFAINVKTFERENLPSLIYPRKCPGATYFNNRIYVIGGIYNN
	attaagtttataatggatgcatgtactgattttatgataaattacattgatgatagtaat	SRR21590385__reverse_complement		tagaagtgtataatttgaaatataataaatggtcattgggtgagtgtacaaaatattctc	VKKTNRLNTMKLVNDSVRFTFLTEKGKKRLRAWSSRFKKKNLMILTKIVINTYHDVIIKI		gcaatcaatgcaaaaacttttgaaaaagaaaacttaccttcattaatttatccaagaaaa	CIVNKVESWSFGESVWREEPNLLYPRYNPCVVNVNDTIYVIGGISEYDKSVEVYNLKYNK
	tgtgttgatatctttagaagatcttatatgtatggttgttacgatgtgtacgatgttgca	MTLKRYINKEYVEELKYMLLKNDYDRILIFTIGGISQTRKDIFEISSNYFKKAIKKYSNE		attatggtggatgtgctatataccatcatggtttaatatatgttgttggtggaatttcat	KNLLIVTNLQSLLSLRFIMIT*QKYCLQMI*WI*I**MKVFMIMNYCMKTIVMKLMKTKH		tgcccaggtgtcacttattttaataatagaatatatgttattggtggaatctataataat	WSLGECTKYSHYGGCAIYHHGLIYVVGGISYINNIKVFNMVESFNPMSCKWRIESCLNQP
	gataaatatattaaaaaaaggtttatgtatataagcaacgatttaactaaattaagagtt	VKLPFKYKPFTYVLEYINTGYITLNSKNVVDIFAISNVIEIKFIMDACTDFMINYIDDSN		atatcaataatataaaagtttttaacatggtcgaaagctttaatcctatgtcttgtaaat	*MKVFNNLVT*-VN*AT*-*MKILSFVLQLLLVIIFTF*VVWINTYDQ*IVYSQSMQKLL		tgtatagttaataaagttgaaagttggtcatttggagaaagtgtttggagagaagaacca	RFNASICIFDDCIMIVGGFHYERYIREIEIFDDKTKGWNVIGALDIDSVF*
	aatgaattaaggcccatattaaaaagtagtgatttagttgtcgataccgaagattttgtt	CVDIFRRSYMYGCYDVYDVADKYIKKRFMYISNDLTKLRVNELRPILKSSDLVVDTEDFV		ggagaattgagtcgtgcctgaaccagccaagatttaatgcatcaatatgtatttttgatg	KKKTYLH*FIQENAQVSLILIIEYMLLVESIIIV*LIKLKVGHLEKVFGEKNQIYYILDT		aatttactatatcctagatacaatccatgtgttgttaatgtcaatgataccatctatgtt
	cttaattttataattaagtggggaactgtcaaaaaaactaataggcttaatacgatgaag	LNFIIKWGTVKKTNRLNTMKLVNDSVRFTFLTEKGKKRLRAWSSRFKKKTL*F*QK***-		attgtattatgatcgttggaggttttcattatgaaagatatatacgtgaaatagaaatat	IHVLLMSMIPSMLLEEYLNMINQ*KCII*NIINGHWVSVQNILIMVDVLYTIMV*YMLLV		attggaggaatatctgaatatgataaatcagtagaagtgtataatttgaaatataataaa	OM984485.1_LSDV_XJ201901__reverse_complement
	ttagtaaatgactctgtaagatttacctttttaacagaaaaaggaaaaaaaaggttacga	--THTTM*L*K*RIY***QIYKVF*V*GL*--**LNKNTVYK*YNGYKYNR*KCL***TI		ttgacgataaaacaaaaggatggaacgttataggcgcattagacatagatagtgtttttt	EFHISII*KFLTWSKALILCLVNGELSRA*TSQDLMHQYVFLMIVL*SLEVFIMKDIYVK		tggtcattgggtgagtgtacaaaatattctcattatggtggatgtgctatataccatcat	MDINIIDESVYDNELLYENNCNEIDENKTLNESIQQPSNLSKLSNIIDENFKFCTSIAIG
	gcgtggtcgtccagatttaaaaaaaaccttatgattttaacaaaaatagtgataaacaca	V*KQL**N**KQNIK*KYSTT**LK*IKQHNR*KF*VLYFNCYW**YLLFRWCG*ILTIS		aa	*KYLTIKQKDGTL*AH*T*IVFF-		ggtttaatatatgttgttggtggaatttcatatatcaataatataaaagtttttaacatg	NNIYFLGGVDKYLRSVNSVFAINVKTFERENLPSLIYPRKCPGATYFNNRIYVIGGIYNN
	taccacgatgtaattataaaaataaagaatttattaatagtgacaaatttacaaagtctt	K*CIRNQCKNF*KRKLTFINLSKKMPRCHLF***NICYWWNL**LYS**S*KLVIWRKCL					gtcgaaagctttaatcctatgtcttgtaaatggagaattgagtcgtgcctgaaccagcca	CIVNKVESWSFGESVWREEPNLLYPRYNPCVVNVNDTIYVIGGISEYDKSVEVYNLKYNK
	ttaagtttaaggtttataatgataacttaacaaaaatactgtttacaaatgatataatgg	ERRTKFTIS*IQSMCC*CQ*YHLCYWRNI*I**ISRSV*FEI**-MVIG*VYKIFSLWWM		>ON400507.1_LSDV_208/PVNRTVU/2020 reverse complement	MH893760.2_LSDV/Russia/Dagestan/2015__reverse_complement		agatttaatgcatcaatatgtatttttgatgattgtattatgatcgttggaggttttcat	WSLGECTKYSHYGGCAIYHHGLIYVVGGISYINNIKVFNMVESFNPMSCKWRIESCLNQP
	atataaatataatagatgaaagtgtttatgataatgaactattgtatgaaaacaattgta	CYIPSWFNICCWWNFIYQ*-YKSF*HGRKL*SYVL*MEN*VVPEPAKI*CINMYF**LYY		atgtatggttgttacgatgtgtacgatgttgcagataaatatattaaaaaaaggtttatg	MYGCYDVYDVADKYIKKRFMYISNDLTKLRVNELRPILKSSDLVVDTEDFVLNFIIKWGT		tatgaaagatatatacgtgaaatagaaatatttgacgataaaacaaaaggatggaacgtt	RFNSSICIFDDCIMIVGGFHYERYIREIEIFDDKTKGWNVIGALDIDSVF*
	atgaaattgatgaaaacaaaacattaaatgaaagtattcaacaacctagtaacttaagta	DRWRFSL*KIYT*NRNI*R*NKRMERYRRIRHR*CFL		tatataagcaacgatttaactaaattaagagttaatgaattaaggcccatattaaaaagt	VKKTNRLNTMKLVNDSVRFTFLTEKGKKRLRAWSSRFKKKNLMILTKIVINTYHDVIIKI		ataggcgcattagacatagatagtgttttttaa
	aattaagcaacataatagatgaaaattttaagttttgtacttcaattgctattggtaata			agtgatttagttgtcgataccgaagattttgttcttaattttataattaagtggggaact	KNLLIVTNLQSLLSLRFIMIT*QKYCLQMI*WI*I**MKVFMIMNYCMKTIVMKLMKTKH			OM984486.1_LSDV_FJ2019__reverse_complement
	atatttactttttaggtggtgtggataaatacttacgatcagtaaatagtgtattcgcaa	SRR21590386__reverse_complement		gtcaaaaaaactaataggcttaatacgatgaagttagtaaatgactctgtaagatttacc	*MKVFNNLVT*-VN*AT*-*MKILSFVLQLLLVIIFTF*VVWINTYDQ*IVYSQSMQKLL		>AF409137.1_LSDV_Neethling_Warmbaths_LW reverse complement	MDINIIDESVYDNELLYENNCNEIDENKTLNESIQQPSNLSKLSNIIDENFKFCTSIAIG
	tcaatgcaaaaacttttgaaaaagaaaacttaccttcattaatttatccaagaaaatgcc	MTLKRYINKEYVEELKYMLLKNDYDRILIFTIGGISQTRKDIFEISSNYFKKAIKKYSNE		tttttaacagaaaaaggaaaaaaaaggttacgagcgtggtcgtccagatttaaaaaaaac	KKKTYLH*FIQENAQVSLILIIEYMLLVESIIIV*LIKLKVGHLEKVFGEKNQIYYILDT		atggatataaatataatagatgaaagtgtttatgataatgaactattgtatgaaaacaat	NNIYFLGGVDKYLRSVNSVFAINVKTFERENLPSLIYPRKCPGATYFNNRIYVIGGIYNN
	caggtgtcacttattttaataatagaatatatgttattggtggaatctataataattgta	VKLPFKYKPFTYVLEYINTGYITLNSKNVVDIFAISNVIEIKFIMDACTDFMINYIDDSN		cttatgattttaacaaaaatagtgataaacacataccacgatgtaattataaaaataaag	IHVLLMSMIPSMLLEEYLNMINQ*KCII*NIINGHWVSVQNILIMVDVLYTIMV*YMLLV		tgtaatgaaattgatgaaaacaaaacattaaatgaaagtattcaacaacctagtaactta	CIVNKVESWSFGESVWREEPNLLYPRYNPCVVNVNDTIYVIGGISEYDKSVEVYNLKYNK
	tagttaataaagttgaaagttggtcatttggagaaagtgtttggagagaagaaccaaatt	CVDIFRRSYMYGCYDVYDVADKYIKKRFMYISNDLTKLRVNELRPILKSSDLVVDTEDFV		aatttattaatagtgacaaatttacaaagtcttttaagtttaaggtttataatgataact	EFHISII*KFLTWSKALILCLVNGELSRA*TSQDLMHQYVFLMIVL*SLEVFIMKDIYVK		agtaaattaagcaacataatagatgaaaattttaagttttgtacttcaattgctattggt	WSLGECTKYSHYGGCAIYHHGLIYVVGGISYINNIKVFNMVESFNPMSCKWRIESCLNQP
	tactatatcctagatacaatccatgtgttgttaatgtcaatgataccatctatgttattg	LNFIIKWGTVKKTNRLNTMKLVNDSVRFTFLTEKGKKRLRAWSSRFKKKPYDFNKNSDK-		taacaaaaatactgtttacaaatgatataatggatataaatataatagatgaaagtgttt	*KYLTIKQKDGTL*AH*T*IVFF-		aataatatttactttttaggtggtgtggataaatacttacgatcagtaaatagtgtattc	RFNSSICIFDDCIMIVGGFHYERYIREIEIFDDKTKGWNVIGALDIDSVF*
	gaggaatatctgaatatgataaatcagtagaagtgtataatttgaaatataataaatggt	#NAME?		atgataatgaactattgtatgaaaacaattgtaatgaaattgatgaaaacaaaacattaa			gcaatcaatgcaaaaacttttgaaaaagaaaacttaccttcattaatttatccaagaaaa
	cattgggtgagtgtacaaaatattctcattatggtggatgtgctatataccatcatggtt	YENNCNEIDENKTLNESIQQPSNLSKLSNIIDENFKFCTSIAIGNNIYFLGGVDKYLRSV		atgaaagtattcaacaacctagtaacttaagtaaattaagcaacataatagatgaaaatt	MN995838.1_LSDV_pendik__reverse_complement		tgcccaggtgtcacttattttaataatagaatatatgttattggtggaatctataataat	MW355944.1_LSDV_China/GD01/2020__reverse_complement
	taatatatgttgttggtggaatttcatatatcaataatataaaagtttttaacatggtcg	NSVFAINAKTFEKENLPSLIYPRKCPGVTYFNN-RIYVIGGIYNNCIVNKVESWSFGESV		ttaagttttgtacttcaattgctattggtaataatatttactttttaggtggtgtggata	MYGCYDVYDVADKYIKKRFMYISNDLTKLRVNELRPILKSSDLVVDTEDFVLNFIIKWGT		tgtatagttaataaagttgaaagttggtcatttggagaaagtgtttggagagaagaacca	MDINIIDESVYDNELLYENNCNEIDENKTLNESIQQPSNLSKLSNIIDENFKFCTSIAIG
	aaagctttaatcctatgtcttgtaaatggagaattgagtcgtgcctgaaccagccaagat	WREEPNLLYPRYNPCVVNVNDTIYVIGGISEYDK-SVEVYNLKYNKWSLGECTKYSHYGG		aatacttacgatcagtaaatagtgtattcgcaatcaatgcaaaaacttttgaaaaagaaa	VKKTNRLNTMKLVNDSVRFTFLTEKGKKRLRAWSSRFKKKNLMILTKIVINTYHDVIIKI		aatttactatatcctagatacaatccatgtgttgttaatgtcaatgataccatctatgtt	NNIYFLGGVDKYLRSVNSVFAINVKTFERENLPSLIYPRKCPGATYFNNRIYVIGGIYNN
	ttaatgcatcaatatgtatttttgatgattgtattatgatcgttggaggttttcattatg	CAIYHHGLIYVVGGISYINNIKVFNMVESFNPMSCKWRIESCLNQPRFNASICIFDDCIM		acttaccttcattaatttatccaagaaaatgcccaggtgtcacttattttaataatagaa	KNLLIVTNLQSLLSLRFIMIT*QKYCLQMI*WI*I**MKVFMIMNYCMKTIVMKLMKTKH		attggaggaatatctgaatatgataaatcagtagaagtgtataatttgaaatataataaa	CIVNKVESWSFGESVWREEPNLLYPRYNPCVVNVNDTIYVIGGISEYDKSVEVYNLKYNK
	aaagatatatacgtgaaatagaaatatttgacgataaaacaaaaggatggaacgttatag	IVGGFHYERYIREIEIFDDKTKGWNVIGALDIDSVF*		tatatgttattggtggaatctataataattgtatagttaataaagttgaaagttggtcat	*MKVFNNLVT*-VN*AT*-*MKILSFVLQLLLVIIFTF*VVWINTYDQ*IVYSQSMQKLL		tggtcattgggtgagtgtacaaaatattctcattatggtggatgtgctatataccatcat	WSLGECTKYSHYGGCAIYHHGLIYVVGGISYINNIKVFNMVESFNPMSCKWRIESCLNQP
	gcgcattagacatagatagtgttttttaa			ttggagaaagtgtttggagagaagaaccaaatttactatatcctagatacaatccatgtg	KKKTYLH*FIQENAQVSLILIIEYMLLVESIIIV*LIKLKVGHLEKVFGEKNQIYYILDT		ggtttaatatatgttgttggtggaatttcatatatcaataatataaaagtttttaacatg	RFNSSICIFDDCIMIVGGFHYERYIREIEIFDDKTKGWNVIGALDIDSVF*
		SRR21590383__reverse_complement		ttgttaatgtcaatgataccatctatgttattggaggaatatctgaatatgataaatcag	IHVLLMSMIPSMLLEEYLNMINQ*KCII*NIINGHWVSVQNILIMVDVLYTIMV*YMLLV		gtcgaaagctttaatcctatgtcttgtaaatggagaattgagtcgtgcctgaaccagcca
	>OK422494.1_LSDV/Cattle/India/2019/Ranchi-1/P50 reverse complement	MTLKRYINKEYVEELKYMLLKNDYDRILIFTIGGISQTRKDIFEISSNYFKKAIKKYSNE		tagaagtgtataatttgaaatataataaatggtcattgggtgagtgtacaaaatattctc	EFHISII*KFLTWSKALILCLVNGELSRA*TSQDLMHQYVFLMIVL*SLEVFIMKDIYVK		agatttaatgcatcaatatgtatttttgatgattgtattatgatcgttggaggttttcat	ON152411.1_LSDV72/PrachuapKhiriKhan/Thailand/2021__reverse_complement
	atgactttaaaaaggtatatcaataaagaatatgtagaagaattaaagtacatgttatta	VKLPFKYKPFTYVLEYINTGYITLNSKNVVDIFAISNVIEIKFIMDACTDFMINYIDDSN		attatggtggatgtgctatataccatcatggtttaatatatgttgttggtggaatttcat	*KYLTIKQKDGTL*AH*T*IVFF-		tatgaaagatatatacgtgaaatagaaatatttgacgataaaacaaaaggatggaacgtt	MDINIIDESVYDNELLYENNCNEIDENKTLNESIQQPSNLSKLSNIIDENFKFCTSIAIG
	aaaaatgattatgatagaattttaatatttacaattggaggtatatcacaaacaaggaaa	CVDIFRRSYMYGCYDVYDVADKYIKKRFMYISNDLTKLRVNELRPILKSSDLVVDTEDFV		atatcaataatataaaagtttttaacatggtcgaaagctttaatcctatgtcttgtaaat			ataggcgcattagacatagatagtgttttttaa	NNIYFLGGVDKYLRSVNSVFAINVKTFERENLPSLIYPRKCPGATYFNNRIYVIGGIYNN
	gatatttttgagatatcatctaattactttaaaaaagctattaaaaaatacagtaacgaa	LNFIIKWGTVKKTNRLNTMKLVNDSVRFTFLTEKGKKRLRAWSSRFKKKTL*F*QK***-		ggagaattgagtcgtgcctgaaccagccaagatttaatgcatcaatatgtatttttgatg	KX894508.1_LSDV_155920/2012__reverse_complement			CIVNKVESWSFGESVWREEPNLLYPRYNPCVVNVNDTIYVIGGISEYDKSVEVYNLKYNK
	gttaagttaccttttaaatataagccatttacgtatgtgttagagtatattaatactggt	--THTTM*L*K*RIY***QIYKVF*V*GL*--**LNKNTVYK*YNGYKYNR*KCL***TI		attgtattatgatcgttggaggttttcattatgaaagatatatacgtgaaatagaaatat	MYGCYDVYDVADKYIKKRFMYISNDLTKLRVNELRPILKSSDLVVDTEDFVLNFIIKWGT		>MW656253.1_LSDV/280-KZN/RSA/2018 reverse complement	WSLGECTKYSHYGGCAIYHHGLIYVVGGISYINNIKVFNMVESFNPMSCKWRIESCLNQP
	tatattacattgaatagcaaaaatgttgttgacatttttgctatttctaacgtaatcgaa	V*KQL**N**KQNIK*KYSTT**LK*IKQHNR*KF*VLYFNCYW**YLLFRWCG*ILTIS		ttgacgataaaacaaaaggatggaacgttataggcgcattagacatagatagtgtttttt	VKKTNRLNTMKLVNDSVRFTFLTEKGKKRLRAWSSRFKKKNLMILTKIVINTYHDVIIKI		atggatataaatataatagatgaaagtgtttatgataatgaactattgtatgaaaacaat	RFNSSICIFDDCIMIVGGFHYERYIREIEIFDDKTKGWNVIGALDIDSVF*
	attaagtttataatggatgcatgtactgattttatgataaattacattgatgatagtaat	K*CIRNQCKNF*KRKLTFINLSKKMPRCHLF***NICYWWNL**LYS**S*KLVIWRKCL		aa	KNLLIVTNLQSLLSLRFIMIT*QKYCLQMI*WI*I**MKVFMIMNYCMKTIVMKLMKTKH		tgtaatgaaattgatgaaaacaaaacattaaatgaaagtattcaacaacctagtaactta
	tgtgttgatatctttagaagatcttatatgtatggttgttacgatgtgtacgatgttgca	ERRTKFTIS*IQSMCC*CQ*YHLCYWRNI*I**ISRSV*FEI**-MVIG*VYKIFSLWWM			*MKVFNNLVT*-VN*AT*-*MKILSFVLQLLLVIIFTF*VVWINTYDQ*IVYSQSMQKLL		agtaaattaagcaacataatagatgaaaattttaagttttgtacttcaattgctattggt	OM793602.1_LSDV_Russia_Tomsk_2020__reverse_complement
	gataaatatattaaaaaaaggtttatgtatataagcaacgatttaactaaattaagagtt	CYIPSWFNICCWWNFIYQ*-YKSF*HGRKL*SYVL*MEN*VVPEPAKI*CINMYF**LYY		>OK318001.1_LSDV_isolate_V281 reverse complement	KKKTYLH*FIQENAQVSLILIIEYMLLVESIIIV*LIKLKVGHLEKVFGEKNQIYYILDT		aataatatttactttttaggtggtgtggataaatacttacgatcagtaaatagtgtattc	MDINIIDESVYDNELLYENNCNEIDENKTLNESIQQPSNLSKLSNIIDENFKFCTSIAIG
	aatgaattaaggcccatattaaaaagtagtgatttagttgtcgataccgaagattttgtt	DRWRFSL*KIYT*NRNI*R*NKRMERYRRIRHR*CFL		atgtatggttgttacgatgtgtacgatgttgcagataaatatattaaaaaaaggtttatg	IHVLLMSMIPSMLLEEYLNMINQ*KCII*NIINGHWVSVQNILIMVDVLYTIMV*YMLLV		gcaatcaatgcaaaaacttttgaaaaagaaaacttaccttcattaatttatccaagaaaa	NNIYFLGGVDKYLRSVNSVFAINVKTFERENLPSLIYPRKCPGATYFNNRIYVIGGIYNN
	cttaattttataattaagtggggaactgtcaaaaaaactaataggcttaatacgatgaag			tatataagcaacgatttaactaaattaagagttaatgaattaaggcccatattaaaaagt	EFHISII*KFLTWSKALILCLVNGELSRA*TSQDLMHQYVFLMIVL*SLEVFIMKDIYVK		tgcccaggtgtcacttattttaataatagaatatatgttattggtggaatctataataat	CIVNKVESWSFGESVWREEPNLLYPRYNPCVVNVNDTIYVIGGISEYDKSVEVYNLKYNK
	ttagtaaatgactctgtaagatttacctttttaacagaaaaaggaaaaaaaaggttacga	MW699032.1_LSDV/Russia/Dagestan/2015__reverse_complement		agtgatttagttgtcgataccgaagattttgttcttaattttataattaagtggggaact	*KYLTIKQKDGTL*AH*T*IVFF-		tgtatagttaataaagttgaaagttggtcatttggagaaagtgtttggagagaagaacca	WSLGECTKYSHYGGCAIYHHGLIYVVGGISYINNIKVFNMVESFNPMSCKWRIESCLNQP
	gcgtggtcgtccagatttaaaaaaaaccttatgattttaacaaaaatagtgataaacaca	MTLKRYINKEYVEELKYMLLKNDYDRILIFTIGGISQTRKDIFEISSNYFKKAIKKYSNE		gtaaaaaaaactaataggcttaatacgatgaagttagtaaatgactctgtaagatttacc			aatttactatatcctagatacaatccatgtgttgttaatgtcaatgataccatctatgtt	RFNSSICIFDDCIMIVGGFHYERYIREIEIFDDKTKGWNVIGALDIDSVF*
	taccacgatgtaattataaaaataaagaatttattaatagtgacaaatttacaaagtctt	VKLPFKYKPFTYVLEYINTGYITLNSKNVVDIFAISNVIEIKFIMDACTDFMINYIDDSN		tttttaacagaaaaaggaaaaaaaaggttacgagcgtggtcgtccagatttaaaaaaaaa	MN642592.1_LSDV_Kubash/KAZ/16__reverse_complement		attggaggaatatctgaatatgataaatcagtagaagtgtataatttgaaatataataaa
	ttaagtttaaggtttataatgataacttaacaaaaatactgtttacaaatgatataatgg	CVDIFRRSYMYGCYDVYDVADKYIKKRFMYISNDLTKLRVNELRPILKSSDLVVDTEDFV		ccttatgattttaacaaaaatagtgataaacacataccacgatgtaattataaaaataaa	MYGCYDVYDVADKYIKKRFMYISNDLTKLRVNELRPILKSSDLVVDTEDFVLNFIIKWGT		tggtcattgggtgagtgtacaaaatattctcattatggtggatgtgctatataccatcat	OM793603.1_LSDV_Russia_Khabarovsk_2020__reverse_complement
	atataaatataatagatgaaagtgtttatgataatgaactattgtatgaaaacaattgta	LNFIIKWGTVKKTNRLNTMKLVNDSVRFTFLTEKGKKRLRAWSSRFKKKNLMILTKIVIN		gaatttattaatagtgacaaatttacaaagtcttttaagtttaaggtttataatgataac	VKKTNRLNTMKLVNDSVRFTFLTEKGKKRLRAWSSRFKKKNLMILTKIVINTYHDVIIKI		ggtttaatatatgttgttggtggaatttcatatatcaataatataaaagtttttaacatg	MDINIIDESVYDNELLYENNCNEIDENKTLNESIQQPSNLSKLSNIIDENFKFCTSIAIG
	atgaaattgatgaaaacaaaacattaaatgaaagtattcaacaacctagtaacttaagta	TYHDVIIKIKNLLIVTNLQSLLSLRFIMIT*QKYCLQMI*WI*I**MKVFMIMNYCMKTI		ttaacaaaaatactgtttacaaatgatataatggatataaatataatagatgaaagtgtt	KNLLIVTNLQSLLSLRFIMIT*QKYCLQMI*WI*I**MKVFMIMNYCMKTIVMKLMKTKH		gtcgaaagctttaatcctatgtcttgtaaatggagaattgagtcgtgcctgaaccagcca	NNIYFLGGVDKYLRSVNSVFAINVKTFERENLPSLIYPRKCPGATYFNNRIYVIGGIYNN
	aattaagcaacataatagatgaaaattttaagttttgtacttcaattgctattggtaata	VMKLMKTKH*MKVFNNLVT*VN*AT**MKILSFVLQLLLVIIFTF*VVWIN---TYDQ*I		tatgataatgaactattgtatgaaaacaattgtaatgaaattgatgaaaacaaaacatta	*MKVFNNLVT*-VN*AT*-*MKILSFVLQLLLVIIFTF*VVWINTYDQ*IVYSQSMQKLL		agatttaatgcatcaatatgtatttttgatgattgtattatgatcgttggaggttttcat	CIVNKVESWSFGESVWREEPNLLYPRYNPCVVNVNDTIYVIGGISEYDKSVEVYNLKYNK
	atatttactttttaggtggtgtggataaatacttacgatcagtaaatagtgtattcgcaa	VYSQSMQKLLKKKTYLH*FIQENAQVSLILIIE-YMLLVESIIIV*LIKLKVGHLEKVFG		aatgaaagtattcaacaacctagtaacttaagtaaattaagcaacataatagatgaaaat	KKKTYLH*FIQENAQVSLILIIEYMLLVESIIIV*LIKLKVGHLEKVFGEKNQIYYILDT		tatgaaagatatatacgtgaaatagaaatatttgacgataaaacaaaaggatggaacgtt	WSLGECTKYSHYGGCAIYHHGLIYVVGGISYINNIKVFNMVESFNPMSCKWRIESCLNQP
	tcaatgcaaaaacttttgaaaaagaaaacttaccttcattaatttatccaagaaaatgcc	EKNQIYYILDTIHVLLMSMIPSMLLEEYLNMINQ*KCII*NIINGHWVSVQNILIMVDVL		tttaagttttgtacttcaattgctattggtaataatatttactttttaggtggtgtggat	IHVLLMSMIPSMLLEEYLNMINQ*KCII*NIINGHWVSVQNILIMVDVLYTIMV*YMLLV		ataggcgcattagacatagatagtgttttttaa	RFNSSICIFDDCIMIVGGFHYERYIREIEIFDDKTKGWNVIGALDIDSVF*
	caggtgtcacttattttaataatagaatatatgttattggtggaatctataataattgta	YTIMV*YMLLVEFHISII*--KFLTWSKALILCLVNGELSRA*TSQDLMHQYVFLMIVL*		aaatacttacgatcagtaaatagtgtattcgcaatcaatgcaaaaacttttgaaaaagaa	EFHISII*KFLTWSKALILCLVNGELSRA*TSQDLMHQYVFLMIVL*SLEVFIMKDIYVK
	tagttaataaagttgaaagttggtcatttggagaaagtgtttggagagaagaaccaaatt	SLEVFIMKDIYVK*KYLTIKQKDGTL*-AH*T*IVFF		aacttaccttcattaatttatccaagaaaatgcccaggtgtcacttattttaataataga	*KYLTIKQKDGTL*AH*T*IVFF-		>SRR21590382 reverse complement	MW732649.1_LSDV/HongKong/2020__reverse_complement
	tactatatcctagatacaatccatgtgttgttaatgtcaatgataccatctatgttattg			atatatgttattggtggaatctataataattgtatagttaataaagttgaaagttggtca			atggatataaatataatagatgaaagtgtttatgataatgaactattgtatgaaaacaat	MDINIIDESVYDNELLYENNCNEIDENKTLNESIQQPSNLSKLSNIIDENFKFCTSIAIG
	gaggaatatctgaatatgataaatcagtagaagtgtataatttgaaatataataaatggt	MH893760.2_LSDV/Russia/Dagestan/2015__reverse_complement		tttggagaaagtgtttggagagaagaaccaaatttactatatcctagatacaatccatgt	KY702007.1_LSDV_SERBIA/Bujanovac/2016__reverse_complement		tgtaatgaaattgatgaaaacaaaacattaaatgaaagtattcaacaacctagtaactta	NNIYFLGGVDKYLRSVNSVFAINVKTFERENLPSLIYPRKCPGATYFNNRIYVIGGIYNN
	cattgggtgagtgtacaaaatattctcattatggtggatgtgctatataccatcatggtt	MTLKRYINKEYVEELKYMLLKNDYDRILIFTIGGISQTRKDIFEISSNYFKKAIKKYSNE		gttgttaatgtcaatgataccatctatgttattggaggaatatctgaatatgataaatca	MYGCYDVYDVADKYIKKRFMYISNDLTKLRVNELRPILKSSDLVVDTEDFVLNFIIKWGT		agtaaattaagcaacataatagatgaaaattttaagttttgtacttcaattgctattggt	CIVNKVESWSFGESVWREEPNLLYPRYNPCVVNVNDTIYVIGGISEYDKSVEVYNLKYNK
	taatatatgttgttggtggaatttcatatatcaataatataaaagtttttaacatggtcg	VKLPFKYKPFTYVLEYINTGYITLNSKNVVDIFAISNVIEIKFIMDACTDFMINYIDDSN		gtagaagtgtataatttgaaatataataaatggtcattgggtgagtgtacaaaatattct	VKKTNRLNTMKLVNDSVRFTFLTEKGKKRLRAWSSRFKKKNLMILTKIVINTYHDVIIKI		aataatatttactttttaggtggtgtggataaatacttacgatcagtaaatagtgtattc	WSLGECTKYSHYGGCAIYHHGLIYVVGGISYINNIKVFNMVESFNPMSCKWRIESCLNQP
	aaagctttaatcctatgtcttgtaaatggagaattgagtcgtgcctgaaccagccaagat	CVDIFRRSYMYGCYDVYDVADKYIKKRFMYISNDLTKLRVNELRPILKSSDLVVDTEDFV		cattatggtggatgtgctatataccatcatggtttaatatatgttgttggtggaatttca	KNLLIVTNLQSLLSLRFIMIT*QKYCLQMI*WI*I**MKVFMIMNYCMKTIVMKLMKTKH		gcaatcaatgcaaaaacttttgaaaaagaaaacttaccttcattaatttatccaagaaaa	RFNSSICIFDDCIMIVGGFHYERYIREIEIFDDKTKGWNVIGALDIDSVF*
	ttaatgcatcaatatgtatttttgatgattgtattatgatcgttggaggttttcattatg	LNFIIKWGTVKKTNRLNTMKLVNDSVRFTFLTEKGKKRLRAWSSRFKKKNLMILTKIVIN		tatatcaataatataaaagtttttaacatggtcgaaagctttaatcctatgtcttgtaaa	*MKVFNNLVT*-VN*AT*-*MKILSFVLQLLLVIIFTF*VVWINTYDQ*IVYSQSMQKLL		tgcccaggtgtcacttattttaataatagaatatatgttattggtggaatctataataat
	aaagatatatacgtgaaatagaaatatttgacgataaaacaaaaggatggaacgttatag	TYHDVIIKIKNLLIVTNLQSLLSLRFIMIT*QKYCLQMI*WI*I**MKVFMIMNYCMKTI		tggagaattgagtcgtgcctgaaccagccaagatttaatgcatcaatatgtatttttgat	KKKTYLH*FIQENAQVSLILIIEYMLLVESIIIV*LIKLKVGHLEKVFGEKNQIYYILDT		tgtatagttaataaagttgaaagttggtcatttggagaaagtgtttggagagaagaacca	MZ577076.1_LSDV_20L81_Bang-Thanh/VNM/20__reverse_complement
	gcgcattagacatagatagtgttttttaa	VMKLMKTKH*MKVFNNLVT*VN*AT**MKILSFVLQLLLVIIFTF*VVWIN---TYDQ*I		gattgtattatgatcgttggaggttttcattatgaaagatatatacgtgaaatagaaata	IHVLLMSMIPSMLLEEYLNMINQ*KCII*NIINGHWVSVQNILIMVDVLYTIMV*YMLLV		aatttactatatcctagatacaatccatgtgttgttaatgtcaatgataccatctatgtt	MDINIIDESVYDNELLYENNCNEIDENKTLNESIQQPSNLSKLSNIIDENFKFCTSIAIG
		VYSQSMQKLLKKKTYLH*FIQENAQVSLILIIE-YMLLVESIIIV*LIKLKVGHLEKVFG		tttgacgataaaacaaaaggatggaacgttataggcgcattagacatagatagtgttttt	EFHISII*KFLTWSKALILCLVNGELSRA*TSQDLMHQYVFLMIVL*SLEVFIMKDIYVK		attggaggaatatctgaatatgataaatcagtagaagtgtataatttgaaatataataaa	NNIYFLGGVDKYLRSVNSVFAINVKTFERENLPSLIYPRKCPGATYFNNRIYVIGGIYNN
	>ON400507.1_LSDV_208/PVNRTVU/2020 reverse complement	EKNQIYYILDTIHVLLMSMIPSMLLEEYLNMINQ*KCII*NIINGHWVSVQNILIMVDVL		taa	*KYLTIKQKDGTL*AH*T*IVFF-		tggtcattgggtgagtgtacaaaatattctcattatggtggatgtgctatataccatcat	CIVNKVESWSFGESVWREEPNLLYPRYNPCVVNVNDTIYVIGGISEYDKSVEVYNLKYNK
	atgactttaaaaaggtatatcaataaagaatatgtagaagaattaaagtacatgttatta	YTIMV*YMLLVEFHISII*--KFLTWSKALILCLVNGELSRA*TSQDLMHQYVFLMIVL*					ggtttaatatatgttgttggtggaatttcatatatcaataatataaaagtttttaacatg	WSLGECTKYSHYGGCAIYHHGLIYVVGGISYINNIKVFNMVESFNPMSCKWRIESCLNQP
	aaaaatgattatgatagaattttaatatttacaattggaggtatatcacaaacaaggaaa	SLEVFIMKDIYVK*KYLTIKQKDGTL*-AH*T*IVFF		>MT007950.1_LSDV_Namibia_2016_9F reverse complement	MT643825.1_LSDV_210LSD-249/BUL/16__reverse_complement		gtcgaaagctttaatcctatgtcttgtaaatggagaattgagtcgtgcctgaaccagcca	RFNSSICIFDDCIMIVGGFHYERYIREIEIFDDKTKGWNVIGALDIDSVF*
	gatatttttgagatatcatctaattactttaaaaaagctattaaaaaatacagtaacgaa			atgtatggttgttacgatgtgtacgatgttgcagataaatatattaaaaaaaggtttatg	MYGCYDVYDVADKYIKKRFMYISNDLTKLRVNELRPILKSSDLVVDTEDFVLNFIIKWGT		agatttaatgcatcaatatgtatttttgatgattgtattatgatcgttggaggttttcat
	gttaagttaccttttaaatataagccatttacgtatgtgttagagtatattaatactggt	MN995838.1_LSDV_pendik__reverse_complement		tatataagcaacgatttaactaaattaagagttaatgaattaaggcccatattaaaaagt	VKKTNRLNTMKLVNDSVRFTFLTEKGKKRLRAWSSRFKKKNLMILTKIVINTYHDVIIKI		tatgaaagatatatacgtgaaatagaaatatttgacgataaaacaaaaggatggaacgtt	MZ577073.1_LSDV_20L42_Quyet-Thang/VNM/20__reverse_complement
	tatattacattgaatagcaaaaatgttgttgacatttttgctatttctaacgtaatcgaa	MTLKRYINKEYVEELKYMLLKNDYDRILIFTIGGISQTRKDIFEISSNYFKKAIKKYSNE		agtgatttagttgtcgataccgaagattttgttcttaattttataattaagtggggaact	KNLLIVTNLQSLLSLRFIMIT*QKYCLQMI*WI*I**MKVFMIMNYCMKTIVMKLMKTKH		ataggcgcattagacatagatagtgttttttaa	MDINIIDESVYDNELLYENNCNEIDENKTLNESIQQPSNLSKLSNIIDENFKFCTSIAIG
	attaagtttataatggatgcatgtactgattttatgataaattacattgatgatagtaat	VKLPFKYKPFTYVLEYINTGYITLNSKNVVDIFAISNVIEIKFIMDACTDFMINYIDDSN		gtaaaaaaaactaataggcttaatacgatgaagttagtaaatgactctgtaagatttacc	*MKVFNNLVT*-VN*AT*-*MKILSFVLQLLLVIIFTF*VVWINTYDQ*IVYSQSMQKLL			NNIYFLGGVDKYLRSVNSVFAINVKTFERENLPSLIYPRKCPGATYFNNRIYVIGGIYNN
	tgtgttgatatctttagaagatcttatatgtatggttgttacgatgtgtacgatgttgca	CVDIFRRSYMYGCYDVYDVADKYIKKRFMYISNDLTKLRVNELRPILKSSDLVVDTEDFV		tttttaacagaaaaaggaaaaaaaaggttacgagcgtggtcgtccagatttccttatgat	KKKTYLH*FIQENAQVSLILIIEYMLLVESIIIV*LIKLKVGHLEKVFGEKNQIYYILDT		>SRR21590384 reverse complement	CIVNKVESWSFGESVWREEPNLLYPRYNPCVVNVNDTIYVIGGISEYDKSVEVYNLKYNK
	gataaatatattaaaaaaaggtttatgtatataagcaacgatttaactaaattaagagtt	LNFIIKWGTVKKTNRLNTMKLVNDSVRFTFLTEKGKKRLRAWSSRFKKKNLMILTKIVIN		tttaacaaaaatagtgataaacacataccacgatgtaattataaaaataaagaatttatt	IHVLLMSMIPSMLLEEYLNMINQ*KCII*NIINGHWVSVQNILIMVDVLYTIMV*YMLLV		atggatataaatataatagatgaaagtgtttatgataatgaactattgtatgaaaacaat	WSLGECTKYSHYGGCAIYHHGLIYVVGGISYINNIKVFNMVESFNPMSCKWRIESCLNQP
	aatgaattaaggcccatattaaaaagtagtgatttagttgtcgataccgaagattttgtt	TYHDVIIKIKNLLIVTNLQSLLSLRFIMIT*QKYCLQMI*WI*I**MKVFMIMNYCMKTI		aatagtgacaaatttacaaagtcttttaagtttaaggtttataatgataacttaacaaaa	EFHISII*KFLTWSKALILCLVNGELSRA*TSQDLMHQYVFLMIVL*SLEVFIMKDIYVK		tgtaatgaaattgatgaaaacaaaacattaaatgaaagtattcaacaacctagtaactta	RFNSSICIFDDCIMIVGGFHYERYIREIEIFDDKTKGWNVIGALDIDSVF*
	cttaattttataattaagtggggaactgtcaaaaaaactaataggcttaatacgatgaag	VMKLMKTKH*MKVFNNLVT*VN*AT**MKILSFVLQLLLVIIFTF*VVWIN---TYDQ*I		atactgtttacaaatgatataatggatataaatataatagatgaaagtgtttatgataat	*KYLTIKQKDGTL*AH*T*IVFF-		agtaaattaagcaacataatagatgaaaattttaagttttgtacttcaattgctattggt
	ttagtaaatgactctgtaagatttacctttttaacagaaaaaggaaaaaaaaggttacga	VYSQSMQKLLKKKTYLH*FIQENAQVSLILIIE-YMLLVESIIIV*LIKLKVGHLEKVFG		gaactattgtatgaaaacaattgtaatgaaattgatgaaaacaaaacattaaatgaaagt			aataatatttactttttaggtggtgtggataaatacttacgatcagtaaatagtgtattc	MZ577074.1_LSDV_20L43_Ly-Quoc/VNM/20__reverse_complement
	gcgtggtcgtccagatttaaaaaaaaccttatgattttaacaaaaatagtgataaacaca	EKNQIYYILDTIHVLLMSMIPSMLLEEYLNMINQ*KCII*NIINGHWVSVQNILIMVDVL		attcaacaacctagtaacttaagtaaattaagcaacataatagatgaaaattttaagttt	KY829023.3_LSDV_Evros/GR/15__reverse_complement		gcaatcaatgcaaaaacttttgaaaaagaaaacttaccttcattaatttatccaagaaaa	MDINIIDESVYDNELLYENNCNEIDENKTLNESIQQPSNLSKLSNIIDENFKFCTSIAIG
	taccacgatgtaattataaaaataaagaatttattaatagtgacaaatttacaaagtctt	YTIMV*YMLLVEFHISII*--KFLTWSKALILCLVNGELSRA*TSQDLMHQYVFLMIVL*		tgtacttcaattgctattggtaataatatttactttttaggtggtgtggataaatactta	MYGCYDVYDVADKYIKKRFMYISNDLTKLRVNELRPILKSSDLVVDTEDFVLNFIIKWGT		tgcccaggtgtcacttattttaataatagaatatatgttattggtggaatctataataat	NNIYFLGGVDKYLRSVNSVFAINVKTFERENLPSLIYPRKCPGATYFNNRIYVIGGIYNN
	ttaagtttaaggtttataatgataacttaacaaaaatactgtttacaaatgatataatgg	SLEVFIMKDIYVK*KYLTIKQKDGTL*-AH*T*IVFF		cgatcagtaaatagtgtattcgcaatcaatgcaaaaacttttgaaaaagaaaacttacct	VKKTNRLNTMKLVNDSVRFTFLTEKGKKRLRAWSSRFKKKNLMILTKIVINTYHDVIIKI		tgtatagttaataaagttgaaagttggtcatttggagaaagtgtttggagagaagaacca	CIVNKVESWSFGESVWREEPNLLYPRYNPCVVNVNDTIYVIGGISEYDKSVEVYNLKYNK
	atataaatataatagatgaaagtgtttatgataatgaactattgtatgaaaacaattgta			tcattaatttatccaagaaaatgcccaggtgtcacttattttaataatagaatatatgtt	KNLLIVTNLQSLLSLRFIMIT*QKYCLQMI*WI*I**MKVFMIMNYCMKTIVMKLMKTKH		aatttactatatcctagatacaatccatgtgttgttaatgtcaatgataccatctatgtt	WSLGECTKYSHYGGCAIYHHGLIYVVGGISYINNIKVFNMVESFNPMSCKWRIESCLNQP
	atgaaattgatgaaaacaaaacattaaatgaaagtattcaacaacctagtaacttaagta	KX894508.1_LSDV_155920/2012__reverse_complement		attggtggaatctataataattgtatagttaataaagttgaaagttggtcatttggagaa	*MKVFNNLVT*-VN*AT*-*MKILSFVLQLLLVIIFTF*VVWINTYDQ*IVYSQSMQKLL		attggaggaatatctgaatatgataaatcagtagaagtgtataatttgaaatataataaa	RFNSSICIFDDCIMIVGGFHYERYIREIEIFDDKTKGWNVIGALDIDSVF*
	aattaagcaacataatagatgaaaattttaagttttgtacttcaattgctattggtaata	MTLKRYINKEYVEELKYMLLKNDYDRILIFTIGGISQTRKDIFEISSNYFKKAIKKYSNE		agtgtttggagagaagaaccaaatttactatatcctagatacaatccatgtgttgttaat	KKKTYLH*FIQENAQVSLILIIEYMLLVESIIIV*LIKLKVGHLEKVFGEKNQIYYILDT		tggtcattgggtgagtgtacaaaatattctcattatggtggatgtgctatataccatcat
	atatttactttttaggtggtgtggataaatacttacgatcagtaaatagtgtattcgcaa	VKLPFKYKPFTYVLEYINTGYITLNSKNVVDIFAISNVIEIKFIMDACTDFMINYIDDSN		gtcaatgataccatctatgttattggaggaatatctgaatatgataaatcagtagaagtg	IHVLLMSMIPSMLLEEYLNMINQ*KCII*NIINGHWVSVQNILIMVDVLYTIMV*YMLLV		ggtttaatatatgttgttggtggaatttcatatatcaataatataaaagtttttaacatg	OL752713.2_LSDV/KM/Taiwan/2020__reverse_complement
	tcaatgcaaaaacttttgaaaaagaaaacttaccttcattaatttatccaagaaaatgcc	CVDIFRRSYMYGCYDVYDVADKYIKKRFMYISNDLTKLRVNELRPILKSSDLVVDTEDFV		tataatttgaaatataataaatggtcattgggtgagtgtacaaaatattctcattatggt	EFHISII*KFLTWSKALILCLVNGELSRA*TSQDLMHQYVFLMIVL*SLEVFIMKDIYVK		gtcgaaagctttaatcctatgtcttgtaaatggagaattgagtcgtgcctgaaccagcca	MDINIIDESVYDNELLYENNCNEIDENKTLNESIQQPSNLSKLSNIIDENFKFCTSIAIG
	caggtgtcacttattttaataatagaatatatgttattggtggaatctataataattgta	LNFIIKWGTVKKTNRLNTMKLVNDSVRFTFLTEKGKKRLRAWSSRFKKKNLMILTKIVIN		ggatgtgctatataccatcatggtttaatatatgttgttggtggaatttcatatatcaat	*KYLTIKQKDGTL*AH*T*IVFF-		agatttaatgcatcaatatgtatttttgatgattgtattatgatcgttggaggttttcat	NNIYFLGGVDKYLRSVNSVFAINVKTFERENLPSLIYPRKCPGATYFNNRIYVIGGIYNN
	tagttaataaagttgaaagttggtcatttggagaaagtgtttggagagaagaaccaaatt	TYHDVIIKIKNLLIVTNLQSLLSLRFIMIT*QKYCLQMI*WI*I**MKVFMIMNYCMKTI		aatataaaagtttttaacatggtcgaaagctttaatcctatgtcttgtaaatggagaatt			tatgaaagatatatacgtgaaatagaaatatttgacgataaaacaaaaggatggaacgtt	CIVNKVESWSFGESVWREEPNLLYPRYNPCVVNVNDTIYVIGGISEYDKSVEVYNLKYNK
	tactatatcctagatacaatccatgtgttgttaatgtcaatgataccatctatgttattg	VMKLMKTKH*MKVFNNLVT*VN*AT**MKILSFVLQLLLVIIFTF*VVWIN---TYDQ*I		gagtcgtgcctgaaccagccaagatttaatgcatcaatatgtatttttgatgattgtatt	MT134042.1_LSDV/Russia/Udmurtiya/2019__reverse_complement		ataggcgcattagacatagatagtgttttttaa	WSLGECTKYSHYGGCAIYHHGLIYVVGGISYINNIKVFNMVESFNPMSCKWRIESCLNQP
	gaggaatatctgaatatgataaatcagtagaagtgtataatttgaaatataataaatggt	VYSQSMQKLLKKKTYLH*FIQENAQVSLILIIE-YMLLVESIIIV*LIKLKVGHLEKVFG		atgatcgttggaggttttcattatgaaagatatatacgtgaaatagaaatatttgacgat	MYGCYDVYDVADKYIKKRFMYISNDLTKLRVNELRPILKSSDLVVDAEDFVLNFIIKWGT			RFNSSICIFDDCIMIVGGFHYERYIREIEIFDDKTKGWNVIGALDIDSVF*
	cattgggtgagtgtacaaaatattctcattatggtggatgtgctatataccatcatggtt	EKNQIYYILDTIHVLLMSMIPSMLLEEYLNMINQ*KCII*NIINGHWVSVQNILIMVDVL		aaaacaaaaggatggaacgttataggcgcattagacatagatagtgttttttaa	VKKTNRLNTMKLVNDAVRFTFLTEKGKKKVTSVVVQI*KKTL*F*QK***THTTM*L*K*		>SRR21590385 reverse complement
	taatatatgttgttggtggaatttcatatatcaataatataaaagtttttaacatggtcg	YTIMV*YMLLVEFHISII*--KFLTWSKALILCLVNGELSRA*TSQDLMHQYVFLMIVL*			RIY***QIYKVF*V*GL***LNKNTVYK*YNGYKYNR*KCL***TIV*KQL**N**KQNI		atggatataaatataatagatgaaagtgtttatgataatgaactattgtatgaaaacaat	MZ577075.1_LSDV_20L70_Dinh-To/VNM/20__reverse_complement
	aaagctttaatcctatgtcttgtaaatggagaattgagtcgtgcctgaaccagccaagat	SLEVFIMKDIYVK*KYLTIKQKDGTL*-AH*T*IVFF		>MT007951.1_LSDV_Namibia_2016_10F reverse complement	K*KYSTTQ*LK*IKQHNR*KF*VLYFNCYW**YLLFRGCG*ILTISK*-CIRNQCKNF*K		tgtaatgaaattgatgaaaacaaaacattaaatgaaagtattcaacaacctagtaactta	MDINIIDESVYDNELLYENNCNEIDENKTLNESIQQPSNLSKLSNIIDENFKFCTSIAIG
	ttaatgcatcaatatgtatttttgatgattgtattatgatcgttggaggttttcattatg			atgtatggttgttacgatgtgtacgatgttgcagataaatatattaaaaaaaggtttatg	RKLTFIN-LSKKMPRCHLF***NICYWWNL**LYS**S*KLVIWRKCVERR-TKFTIS*I		agtaaattaagcaacataatagatgaaaattttaagttttgtacttcaattgctattggt	NNIYFLGGVDKYLRSVNSVFAINVKTFERENLPSLIYPRKCPGATYFNNRIYVIGGIYNN
	aaagatatatacgtgaaatagaaatatttgacgataaaacaaaaggatggaacgttatag	MN642592.1_LSDV_Kubash/KAZ/16__reverse_complement		tatataagcaacgatttaactaaattaagagttaatgaattaaggcccatattaaaaagt	QSMCC*CQ*YHLCYWRNI*I**ISRSV*FEI**MVIG*VYKIFSLWRMRYIPSWFNICCW		aataatatttactttttaggtggtgtggataaatacttacgatcagtaaatagtgtattc	CIVNKVESWSFGESVWREEPNLLYPRYNPCVVNVNDTIYVIGGISEYDKSVEVYNLKYNK
	gcgcattagacatagatagtgttttttaa	MTLKRYINKEYVEELKYMLLKNDYDRILIFTIGGISQTRKDIFEISSNYFKKAIKKYSNE		agtgatttagttgtcgataccgaagattttgttcttaattttataattaagtggggaact	RNFIYQ*YKSF*HGRKL*SYVL*MEN*VVPEPAKI*CINMYF**LYYDRWRFSL*KIYT*		gcaatcaatgcaaaaacttttgaaaaagaaaacttaccttcattaatttatccaagaaaa	WSLGECTKYSHYGGCAIYHHGLIYVVGGISYINNIKVFNMVESFNPMSCKWRIESCLNQP
		VKLPFKYKPFTYVLEYINTGYITLNSKNVVDIFAISNVIEIKFIMDACTDFMINYIDDSN		gtaaaaaaaactaataggcttaatacgatgaagttagtaaatgactctgtaagatttacc	NRNI*R*NKRMERYRSIRHR*CFL		tgcccaggtgtcacttattttaataatagaatatatgttattggtggaatctataataat	RFNSSICIFDDCIMIVGGFHYERYIREIEIFDDKTKGWNVIGALDIDSVF*
	>OK318001.1_LSDV_isolate_V281 reverse complement	CVDIFRRSYMYGCYDVYDVADKYIKKRFMYISNDLTKLRVNELRPILKSSDLVVDTEDFV		tttttaacagaaaaaggaaaaaaaaggttacgagcgtggtcgtccagatttccttatgat			tgtatagttaataaagttgaaagttggtcatttggagaaagtgtttggagagaagaacca
	atgactttaaaaaggtatatcaataaagaatatgtagaagaattaaagtacatgttatta	LNFIIKWGTVKKTNRLNTMKLVNDSVRFTFLTEKGKKRLRAWSSRFKKKNLMILTKIVIN		tttaacaaaaatagtgataaacacataccacgatgtaattataaaaataaagaatttatt	OM984485.1_LSDV_XJ201901__reverse_complement		aatttactatatcctagatacaatccatgtgttgttaatgtcaatgataccatctatgtt	OL542833.1_LSDV/Russia/Tyumen/2019__reverse_complement
	aaaaatgattatgatagaattttaatatttacaattggaggtatatcacaaacaaggaaa	TYHDVIIKIKNLLIVTNLQSLLSLRFIMIT*QKYCLQMI*WI*I**MKVFMIMNYCMKTI		aatagtgacaaatttacaaagtcttttaagtttaaggtttataatgataacttaacaaaa	MYGCYDVYDVADKYIKKRFMYISNDLTKLRVNELRPILKSSDLVVDAEDFVLNFIIKWGT		attggaggaatatctgaatatgataaatcagtagaagtgtataatttgaaatataataaa	MDINIIDESVYDNELLYENNCNEIDENKTLNESIQQPSNLSKLSNIIDENFKFCTSIAIG
	gatatttttgagatatcatctaattactttaaaaaagctattaaaaaatacagtaacgaa	VMKLMKTKH*MKVFNNLVT*VN*AT**MKILSFVLQLLLVIIFTF*VVWIN---TYDQ*I		atactgtttacaaatgatataatggatataaatataatagatgaaagtgtttatgataat	VKKTNRLNTMKLVNDAVRFTFLTEKGKKRLQAWSSRFKKKPYDFNKNSDKHIPRCNYKNK		tggtcattgggtgagtgtacaaaatattctcattatggtggatgtgctatataccatcat	NNIYFLGGVDKYLRSVNSVFAINVKTFERENLPSLIYPRKCPGATYFNNRIYVIGGIYNN
	gttaagttaccttttaaatataagccatttacgtatgtgttagagtatattaatactggt	VYSQSMQKLLKKKTYLH*FIQENAQVSLILIIE-YMLLVESIIIV*LIKLKVGHLEKVFG		gaactattgtatgaaaacaattgtaatgaaattgatgaaaacaaaacattaaatgaaagt	EFINSDKFTKSFKFKVYNDNLTKILFTNNIMDINIIDESVYDNELLYENNCNEIDENKTL		ggtttaatatatgttgttggtggaatttcatatatcaataatataaaagtttttaacatg	CIVNKVESWSFGESVWREEPNLLYPRYNPCVVNVNDTIYVIGGISEYDKSVEVYNLKYNK
	tatattacattgaatagcaaaaatgttgttgacatttttgctatttctaacgtaatcgaa	EKNQIYYILDTIHVLLMSMIPSMLLEEYLNMINQ*KCII*NIINGHWVSVQNILIMVDVL		attcaacaacctagtaacttaagtaaattaagcaacataatagatgaaaattttaagttt	NESIQQPSNLSKLSNIIDENFKFCTSIAIGNNIYFLGGVDKYLRSVNSVFAINVKTFERE		gtcgaaagctttaatcctatgtcttgtaaatggagaattgagtcgtgcctgaaccagcca	WSLGECTKYSHYGGCAIYHHGLIYVVGGISYINNIKVFNMVESFNPMSCKWRIESCLNQP
	attaagtttataatggatgcatgtactgattttatgataaattacattgatgatagtaat	YTIMV*YMLLVEFHISII*--KFLTWSKALILCLVNGELSRA*TSQDLMHQYVFLMIVL*		tgtacttcaattgctattggtaataatatttactttttaggtggtgtggataaatactta	NLPSLIYPRKCPGATYFNNRIYVIGGIYNNCIVN---KVESWSFGESVWREEPNLLYPRY		agatttaatgcatcaatatgtatttttgatgattgtattatgatcgttggaggttttcat	RFNASICIFDDCIMIVGGFHYERYIREIEIFDDKTKGWNVIGALDIDSVF*
	tgtgttgatatctttagaagatcttatatgtatggttgttacgatgtgtacgatgttgca	SLEVFIMKDIYVK*KYLTIKQKDGTL*-AH*T*IVFF		cgatcagtaaatagtgtattcgcaatcaatgcaaaaacttttgaaaaagaaaacttacct	NPCVVNVNDTIYVIGGISEYDKSVEVYNLKYNKWSLGECTKYSHYGGCAIYHHGLIYVVG		tatgaaagatatatacgtgaaatagaaatatttgacgataaaacaaaaggatggaacgtt
	gataaatatattaaaaaaaggtttatgtatataagcaacgatttaactaaattaagagtt			tcattaatttatccaagaaaatgcccaggtgtcacttattttaataatagaatatatgtt	GISYINNIKVFNMVESFNPMSCKWRIESCLNQPRFNSSICIFDDCIMIVGGFHYERYIRE		ataggcgcattagacatagatagtgttttttaa	OM530217.1_LSDV/Russia/Saratov/2019__reverse_complement
	aatgaattaaggcccatattaaaaagtagtgatttagttgtcgataccgaagattttgtt	KY702007.1_LSDV_SERBIA/Bujanovac/2016__reverse_complement		attggtggaatctataataattgtatagttaataaagttgaaagttggtcatttggagaa	IEIFDDKTKGWNVIGALDIDSVF*			MDINIIDESVYDNELLYENNCNEIDENKTLNESIQQPSNLSKLSNIIDENFKFCTSIAIG
	cttaattttataattaagtggggaactgtaaaaaaaactaataggcttaatacgatgaag	MTLKRYINKEYVEELKYMLLKNDYDRILIFTIGGISQTRKDIFEISSNYFKKAIKKYSNE		agtgtttggagagaagaaccaaatttactatatcctagatacaatccatgtgttgttaat			>SRR21590386 reverse complement	NNIYFLGGVDKYLRSVNSVFAINAKTFEKENLPSLIYPRKCPGVTYFNNRIYVIGGIYNN
	ttagtaaatgactctgtaagatttacctttttaacagaaaaaggaaaaaaaaggttacga	VKLPFKYKPFTYVLEYINTGYITLNSKNVVDIFAISNVIEIKFIMDACTDFMINYIDDSN		gtcaatgataccatctatgttattggaggaatatctgaatatgataaatcagtagaagtg	OM984486.1_LSDV_FJ2019__reverse_complement		atggatataaatataatagatgaaagtgtttatgataatgaactattgtatgaaaacaat	CIVNKVESWSFGESVWREEPNLLYPRYNPCVVNVNDTIYVIGGISEYDKSVEVYNLKYNK
	gcgtggtcgtccagatttaaaaaaaaaccttatgattttaacaaaaatagtgataaacac	CVDIFRRSYMYGCYDVYDVADKYIKKRFMYISNDLTKLRVNELRPILKSSDLVVDTEDFV		tataatttgaaatataataaatggtcattgggtgagtgtacaaaatattctcattatggt	MYGCYDVYDVADKYIKKRFMYISNDLTKLRVNELRPILKSSDLVVDAEDFVLNFIIKWGT		tgtaatgaaattgatgaaaacaaaacattaaatgaaagtattcaacaacctagtaactta	WSLGECTKYSHYGGCAIYHHGLIYVVGGISYINNIKVFNMVESFNPMSCKWRIESCLNQP
	ataccacgatgtaattataaaaataaagaatttattaatagtgacaaatttacaaagtct	LNFIIKWGTVKKTNRLNTMKLVNDSVRFTFLTEKGKKRLRAWSSRFKKKNLMILTKIVIN		ggatgtgctatataccatcatggtttaatatatgttgttggtggaatttcatatatcaat	VKKTNRLNTMKLVNDAVRFTFLTEKGKKRLQAWSSRFKKKPYDFNKNSDKHIPRCNYKNK		agtaaattaagcaacataatagatgaaaattttaagttttgtacttcaattgctattggt	RFNSSICIFDDCIMIVGGFHYERYIREIEIFDDKTKGWNVIGALDIDSVF*
	tttaagtttaaggtttataatgataacttaacaaaaatactgtttacaaatgatataatg	TYHDVIIKIKNLLIVTNLQSLLSLRFIMIT*QKYCLQMI*WI*I**MKVFMIMNYCMKTI		aatataaaagtttttaacatggtcgaaagctttaatcctatgtcttgtaaatggagaatt	EFINSDKFTKSFKFKVYNDNLTKILFTNNIMDINIIDESVYDNELLYENNCNEIDENKTL		aataatatttactttttaggtggtgtggataaatacttacgatcagtaaatagtgtattc
	gatataaatataatagatgaaagtgtttatgataatgaactattgtatgaaaacaattgt	VMKLMKTKH*MKVFNNLVT*VN*AT**MKILSFVLQLLLVIIFTF*VVWIN---TYDQ*I		gagtcgtgcctgaaccagccaagatttaatgcatcaatatgtatttttgatgattgtatt	NESIQQPSNLSKLSNIIDENFKFCTSIAIGNNIYFLGGVDKYLRSVNSVFAINVKTFERE		gcaatcaatgcaaaaacttttgaaaaagaaaacttaccttcattaatttatccaagaaaa	MH646674.1_LSDV/Russia/Saratov/2017__reverse_complement
	aatgaaattgatgaaaacaaaacattaaatgaaagtattcaacaacctagtaacttaagt	VYSQSMQKLLKKKTYLH*FIQENAQVSLILIIE-YMLLVESIIIV*LIKLKVGHLEKVFG		atgatcgttggaggttttcattatgaaagatatatacgtgaaatagaaatatttgacgat	NLPSLIYPRKCPGATYFNNRIYVIGGIYNNCIVN---KVESWSFGESVWREEPNLLYPRY		tgcccaggtgtcacttattttaataatagaatatatgttattggtggaatctataataat	MDINIIDESVYDNELLYENNCNEIDENKTLNESIQQPSNLSKLSNIIDENFKFCTSIAIG
	aaattaagcaacataatagatgaaaattttaagttttgtacttcaattgctattggtaat	EKNQIYYILDTIHVLLMSMIPSMLLEEYLNMINQ*KCII*NIINGHWVSVQNILIMVDVL		aaaacaaaaggatggaacgttataggcgcattagacatagatagtgttttttaa	NPCVVNVNDTIYVIGGISEYDKSVEVYNLKYNKWSLGECTKYSHYGGCAIYHHGLIYVVG		tgtatagttaataaagttgaaagttggtcatttggagaaagtgtttggagagaagaacca	NNIYFLGGVDKYLRSVNSVFAINAKTFEKENLPSLIYPRKCPGVTYFNNRIYVIGGIYNN
	aatatttactttttaggtggtgtggataaatacttacgatcagtaaatagtgtattcgca	YTIMV*YMLLVEFHISII*--KFLTWSKALILCLVNGELSRA*TSQDLMHQYVFLMIVL*			GISYINNIKVFNMVESFNPMSCKWRIESCLNQPRFNSSICIFDDCIMIVGGFHYERYIRE		aatttactatatcctagatacaatccatgtgttgttaatgtcaatgataccatctatgtt	CIVNKVESWSFGESVWREEPNLLYPRYNPCVVNVNDTIYVIGGISEYDKSVEVYNLKYNK
	atcaatgcaaaaacttttgaaaaagaaaacttaccttcattaatttatccaagaaaatgc	SLEVFIMKDIYVK*KYLTIKQKDGTL*-AH*T*IVFF		>AF409137.1_LSDV_Neethling_Warmbaths_LW reverse complement	IEIFDDKTKGWNVIGALDIDSVF*		attggaggaatatctgaatatgataaatcagtagaagtgtataatttgaaatataataaa	WSLGECTKYSHYGGCAIYHHGLIYVVGGISYINNIKVFNMVESFNPMSCKWRIESCLNQP
	ccaggtgtcacttattttaataatagaatatatgttattggtggaatctataataattgt			atgtatggttgttacgatgtgtacgatgttgcagataaatatattaaaaaaaggtttatg			tggtcattgggtgagtgtacaaaatattctcattatggtggatgtgctatataccatcat	RFNSSICIFDDCIMIVGGFHYERYIREIEIFDDKTKGWNVIGALDIDSVF*
	atagttaataaagttgaaagttggtcatttggagaaagtgtttggagagaagaaccaaat	MT643825.1_LSDV_210LSD-249/BUL/16__reverse_complement		tatataagcaacgatttaactaaattaagagttaatgaattaaggcccatattaaaaagt	MW355944.1_LSDV_China/GD01/2020__reverse_complement		ggtttaatatatgttgttggtggaatttcatatatcaataatataaaagtttttaacatg
	ttactatatcctagatacaatccatgtgttgttaatgtcaatgataccatctatgttatt	MTLKRYINKEYVEELKYMLLKNDYDRILIFTIGGISQTRKDIFEISSNYFKKAIKKYSNE		agtgatttagttgtcgataccgaagattttgttcttaattttataattaagtggggaact	MYGCYDVYDVADKYIKKRFMYISNDLTKLRVNELRPILKSSDLVVDAEDFVLNFIIKWGT		gtcgaaagctttaatcctatgtcttgtaaatggagaattgagtcgtgcctgaaccagcca	MW656252.1_LSDV/Haden/RSA/1954__reverse_complement
	ggaggaatatctgaatatgataaatcagtagaagtgtataatttgaaatataataaatgg	VKLPFKYKPFTYVLEYINTGYITLNSKNVVDIFAISNVIEIKFIMDACTDFMINYIDDSN		gtaaaaaaaactaataggcttaatacgatgaagttagtaaatgactctgtaagatttacc	VKKTNRLNTMKLVNDAVRFTFLTEKGKKRLQAWSSRFKKKPYDFNKNSDKHIPRCNYKNK		agatttaatgcatcaatatgtatttttgatgattgtattatgatcgttggaggttttcat	MDINIIDESVYDNELLYENNCNEIDENKTLNESIQQPSNLSKLSNIIDENFKFCTSIAIG
	tcattgggtgagtgtacaaaatattctcattatggtggatgtgctatataccatcatggt	CVDIFRRSYMYGCYDVYDVADKYIKKRFMYISNDLTKLRVNELRPILKSSDLVVDTEDFV		tttttaacagaaaaaggaaaaaaaaggttacgagcgtggtcgtccagatttaaaaaaaaa	EFINSDKFTKSFKFKVYNDNLTKILFTNNIMDINIIDESVYDNELLYENNCNEIDENKTL		tatgaaagatatatacgtgaaatagaaatatttgacgataaaacaaaaggatggaacgtt	NNIYFLGGVDKYLRSVNSVFAINVKTFERENLPSLIYPRKCPGATYFNNRIYVIGGIYNN
	ttaatatatgttgttggtggaatttcatatatcaataatataaaagtttttaacatggtc	LNFIIKWGTVKKTNRLNTMKLVNDSVRFTFLTEKGKKRLRAWSSRFKKKNLMILTKIVIN		aaccttatgattttaacaaaaatagtgataaacacataccacgatgtaattataaaaata	NESIQQPSNLSKLSNIIDENFKFCTSIAIGNNIYFLGGVDKYLRSVNSVFAINVKTFERE		ataggcgcattagacatagatagtgttttttaa	CIVNKVESWSFGESVWREEPNLLYPRYNPCVVNVNDTIYVIGGISEYDKSVEVYNLKYNK
	gaaagctttaatcctatgtcttgtaaatggagaattgagtcgtgcctgaaccagccaaga	TYHDVIIKIKNLLIVTNLQSLLSLRFIMIT*QKYCLQMI*WI*I**MKVFMIMNYCMKTI		aagaatttattaatagtgacaaatttacaaagtcttttaagtttaaggtttataatgata	NLPSLIYPRKCPGATYFNNRIYVIGGIYNNCIVN---KVESWSFGESVWREEPNLLYPRY			WSLGECTKYSHYGGCAIYHHGLIYVVGGISYINNIKVFNMVESFNPMSCKWRIESCLNQP
	tttaatgcatcaatatgtatttttgatgattgtattatgatcgttggaggttttcattat	VMKLMKTKH*MKVFNNLVT*VN*AT**MKILSFVLQLLLVIIFTF*VVWIN---TYDQ*I		acttaacaaaaatactgtttacaaatgatataatggatataaatataatagatgaaagtg	NPCVVNVNDTIYVIGGISEYDKSVEVYNLKYNKWSLGECTKYSHYGGCAIYHHGLIYVVG		>SRR21590383 reverse complement	RFNSSICIFDDCIMIVGGFHYERYIREIEIFDDKTKGWNVIGALDIDSVF*
	gaaagatatatacgtgaaatagaaatatttgacgataaaacaaaaggatggaacgttata	VYSQSMQKLLKKKTYLH*FIQENAQVSLILIIE-YMLLVESIIIV*LIKLKVGHLEKVFG		tttatgataatgaactattgtatgaaaacaattgtaatgaaattgatgaaaacaaaacat	GISYINNIKVFNMVESFNPMSCKWRIESCLNQPRFNSSICIFDDCIMIVGGFHYERYIRE		atggatataaatataatagatgaaagtgtttatgataatgaactattgtatgaaaacaat
	ggcgcattagacatagatagtgttttttaa	EKNQIYYILDTIHVLLMSMIPSMLLEEYLNMINQ*KCII*NIINGHWVSVQNILIMVDVL		taaatgaaagtattcaacaacctagtaacttaagtaaattaagcaacataatagatgaaa	IEIFDDKTKGWNVIGALDIDSVF*		tgtaatgaaattgatgaaaacaaaacattaaatgaaagtattcaacaacctagtaactta	KX764645.1_LSDVNeethling-LSD_vaccine-OBP__reverse_complement
		YTIMV*YMLLVEFHISII*--KFLTWSKALILCLVNGELSRA*TSQDLMHQYVFLMIVL*		attttaagttttgtacttcaattgctattggtaataatatttactttttaggtggtgtgg			agtaaattaagcaacataatagatgaaaattttaagttttgtacttcaattgctattggt	MDINIIDESVYDNELLYENNCNEIDENKTLNESIQQPSNLSKLSNIIDENFKFCTSIAIG
	>MT007950.1_LSDV_Namibia_2016_9F reverse complement	SLEVFIMKDIYVK*KYLTIKQKDGTL*-AH*T*IVFF		ataaatacttacgatcagtaaatagtgtattcgcaatcaatgcaaaaacttttgaaaaag	ON152411.1_LSDV72/PrachuapKhiriKhan/Thailand/2021__reverse_complement		aataatatttactttttaggtggtgtggataaatacttacgatcagtaaatagtgtattc	NNIYFLGGVDKYLRSVNSVFAINVKTFERENLPSLIYPRKCPGATYFNNRIYVIGGIYNN
	atgactttaaaaaggtatatcaataaagaatatgtagaagaattaaagtacatgttatta			aaaacttaccttcattaatttatccaagaaaatgcccaggtgtcacttattttaataata	MYGCYDVYDVADKYIKKRFMYISNDLTKLRVNELRPILKSSDLVVDAEDFVLNFIIKWGT		gcaatcaatgcaaaaacttttgaaaaagaaaacttaccttcattaatttatccaagaaaa	CIVNKVESWSFGESVWREEPNLLYPRYNPCVVNVNDTIYVIGGISEYDKSVEVYNLKYNK
	aaaaatgattatgatagaattttaatatttacaattggaggtatatcacaaacaaggaaa	KY829023.3_LSDV_Evros/GR/15__reverse_complement		gaatatatgttattggtggaatctataataattgtatagttaataaagttgaaagttggt	VKKTNRLNTMKLVNDAVRFTFLTEKGKKRLQAWSSRFKKKPYDFNKNSDKHIPRCNYKNK		tgcccaggtgtcacttattttaataatagaatatatgttattggtggaatctataataat	WSLGECTKYSHYGGCAIYHHGLIYVVGGISYINNIKVFNMVESFNPMSCKWRIESCLNQP
	gatatttttgagatatcatctaattactttaaaaaagctattaaaaaatacagtaacgaa	MTLKRYINKEYVEELKYMLLKNDYDRILIFTIGGISQTRKDIFEISSNYFKKAIKKYSNE		catttggagaaagtgtttggagagaagaaccaaatttactatatcctagatacaatccat	EFINSDKFTKSFKFKVYNDNLTKILFTNNIMDINIIDESVYDNELLYENNCNEIDENKTL		tgtatagttaataaagttgaaagttggtcatttggagaaagtgtttggagagaagaacca	RFNSSICIFDDCIMIVGGFHYERYIREIEIFDDKTKGWNVIGALDIDSVF*
	gttaagttaccttttaaatataagccatttacgtatgtgttagagtatattaatactggt	VKLPFKYKPFTYVLEYINTGYITLNSKNVVDIFAISNVIEIKFIMDACTDFMINYIDDSN		gtgttgttaatgtcaatgataccatctatgttattggaggaatatctgaatatgataaat	NESIQQPSNLSKLSNIIDENFKFCTSIAIGNNIYFLGGVDKYLRSVNSVFAINVKTFERE		aatttactatatcctagatacaatccatgtgttgttaatgtcaatgataccatctatgtt
	tatattacattgaatagcaaaaatgttgttgacatttttgctatttctaacgtaatcgaa	CVDIFRRSYMYGCYDVYDVADKYIKKRFMYISNDLTKLRVNELRPILKSSDLVVDTEDFV		cagtagaagtgtataatttgaaatataataaatggtcattgggtgagtgtacaaaatatt	NLPSLIYPRKCPGATYFNNRIYVIGGIYNNCIVN---KVESWSFGESVWREEPNLLYPRY		attggaggaatatctgaatatgataaatcagtagaagtgtataatttgaaatataataaa	MK441838.1_LSDV_Herbivac_LS__reverse_complement
	attaagtttataatggatgcatgtactgattttatgataaattacattgatgatagtaat	LNFIIKWGTVKKTNRLNTMKLVNDSVRFTFLTEKGKKRLRAWSSRFKKKNLMILTKIVIN		ctcattatggtggatgtgctatataccatcatggtttaatatatgttgttggtggaattt	NPCVVNVNDTIYVIGGISEYDKSVEVYNLKYNKWSLGECTKYSHYGGCAIYHHGLIYVVG		tggtcattgggtgagtgtacaaaatattctcattatggtggatgtgctatataccatcat	MDINIIDESVYDNELLYENNCNEIDENKTLNESIQQPSNLSKLSNIIDENFKFCTSIAIG
	tgtgttgatatctttagaagatcttatatgtatggttgttacgatgtgtacgatgttgca	TYHDVIIKIKNLLIVTNLQSLLSLRFIMIT*QKYCLQMI*WI*I**MKVFMIMNYCMKTI		catatatcaataatataaaagtttttaacatggtcgaaagctttaatcctatgtcttgta	GISYINNIKVFNMVESFNPMSCKWRIESCLNQPRFNSSICIFDDCIMIVGGFHYERYIRE		ggtttaatatatgttgttggtggaatttcatatatcaataatataaaagtttttaacatg	NNIYFLGGVDKYLRSVNSVFAINVKTFERENLPSLIYPRKCPGATYFNNRIYVIGGIYNN
	gataaatatattaaaaaaaggtttatgtatataagcaacgatttaactaaattaagagtt	VMKLMKTKH*MKVFNNLVT*VN*AT**MKILSFVLQLLLVIIFTF*VVWIN---TYDQ*I		aatggagaattgagtcgtgcctgaaccagccaagatttaatgcatcaatatgtatttttg	IEIFDDKTKGWNVIGALDIDSVF*		gtcgaaagctttaatcctatgtcttgtaaatggagaattgagtcgtgcctgaaccagcca	CIVNKVESWSFGESVWREEPNLLYPRYNPCVVNVNDTIYVIGGISEYDKSVEVYNLKYNK
	aatgaattaaggcccatattaaaaagtagtgatttagttgtcgataccgaagattttgtt	VYSQSMQKLLKKKTYLH*FIQENAQVSLILIIE-YMLLVESIIIV*LIKLKVGHLEKVFG		atgattgtattatgatcgttggaggttttcattatgaaagatatatacgtgaaatagaaa			agatttaatgcatcaatatgtatttttgatgattgtattatgatcgttggaggttttcat	WSLGECTKYSHYGGCAIYHHGLIYVVGGISYINNIKVFNMVESFNPMSCKWRIESCLNQP
	cttaattttataattaagtggggaactgtaaaaaaaactaataggcttaatacgatgaag	EKNQIYYILDTIHVLLMSMIPSMLLEEYLNMINQ*KCII*NIINGHWVSVQNILIMVDVL		tatttgacgataaaacaaaaggatggaacgttataggcgcattagacatagatagtgttt	OM793602.1_LSDV_Russia_Tomsk_2020__reverse_complement		tatgaaagatatatacgtgaaatagaaatatttgacgataaaacaaaaggatggaacgtt	RFNSSICIFDDCIMIVGGFHYERYIREIEIFDDKTKGWNVIGALDIDSVF*
	ttagtaaatgactctgtaagatttacctttttaacagaaaaaggaaaaaaaaggttacga	YTIMV*YMLLVEFHISII*--KFLTWSKALILCLVNGELSRA*TSQDLMHQYVFLMIVL*		tttaa	MYGCYDVYDVADKYIKKRFMYISNDLTKLRVNELRPILKSSDLVVDAEDFVLNFIIKWGT		ataggcgcattagacatagatagtgttttttaa
	gcgtggtcgtccagatttccttatgattttaacaaaaatagtgataaacacataccacga	SLEVFIMKDIYVK*KYLTIKQKDGTL*-AH*T*IVFF			VKKTNRLNTMKLVNDAVRFTFLTEKGKKRLQAWSSRFKKKPYDFNKNSDKHIPRCNYKNK			AF409138.1_LSDV_Neethling_vaccine_LW_1959__reverse_complement
	tgtaattataaaaataaagaatttattaatagtgacaaatttacaaagtcttttaagttt			>MW656253.1_LSDV/280-KZN/RSA/2018 reverse complement	EFINSDKFTKSFKFKVYNDNLTKILFTNNIMDINIIDESVYDNELLYENNCNEIDENKTL		>MW699032.1_LSDV/Russia/Dagestan/2015 reverse complement	MDINIIDESVYDNELLYENNCNEIDENKTLNESIQQPSNLSKLSNIIDENFKFCTSIAIG
	aaggtttataatgataacttaacaaaaatactgtttacaaatgatataatggatataaat	MT134042.1_LSDV/Russia/Udmurtiya/2019__reverse_complement		atgtatggttgttacgatgtgtacgatgttgcagataaatatattaaaaaaaggtttatg	NESIQQPSNLSKLSNIIDENFKFCTSIAIGNNIYFLGGVDKYLRSVNSVFAINVKTFERE		atggatataaatataatagatgaaagtgtttatgataatgaactattgtatgaaaacaat	NNIYFLGGVDKYLRSVNSVFAINVKTFERENLPSLIYPRKCPGATYFNNRIYVIGGIYNN
	ataatagatgaaagtgtttatgataatgaactattgtatgaaaacaattgtaatgaaatt	MTLKRYINKEYVEELKYMLLKNDYDRILIFTIGGISQTRKDIFEISSNYFKKAIKKYSNE		tatataagcaacgatttaactaaattaagagttaatgaattaaggcccatattaaaaagt	NLPSLIYPRKCPGATYFNNRIYVIGGIYNNCIVN---KVESWSFGESVWREEPNLLYPRY		tgtaatgaaattgatgaaaacaaaacattaaatgaaagtattcaacaacctagtaactta	CIVNKVESWSFGESVWREEPNLLYPRYNPCVVNVNDTIYVIGGISEYDKSVEVYNLKYNK
	gatgaaaacaaaacattaaatgaaagtattcaacaacctagtaacttaagtaaattaagc	VKLPFKYKPFTYVLEYINTGYITLNSKNVVDIFSISNVIEIKFIMDACTDFMINYIDDSN		agtgatttagttgtcgataccgaagattttgttcttaattttataattaagtggggaact	NPCVVNVNDTIYVIGGISEYDKSVEVYNLKYNKWSLGECTKYSHYGGCAIYHHGLIYVVG		agtaaattaagcaacataatagatgaaaattttaagttttgtacttcaattgctattggt	WSLGECTKYSHYGGCAIYHHGLIYVVGGISYINNIKVFNMVESFNPMSCKWRIESCLNQP
	aacataatagatgaaaattttaagttttgtacttcaattgctattggtaataatatttac	CVDILEDLICMVVTMCTMLQINILKKGLCI*ATI*LN*ELMN*GPY*KVVI*LSMPKILF		gtaaaaaaaactaataggcttaatacgatgaagttagtaaatgactctgtaagatttacc	GISYINNIKVFNMVESFNPMSCKWRIESCLNQPRFNSSICIFDDCIMIVGGFHYERYIRE		aataatatttactttttaggtggtgtggataaatacttacgatcagtaaatagtgtattc	RFNSSICIFDDCIMIVGGFHYERYIREIEIFDDKTKGWNVIGALDIDSVF*
	tttttaggtggtgtggataaatacttacgatcagtaaatagtgtattcgcaatcaatgca	LIL*LSGELSKKLIGLIR*S**MTL*DLPF*QKKEKKRLQAWSSRFKKKPYDFNKNSDK-		tttttaacagaaaaaggaaaaaaaaggttacgagcgtggtcgtccagatttaaaaaaaaa	IEIFDDKTKGWNVIGALDIDSVF*		gcaatcaatgcaaaaacttttgaaaaagaaaacttaccttcattaatttatccaagaaaa
	aaaacttttgaaaaagaaaacttaccttcattaatttatccaagaaaatgcccaggtgtc	#NAME?		aaccttatgattttaacaaaaatagtgataaacacataccacgatgtaattataaaaata			tgcccaggtgtcacttattttaataatagaatatatgttattggtggaatctataataat	MG972412.1_LSDV_Cro2016__reverse_complement
	acttattttaataatagaatatatgttattggtggaatctataataattgtatagttaat	YENNCNEIDENKTLNESIQQPSNLSKLSNIIDENFKFCTSIAIGNNIYFLGGVDKYLRSV		aagaatttattaatagtgacaaatttacaaagtcttttaagtttaaggtttataatgata	OM793603.1_LSDV_Russia_Khabarovsk_2020__reverse_complement		tgtatagttaataaagttgaaagttggtcatttggagaaagtgtttggagagaagaacca	MDINIIDESVYDNELLYENNCNEIDENKTLNESIQQPSNLSKLSNIIDENFKFCTSIAIG
	aaagttgaaagttggtcatttggagaaagtgtttggagagaagaaccaaatttactatat	NSVFAINVKTFERENLPSLIYPRKCPGATYFNN-RIYVIGGIYNNCIVNKVESWSFGESV		acttaacaaaaatactgtttacaaatgatataatggatataaatataatagatgaaagtg	MYGCYDVYDVADKYIKKRFMYISNDLTKLRVNELRPILKSSDLVVDAEDFVLNFIIKWGT		aatttactatatcctagatacaatccatgtgttgttaatgtcaatgataccatctatgtt	NNIYFLGGVDKYLRSVNSVFAINVKTFERENLPSLIYPRKCPGATYFNNRIYVIGGIYNN
	cctagatacaatccatgtgttgttaatgtcaatgataccatctatgttattggaggaata	WREEPNLLYPRYNPCVVNVNDTIYVIGGISEYDK-SVEVYNLKYNKWSLGECTKYSHYGG		tttatgataatgaactattgtatgaaaacaattgtaatgaaattgatgaaaacaaaacat	VKKTNRLNTMKLVNDAVRFTFLTEKGKKRLQAWSSRFKKKPYDFNKNSDKHIPRCNYKNK		attggaggaatatctgaatatgataaatcagtagaagtgtataatttgaaatataataaa	CIVNKVESWSFGESVWREEPNLLYPRYNPCVVNVNDTIYVIGGISEYDKSVEVYNLKYNK
	tctgaatatgataaatcagtagaagtgtataatttgaaatataataaatggtcattgggt	CAIYHHGLIYVVGGISYINNIKVFNMVESFNPMSCKWRIESCLNQPRFNASICIFDDCIM		taaatgaaagtattcaacaacctagtaacttaagtaaattaagcaacataatagatgaaa	EFINSDKFTKSFKFKVYNDNLTKILFTNNIMDINIIDESVYDNELLYENNCNEIDENKTL		tggtcattgggtgagtgtacaaaatattctcattatggtggatgtgctatataccatcat	WSLGECTKYSHYGGCAIYHHGLIYVVGGISYINNIKVFNMVESFNPMSCKWRIESCLNQP
	gagtgtacaaaatattctcattatggtggatgtgctatataccatcatggtttaatatat	IVGGFHYERYIREIEIFDDKTKGWNVIGALDIDSVF*		attttaagttttgtacttcaattgctattggtaataatatttactttttaggtggtgtgg	NESIQQPSNLSKLSNIIDENFKFCTSIAIGNNIYFLGGVDKYLRSVNSVFAINVKTFERE		ggtttaatatatgttgttggtggaatttcatatatcaataatataaaagtttttaacatg	RFNSSICIFDDCIMIVGGFHYERYIREIEIFDDKTKGWNVIGALDIDSVF*
	gttgttggtggaatttcatatatcaataatataaaagtttttaacatggtcgaaagcttt			ataaatacttacgatcagtaaatagtgtattcgcaatcaatgcaaaaacttttgaaaaag	NLPSLIYPRKCPGATYFNNRIYVIGGIYNNCIVN---KVESWSFGESVWREEPNLLYPRY		gtcgaaagctttaatcctatgtcttgtaaatggagaattgagtcgtgcctgaaccagcca
	aatcctatgtcttgtaaatggagaattgagtcgtgcctgaaccagccaagatttaatgca	OM984485.1_LSDV_XJ201901__reverse_complement		aaaacttaccttcattaatttatccaagaaaatgcccaggtgtcacttattttaataata	NPCVVNVNDTIYVIGGISEYDKSVEVYNLKYNKWSLGECTKYSHYGGCAIYHHGLIYVVG		agatttaatgcatcaatatgtatttttgatgattgtattatgatcgttggaggttttcat	KX764644.1_LSDV_Neethling-Herbivac_vaccine__reverse_complement
	tcaatatgtatttttgatgattgtattatgatcgttggaggttttcattatgaaagatat	MTLKRYINKEYVEELKYMLLKNDYDRILIFTIGGISQTRKDIFEISSNYFKKAIKKYSNE		gaatatatgttattggtggaatctataataattgtatagttaataaagttgaaagttggt	GISYINNIKVFNMVESFNPMSCKWRIESCLNQPRFNSSICIFDDCIMIVGGFHYERYIRE		tatgaaagatatatacgtgaaatagaaatatttgacgataaaacaaaaggatggaacgtt	MDINIIDESVYDNELLYENNCNEIDENKTLNESIQQPSNLSKLSNIIDENFKFCTSIAIG
	atacgtgaaatagaaatatttgacgataaaacaaaaggatggaacgttataggcgcatta	VKLPFKYKPFTYVLEYINTGYITLNSKNVVDIFSISNVIEIKFIMDACTDFMINYIDDSN		catttggagaaagtgtttggagagaagaaccaaatttactatatcctagatacaatccat	IEIFDDKTKGWNVIGALDIDSVF*		ataggcgcattagacatagatagtgttttttaa	NNIYFLGGVDKYLRSVNSVFAINVKTFERENLPSLIYPRKCPGATYFNNRIYVIGGIYNN
	gacatagatagtgttttttaa	CVDILEDLICMVVTMCTMLQINILKKGLCI*ATI*LN*ELMN*GPY*KVVI*LSMPKILF		gtgttgttaatgtcaatgataccatctatgttattggaggaatatctgaatatgataaat				CIVNKVESWSFGESVWREEPNLLYPRYNPCVVNVNDTIYVIGGISEYDKSVEVYNLKYNK
		LIL*LSGELSKKLIGLIR*S**MTL*DLPF*QKKEKKGYKRGRPDLKK-NLMILTKIVIN		cagtagaagtgtataatttgaaatataataaatggtcattgggtgagtgtacaaaatatt	MW732649.1_LSDV/HongKong/2020__reverse_complement		>MH893760.2_LSDV/Russia/Dagestan/2015 reverse complement	WSLGECTKYSHYGGCAIYHHGLIYVVGGISYINNIKVFNMVESFNPMSCKWRIESCLNQP
	>MT007951.1_LSDV_Namibia_2016_10F reverse complement	TYHDVTIKIKNLLIVTNLQSLLSLRFIMIT*QKYCLQII*WI*I**MKVFMIMNYCMKTI		ctcattatggtggatgtgctatataccatcatggtttaatatatgttgttggtggaattt	MYGCYDVYDVADKYIKKRFMYISNDLTKLRVNELRPILKSSDLVVDAEDFVLNFIIKWGT		atggatataaatataatagatgaaagtgtttatgataatgaactattgtatgaaaacaat	RFNSSICIFDDCIMIVGGFHYERYIREIEIFDDKTKGWNVIGALDIDSVF*
	atgactttaaaaaggtatatcaataaagaatatgtagaagaattaaagtacatgttatta	VMKLMKTKH*MKVFNNPVT*VN*AT**MKILSFVLQLLLVIIFTF*GVWIN---TYDQ*I		catatatcaataatataaaagtttttaacatggtcgaaagctttaatcctatgtcttgta	VKKTNRLNTMKLVNDAVRFTFLTEKGKKRLQAWSSRFKKKPYDFNKNSDKHIPRCNYKNK		tgtaatgaaattgatgaaaacaaaacattaaatgaaagtattcaacaacctagtaactta
	aaaaatgattatgatagaattttaatatttacaattggaggtatatcacaaacaaggaaa	VYSQSM*KLLKEKTYLH*FIQENAQVPLILIIE-YMLLVESIIIV*LIKLKVGHLEKVCG		aatggagaattgagtcgtgcctgaaccagccaagatttaatgcatcaatatgtatttttg	EFINSDKFTKSFKFKVYNDNLTKILFTNNIMDINIIDESVYDNELLYENNCNEIDENKTL		agtaaattaagcaacataatagatgaaaattttaagttttgtacttcaattgctattggt	KX764643.1_LSDV_SIS-Lumpyvax_vaccine__reverse_complement
	gatatttttgagatatcatctaattactttaaaaaagctattaaaaaatacagtaacgaa	EKNQIYYILDTIHVLLMSMIPSMLLEEYLNMINQ*KCII*NIINGHWVSVQNILIMADAL		atgattgtattatgatcgttggaggttttcattatgaaagatatatacgtgaaatagaaa	NESIQQPSNLSKLSNIIDENFKFCTSIAIGNNIYFLGGVDKYLRSVNSVFAINVKTFERE		aataatatttactttttaggtggtgtggataaatacttacgatcagtaaatagtgtattc	MDINIIDESVYDNELLYENNCNEIDENKTLNESIQQPSNLSKLSNIIDENFKFCTSIAIG
	gttaagttaccttttaaatataagccatttacgtatgtgttagagtatattaatactggt	YTIMV*YMLLAEFHISII*--KFLTWSKALILCLVNGELSRV*ISQDLIHQYVFLMIVL*		tatttgacgataaaacaaaaggatggaacgttataggcgcattagacatagatagtgttt	NLPSLIYPRKCPGATYFNNRIYVIGGIYNNCIVN---KVESWSFGESVWREEPNLLYPRY		gcaatcaatgcaaaaacttttgaaaaagaaaacttaccttcattaatttatccaagaaaa	NNIYFLGGVDKYLRSVNSVFAINVKTFERENLPSLIYPRKCPGATYFNNRIYVIGGIYNN
	tatattacattgaatagcaaaaatgttgttgacatttttgctatttctaacgtaatcgaa	SLEVFIMKDIYVK*KYLTIKQKDGTL*-EH*T*IVFF		tttaa	NPCVVNVNDTIYVIGGISEYDKSVEVYNLKYNKWSLGECTKYSHYGGCAIYHHGLIYVVG		tgcccaggtgtcacttattttaataatagaatatatgttattggtggaatctataataat	CIVNKVESWSFGESVWREEPNLLYPRYNPCVVNVNDTIYVIGGISEYDKSVEVYNLKYNK
	attaagtttataatggatgcatgtactgattttatgataaattacattgatgatagtaat				GISYINNIKVFNMVESFNPMSCKWRIESCLNQPRFNSSICIFDDCIMIVGGFHYERYIRE		tgtatagttaataaagttgaaagttggtcatttggagaaagtgtttggagagaagaacca	WSLGECTKYSHYGGCAIYHHGLIYVVGGISYINNIKVFNMVESFNPMSCKWRIESCLNQP
	tgtgttgatatctttagaagatcttatatgtatggttgttacgatgtgtacgatgttgca	OM984486.1_LSDV_FJ2019__reverse_complement		>SRR21590382 reverse complement	IEIFDDKTKGWNVIGALDIDSVF*		aatttactatatcctagatacaatccatgtgttgttaatgtcaatgataccatctatgtt	RFNSSICIFDDCIMIVGGFHYERYIREIEIFDDKTKGWNVIGALDIDSVF*
	gataaatatattaaaaaaaggtttatgtatataagcaacgatttaactaaattaagagtt	MTLKRYINKEYVEELKYMLLKNDYDRILIFTIGGISQTRKDIFEISSNYFKKAIKKYSNE		atgtatggttgttacgatgtgtacgatgttgcagataaatatattaaaaaaaggtttatg			attggaggaatatctgaatatgataaatcagtagaagtgtataatttgaaatataataaa
	aatgaattaaggcccatattaaaaagtagtgatttagttgtcgataccgaagattttgtt	VKLPFKYKPFTYVLEYINTGYITLNSKNVVDIFSISNVIEIKFIMDACTDFMINYIDDSN		tatataagcaacgatttaactaaattaagagttaatgaattaaggcccatattaaaaagt	MZ577076.1_LSDV_20L81_Bang-Thanh/VNM/20__reverse_complement		tggtcattgggtgagtgtacaaaatattctcattatggtggatgtgctatataccatcat	MW435866.1_LSDV_SA-Neethling__reverse_complement
	cttaattttataattaagtggggaactgtaaaaaaaactaataggcttaatacgatgaag	CVDILEDLICMVVTMCTMLQINILKKGLCI*ATI*LN*ELMN*GPY*KVVI*LSMPKILF		agtgatttagttgtcgataccgaagattttgttcttaattttataattaagtggggaact	MYGCYDVYDVADKYIKKRFMYISNDLTKLRVNELRPILKSSDLVVDAEDFVLNFIIKWGT		ggtttaatatatgttgttggtggaatttcatatatcaataatataaaagtttttaacatg	MDINIIDESVYDNELLYENNCNEIDENKTLNESIQQPSNLSKLSNIIDENFKFCTSIAIG
	ttagtaaatgactctgtaagatttacctttttaacagaaaaaggaaaaaaaaggttacga	LIL*LSGELSKKLIGLIR*S**MTL*DLPF*QKKEKKGYKRGRPDLKK-NLMILTKIVIN		gtaaaaaaaactaataggcttaatacgatgaagttagtaaatgactctgtaagatttacc	VKKTNRLNTMKLVNDAVRFTFLTEKGKKRLQAWSSRFKKKPYDFNKNSDKHIPRCNYKNK		gtcgaaagctttaatcctatgtcttgtaaatggagaattgagtcgtgcctgaaccagcca	NNIYFLGGVDKYLRSVNSVFAINVKTFERENLPSLIYPRKCPGATYFNNRIYVIGGIYNN
	gcgtggtcgtccagatttccttatgattttaacaaaaatagtgataaacacataccacga	TYHDVTIKIKNLLIVTNLQSLLSLRFIMIT*QKYCLQII*WI*I**MKVFMIMNYCMKTI		tttttaacagaaaaaggaaaaaaaaggttacgagcgtggtcgtccagatttaaaaaaaaa	EFINSDKFTKSFKFKVYNDNLTKILFTNNIMDINIIDESVYDNELLYENNCNEIDENKTL		agatttaatgcatcaatatgtatttttgatgattgtattatgatcgttggaggttttcat	CIVNKVESWSFGESVWREEPNLLYPRYNPCVVNVNDTIYVIGGISEYDKSVEVYNLKYNK
	tgtaattataaaaataaagaatttattaatagtgacaaatttacaaagtcttttaagttt	VMKLMKTKH*MKVFNNPVT*VN*AT**MKILSFVLQLLLVIIFTF*GVWIN---TYDQ*I		accttatgattttaacaaaaatagtgataaacacataccacgatgtaattataaaaataa	NESIQQPSNLSKLSNIIDENFKFCTSIAIGNNIYFLGGVDKYLRSVNSVFAINVKTFERE		tatgaaagatatatacgtgaaatagaaatatttgacgataaaacaaaaggatggaacgtt	WSLGECTKYSHYGGCAIYHHGLIYVVGGISYINNIKVFNMVESFNPMSCKWRIESCLNQP
	aaggtttataatgataacttaacaaaaatactgtttacaaatgatataatggatataaat	VYSQSM*KLLKEKTYLH*FIQENAQVPLILIIE-YMLLVESIIIV*LIKLKVGHLEKVCG		agaatttattaatagtgacaaatttacaaagtcttttaagtttaaggtttataatgataa	NLPSLIYPRKCPGATYFNNRIYVIGGIYNNCIVN---KVESWSFGESVWREEPNLLYPRY		ataggcgcattagacatagatagtgttttttaa	RFNSSICIFDDCIMIVGGFHYERYIREIEIFDDKTKGWNVIGALDIDSVF*
	ataatagatgaaagtgtttatgataatgaactattgtatgaaaacaattgtaatgaaatt	EKNQIYYILDTIHVLLMSMIPSMLLEEYLNMINQ*KCII*NIINGHWVSVQNILIMADAL		cttaacaaaaatactgtttataaatgatataatggatataaatataatagatgaaagtgt	NPCVVNVNDTIYVIGGISEYDKSVEVYNLKYNKWSLGECTKYSHYGGCAIYHHGLIYVVG
	gatgaaaacaaaacattaaatgaaagtattcaacaacctagtaacttaagtaaattaagc	YTIMV*YMLLAEFHISII*--KFLTWSKALILCLVNGELSRV*ISQDLIHQYVFLMIVL*		ttatgataatgaactattgtatgaaaacaattgtaatgaaattgatgaaaacaaaacatt	GISYINNIKVFNMVESFNPMSCKWRIESCLNQPRFNSSICIFDDCIMIVGGFHYERYIRE		>MN995838.1_LSDV_pendik reverse complement	MN636839.1_LSD-103-GP-RSA-1991__reverse_complement
	aacataatagatgaaaattttaagttttgtacttcaattgctattggtaataatatttac	SLEVFIMKDIYVK*KYLTIKQKDGTL*-EH*T*IVFF		aaatgaaagtattcaacaacctagtaacttaagtaaattaagcaacataatagatgaaaa	IEIFDDKTKGWNVIGALDIDSVF*		atggatataaatataatagatgaaagtgtttatgataatgaactattgtatgaaaacaat	MDINIIDESVYDNELLYENNCNEIDENKTLNESIQQPSNLSKLSNIIDENFKFCTSIAIG
	tttttaggtggtgtggataaatacttacgatcagtaaatagtgtattcgcaatcaatgca			ttttaagttttgtacttcaattgctattggtaataatatttactttttaggtggtgtgga			tgtaatgaaattgatgaaaacaaaacattaaatgaaagtattcaacaacctagtaactta	NNIYFLGGVDKYLRSVNSVFAINVKTFERENLPSLIYPRKCPGATYFNNRIYVIGGIYNN
	aaaacttttgaaaaagaaaacttaccttcattaatttatccaagaaaatgcccaggtgtc	MW355944.1_LSDV_China/GD01/2020__reverse_complement		taaatacttacgatcagtaaatagtgtattcgcaatcaatgcaaaaacttttgaaaaaga	MZ577073.1_LSDV_20L42_Quyet-Thang/VNM/20__reverse_complement		agtaaattaagcaacataatagatgaaaattttaagttttgtacttcaattgctattggt	CIVNKVESWSFGESVWREEPNLLYPRYNPCVVNVNDTIYVIGGISEYDKSVEVYNLKYNK
	acttattttaataatagaatatatgttattggtggaatctataataattgtatagttaat	MTLKRYINKEYVEELKYMLLKNDYDRILIFTIGGISQTRKDIFEISSNYFKKAIKKYSNE		aaacttaccttcattaatttatccaagaaaatgcccaggtgtcacttattttaataatag	MYGCYDVYDVADKYIKKRFMYISNDLTKLRVNELRPILKSSDLVVDAEDFVLNFIIKWGT		aataatatttactttttaggtggtgtggataaatacttacgatcagtaaatagtgtattc	WSLGECTKYSHYGGCAIYHHGLIYVVGGISYINNIKVFNMVESFNPMSCKWRIESCLNQP
	aaagttgaaagttggtcatttggagaaagtgtttggagagaagaaccaaatttactatat	VKLPFKYKPFTYVLEYINTGYITLNSKNVVDIFSISNVIEIKFIMDACTDFMINYIDDSN		aatatatgttattggtggaatctataataattgtatagttaataaagttgaaagttggtc	VKKTNRLNTMKLVNDAVRFTFLTEKGKKRLQAWSSRFKKKPYDFNKNSDKHIPRCNYKNK		gcaatcaatgcaaaaacttttgaaaaagaaaacttaccttcattaatttatccaagaaaa	RFNSSICIFDDCIMIVGGFHYERYIREIEIFDDKTKGWNVIGALDIDSVF*
	cctagatacaatccatgtgttgttaatgtcaatgataccatctatgttattggaggaata	CVDILEDLICMVVTMCTMLQINILKKGLCI*ATI*LN*ELMN*GPY*KVVI*LSMPKILF		atttggagaaagtgtttggagagaagaaccaaatttactatatcctagatacaatccatg	EFINSDKFTKSFKFKVYNDNLTKILFTNNIMDINIIDESVYDNELLYENNCNEIDENKTL		tgcccaggtgtcacttattttaataatagaatatatgttattggtggaatctataataat
	tctgaatatgataaatcagtagaagtgtataatttgaaatataataaatggtcattgggt	LIL*LSGELSKKLIGLIR*S**MTL*DLPF*QKKEKKGYKRGRPDLKK-NLMILTKIVIN		tgttgttaatgtcaatgataccatctatgttattggaggaatatctgaatatgataaatc	NESIQQPSNLSKLSNIIDENFKFCTSIAIGNNIYFLGGVDKYLRSVNSVFAINVKTFERE		tgtatagttaataaagttgaaagttggtcatttggagaaagtgtttggagagaagaacca	MN636843.1_LSD-148-GP-RSA-1997__reverse_complement
	gagtgtacaaaatattctcattatggtggatgtgctatataccatcatggtttaatatat	TYHDVTIKIKNLLIVTNLQSLLSLRFIMIT*QKYCLQII*WI*I**MKVFMIMNYCMKTI		agtagaagtgtataatttgaaatataataaatggtcattgggtgagtgtacaaaatattc	NLPSLIYPRKCPGATYFNNRIYVIGGIYNNCIVN---KVESWSFGESVWREEPNLLYPRY		aatttactatatcctagatacaatccatgtgttgttaatgtcaatgataccatctatgtt	MDINIIDESVYDNELLYENNCNEIDENKTLNESIQQPSNLSKLSNIIDENFKFCTSIAIG
	gttgttggtggaatttcatatatcaataatataaaagtttttaacatggtcgaaagcttt	VMKLMKTKH*MKVFNNPVT*VN*AT**MKILSFVLQLLLVIIFTF*GVWIN---TYDQ*I		tcattatggtggatgtgctatataccatcatggtttaatatatgttgttggtggaatttc	NPCVVNVNDTIYVIGGISEYDKSVEVYNLKYNKWSLGECTKYSHYGGCAIYHHGLIYVVG		attggaggaatatctgaatatgataaatcagtagaagtgtataatttgaaatataataaa	NNIYFLGGVDKYLRSVNSVFAINVKTFERENLPSLIYPRKCPGATYFNNRIYVIGGIYNN
	aatcctatgtcttgtaaatggagaattgagtcgtgcctgaaccagccaagatttaatgca	VYSQSM*KLLKEKTYLH*FIQENAQVPLILIIE-YMLLVESIIIV*LIKLKVGHLEKVCG		atatatcaataatataaaagtttttaacatggtcgaaagctttaatcctatgtcttgtaa	GISYINNIKVFNMVESFNPMSCKWRIESCLNQPRFNSSICIFDDCIMIVGGFHYERYIRE		tggtcattgggtgagtgtacaaaatattctcattatggtggatgtgctatataccatcat	CIVNKVESWSFGESVWREEPNLLYPRYNPCVVNVNDTIYVIGGISEYDKSVEVYNLKYNK
	tcaatatgtatttttgatgattgtattatgatcgttggaggttttcattatgaaagatat	EKNQIYYILDTIHVLLMSMIPSMLLEEYLNMINQ*KCII*NIINGHWVSVQNILIMADAL		atggagaattgagtcgtgcctgaaccagccaagatttaatgcatcaatatgtatttttga	IEIFDDKTKGWNVIGALDIDSVF*		ggtttaatatatgttgttggtggaatttcatatatcaataatataaaagtttttaacatg	WSLGECTKYSHYGGCAIYHHGLIYVVGGISYINNIKVFNMVESFNPMSCKWRIESCLNQP
	atacgtgaaatagaaatatttgacgataaaacaaaaggatggaacgttataggcgcatta	YTIMV*YMLLAEFHISII*--KFLTWSKALILCLVNGELSRV*ISQDLIHQYVFLMIVL*		tgattgtattatgatcgttggaggttttcattatgaaagatatatacgtgaaatagaaat			gtcgaaagctttaatcctatgtcttgtaaatggagaattgagtcgtgcctgaaccagcca	RFNSSICIFDDCIMIVGGFHYERYIREIEIFDDKTKGWNVIGALDIDSVF*
	gacatagatagtgttttttaa	SLEVFIMKDIYVK*KYLTIKQKDGTL*-EH*T*IVFF		atttgacgataaaacaaaaggatggaacgttataggcgcattagacatagatagtgtttt	MZ577074.1_LSDV_20L43_Ly-Quoc/VNM/20__reverse_complement		agatttaatgcatcaatatgtatttttgatgattgtattatgatcgttggaggttttcat
				ttaa	MYGCYDVYDVADKYIKKRFMYISNDLTKLRVNELRPILKSSDLVVDAEDFVLNFIIKWGT		tatgaaagatatatacgtgaaatagaaatatttgacgataaaacaaaaggatggaacgtt	MN636838.1_LSDVLSD-58-LP-RSA-1993__reverse_complement
	>AF409137.1_LSDV_Neethling_Warmbaths_LW reverse complement	ON152411.1_LSDV72/PrachuapKhiriKhan/Thailand/2021__reverse_complement			VKKTNRLNTMKLVNDAVRFTFLTEKGKKRLQAWSSRFKKKPYDFNKNSDKHIPRCNYKNK		ataggcgcattagacatagatagtgttttttaa	MDINIIDESVYDNELLYENNCNEIDENKTLNESIQQPSNLSKLSNIIDENFKFCTSIAIG
	atgactttaaaaaggtatatcaataaagaatatgtagaagaattaaagtacatgttatta	MTLKRYINKEYVEELKYMLLKNDYDRILIFTIGGISQTRKDIFEISSNYFKKAIKKYSNE		>SRR21590384 reverse complement	EFINSDKFTKSFKFKVYNDNLTKILFTNNIMDINIIDESVYDNELLYENNCNEIDENKTL			NNIYFLGGVDKYLRSVNSVFAINVKTFERENLPSLIYPRKCPGATYFNNRIYVIGGIYNN
	aaaaatgattatgatagaattttaatatttacaattggaggtatatcacaaacaaggaaa	VKLPFKYKPFTYVLEYINTGYITLNSKNVVDIFSISNVIEIKFIMDACTDFMINYIDDSN		atgtatggttgttacgatgtgtacgatgttgcagataaatatattaaaaaaaggtttatg	NESIQQPSNLSKLSNIIDENFKFCTSIAIGNNIYFLGGVDKYLRSVNSVFAINVKTFERE		>KX894508.1_LSDV_155920/2012 reverse complement	CIVNKVESWSFGESVWREEPNLLYPRYNPCVVNVNDTIYVIGGISEYDKSVEVYNLKYNK
	gatatttttgagatatcatctaattactttaaaaaagctattaaaaaatacagtaacgaa	CVDILEDLICMVVTMCTMLQINILKKGLCI*ATI*LN*ELMN*GPY*KVVI*LSMPKILF		tatataagcaacgatttaactaaattaagagttaatgaattaaggcccatattaaaaagt	NLPSLIYPRKCPGATYFNNRIYVIGGIYNNCIVN---KVESWSFGESVWREEPNLLYPRY		atggatataaatataatagatgaaagtgtttatgataatgaactattgtatgaaaacaat	WSLGECTKYSHYGGCAIYHHGLIYVVGGISYINNIKVFNMVESFNPMSCKWRIESCLNQP
	gttaagttaccttttaaatataagccatttacgtatgtgttagagtatattaatactggt	LIL*LSGELSKKLIGLIR*S**MTL*DLPF*QKKEKKGYKRGRPDLKK-NLMILTKIVIN		agtgatttagttgtcgataccgaagattttgttcttaattttataattaagtggggaact	NPCVVNVNDTIYVIGGISEYDKSVEVYNLKYNKWSLGECTKYSHYGGCAIYHHGLIYVVG		tgtaatgaaattgatgaaaacaaaacattaaatgaaagtattcaacaacctagtaactta	RFNSSICIFDDCIMIVGGFHYERYIREIEIFDDKTKGWNVIGALDIDSVF*
	tatattacattgaatagcaaaaatgttgttgacatttttgctatttctaacgtaatcgaa	TYHDVTIKIKNLLIVTNLQSLLSLRFIMIT*QKYCLQII*WI*I**MKVFMIMNYCMKTI		gtaaaaaaaactaataggcttaatacgatgaagttagtaaatgactctgtaagatttacc	GISYINNIKVFNMVESFNPMSCKWRIESCLNQPRFNSSICIFDDCIMIVGGFHYERYIRE		agtaaattaagcaacataatagatgaaaattttaagttttgtacttcaattgctattggt
	attaagtttataatggatgcatgtactgattttatgataaattacattgatgatagtaat	VMKLMKTKH*MKVFNNPVT*VN*AT**MKILSFVLQLLLVIIFTF*GVWIN---TYDQ*I		tttttaacagaaaaaggaaaaaaaaggttacgagcgtggtcgtccagatttaaaaaaaaa	IEIFDDKTKGWNVIGALDIDSVF*		aataatatttactttttaggtggtgtggataaatacttacgatcagtaaatagtgtattc	MN636841.1_LSD-220-1-NW-RSA-1993__reverse_complement
	tgtgttgatatctttagaagatcttatatgtatggttgttacgatgtgtacgatgttgca	VYSQSM*KLLKEKTYLH*FIQENAQVPLILIIE-YMLLVESIIIV*LIKLKVGHLEKVCG		accttatgattttaacaaaaatagtgataaacacataccacgatgtaattataaaaataa			gcaatcaatgcaaaaacttttgaaaaagaaaacttaccttcattaatttatccaagaaaa	MDINIIDESVYDNELLYENNCNEIDENKTLNESIQQPSNLSKLSNIIDENFKFCTSIAIG
	gataaatatattaaaaaaaggtttatgtatataagcaacgatttaactaaattaagagtt	EKNQIYYILDTIHVLLMSMIPSMLLEEYLNMINQ*KCII*NIINGHWVSVQNILIMADAL		agaatttattaatagtgacaaatttacaaagtcttttaagtttaaggtttataatgataa	OL752713.2_LSDV/KM/Taiwan/2020__reverse_complement		tgcccaggtgtcacttattttaataatagaatatatgttattggtggaatctataataat	NNIYFLGGVDKYLRSVNSVFAINVKTFERENLPSLIYPRKCPGATYFNNRIYVIGGIYNN
	aatgaattaaggcccatattaaaaagtagtgatttagttgtcgataccgaagattttgtt	YTIMV*YMLLAEFHISII*--KFLTWSKALILCLVNGELSRV*ISQDLIHQYVFLMIVL*		cttaacaaaaatactgtttataaatgatataatggatataaatataatagatgaaagtgt	MYGCYDVYDVADKYIKKRFMYISNDLTKLRVNELRPILKSSDLVVDAEDFVLNFIIKWGT		tgtatagttaataaagttgaaagttggtcatttggagaaagtgtttggagagaagaacca	CIVNKVESWSFGESVWREEPNLLYPRYNPCVVNVNDTIYVIGGISEYDKSVEVYNLKYNK
	cttaattttataattaagtggggaactgtaaaaaaaactaataggcttaatacgatgaag	SLEVFIMKDIYVK*KYLTIKQKDGTL*-EH*T*IVFF		ttatgataatgaactattgtatgaaaacaattgtaatgaaattgatgaaaacaaaacatt	VKKTNRLNTMKLVNDAVRFTFLTEKGKKRLQAWSSRFKKKPYDFNKNSDKHIPRCNYKNK		aatttactatatcctagatacaatccatgtgttgttaatgtcaatgataccatctatgtt	WSLGECTKYSHYGGCAIYHHGLIYVVGGISYINNIKVFNMVESFNPMSCKWRIESCLNQP
	ttagtaaatgactctgtaagatttacctttttaacagaaaaaggaaaaaaaaggttacga			aaatgaaagtattcaacaacctagtaacttaagtaaattaagcaacataatagatgaaaa	EFINSDKFTKSFKFKVYNDNLTKILFTNNIMDINIIDESVYDNELLYENNCNEIDENKTL		attggaggaatatctgaatatgataaatcagtagaagtgtataatttgaaatataataaa	RFNSSICIFDDCIMIVGGFHYERYIREIEIFDDKTKGWNVIGALDIDSVF*
	gcgtggtcgtccagatttaaaaaaaaaaaccttatgattttaacaaaaatagtgataaac	OM793602.1_LSDV_Russia_Tomsk_2020__reverse_complement		ttttaagttttgtacttcaattgctattggtaataatatttactttttaggtggtgtgga	NESIQQPSNLSKLSNIIDENFKFCTSIAIGNNIYFLGGVDKYLRSVNSVFAINVKTFERE		tggtcattgggtgagtgtacaaaatattctcattatggtggatgtgctatataccatcat
	acataccacgatgtaattataaaaataaagaatttattaatagtgacaaatttacaaagt	MTLKRYINKEYVEELKYMLLKNDYDRILIFTIGGISQTRKDIFEISSNYFKKAIKKYSNE		taaatacttacgatcagtaaatagtgtattcgcaatcaatgcaaaaacttttgaaaaaga	NLPSLIYPRKCPGATYFNNRIYVIGGIYNNCIVN---KVESWSFGESVWREEPNLLYPRY		ggtttaatatatgttgttggtggaatttcatatatcaataatataaaagtttttaacatg	MN636842.1_LSD-220-2-NW-RSA-1993__reverse_complement
	cttttaagtttaaggtttataatgataacttaacaaaaatactgtttacaaatgatataa	VKLPFKYKPFTYVLEYINTGYITLNSKNVVDIFSISNVIEIKFIMDACTDFMINYIDDSN		aaacttaccttcattaatttatccaagaaaatgcccaggtgtcacttattttaataatag	NPCVVNVNDTIYVIGGISEYDKSVEVYNLKYNKWSLGECTKYSHYGGCAIYHHGLIYVVG		gtcgaaagctttaatcctatgtcttgtaaatggagaattgagtcgtgcctgaaccagcca	MDINIIDESVYDNELLYENNCNEIDENKTLNESIQQPSNLSKLSNIIDENFKFCTSIAIG
	tggatataaatataatagatgaaagtgtttatgataatgaactattgtatgaaaacaatt	CVDILEDLICMVVTMCTMLQINILKKGLCI*ATI*LN*ELMN*GPY*KVVI*LSMPKILF		aatatatgttattggtggaatctataataattgtatagttaataaagttgaaagttggtc	GISYINNIKVFNMVESFNPMSCKWRIESCLNQPRFNSSICIFDDCIMIVGGFHYERYIRE		agatttaatgcatcaatatgtatttttgatgattgtattatgatcgttggaggttttcat	NNIYFLGGVDKYLRSVNSVFAINVKTFERENLPSLIYPRKCPGATYFNNRIYVIGGIYNN
	gtaatgaaattgatgaaaacaaaacattaaatgaaagtattcaacaacctagtaacttaa	LIL*LSGELSKKLIGLIR*S**MTL*DLPF*QKKEKKGYKRGRPDLKK-NLMILTKIVIN		atttggagaaagtgtttggagagaagaaccaaatttactatatcctagatacaatccatg	IEIFDDKTKGWNVIGALDIDSVF*		tatgaaagatatatacgtgaaatagaaatatttgacgataaaacaaaaggatggaacgtt	CIVNKVESWSFGESVWREEPNLLYPRYNPCVVNVNDTIYVIGGISEYDKSVEVYNLKYNK
	gtaaattaagcaacataatagatgaaaattttaagttttgtacttcaattgctattggta	TYHDVTIKIKNLLIVTNLQSLLSLRFIMIT*QKYCLQII*WI*I**MKVFMIMNYCMKTI		tgttgttaatgtcaatgataccatctatgttattggaggaatatctgaatatgataaatc			ataggcgcattagacatagatagtgttttttaa	WSLGECTKYSHYGGCAIYHHGLIYVVGGISYINNIKVFNMVESFNPMSCKWRIESCLNQP
	ataatatttactttttaggtggtgtggataaatacttacgatcagtaaatagtgtattcg	VMKLMKTKH*MKVFNNPVT*VN*AT**MKILSFVLQLLLVIIFTF*GVWIN---TYDQ*I		agtagaagtgtataatttgaaatataataaatggtcattgggtgagtgtacaaaatattc	MZ577075.1_LSDV_20L70_Dinh-To/VNM/20__reverse_complement			RFNSSICIFDDCIMIVGGFHYERYIREIEIFDDKTKGWNVIGALDIDSVF*
	caatcaatgcaaaaacttttgaaaaagaaaacttaccttcattaatttatccaagaaaat	VYSQSM*KLLKEKTYLH*FIQENAQVPLILIIE-YMLLVESIIIV*LIKLKVGHLEKVCG		tcattatggtggatgtgctatataccatcatggtttaatatatgttgttggtggaatttc	MYGCYDVYDVADKYIKKRFMYISNDLTKLRVNELRPILKSSDLVVDAEDFVLNFIIKWGT		>MN642592.1_LSDV_Kubash/KAZ/16 reverse complement
	gcccaggtgtcacttattttaataatagaatatatgttattggtggaatctataataatt	EKNQIYYILDTIHVLLMSMIPSMLLEEYLNMINQ*KCII*NIINGHWVSVQNILIMADAL		atatatcaataatataaaagtttttaacatggtcgaaagctttaatcctatgtcttgtaa	VKKTNRLNTMKLVNDAVRFTFLTEKGKKRLQAWSSRFKKKPYDFNKNSDKHIPRCNYKNK		atggatataaatataatagatgaaagtgtttatgataatgaactattgtatgaaaacaat	MN636840.1_LSD-248-NW-RSA-1993__reverse_complement
	gtatagttaataaagttgaaagttggtcatttggagaaagtgtttggagagaagaaccaa	YTIMV*YMLLAEFHISII*--KFLTWSKALILCLVNGELSRV*ISQDLIHQYVFLMIVL*		atggagaattgagtcgtgcctgaaccagccaagatttaatgcatcaatatgtatttttga	EFINSDKFTKSFKFKVYNDNLTKILFTNNIMDINIIDESVYDNELLYENNCNEIDENKTL		tgtaatgaaattgatgaaaacaaaacattaaatgaaagtattcaacaacctagtaactta	MDINIIDESVYDNELLYENNCNEIDENKTLNESIQQPSNLSKLSNIIDENFKFCTSIAIG
	atttactatatcctagatacaatccatgtgttgttaatgtcaatgataccatctatgtta	SLEVFIMKDIYVK*KYLTIKQKDGTL*-EH*T*IVFF		tgattgtattatgatcgttggaggttttcattatgaaagatatatacgtgaaatagaaat	NESIQQPSNLSKLSNIIDENFKFCTSIAIGNNIYFLGGVDKYLRSVNSVFAINVKTFERE		agtaaattaagcaacataatagatgaaaattttaagttttgtacttcaattgctattggt	NNIYFLGGVDKYLRSVNSVFAINVKTFERENLPSLIYPRKCPGATYFNNRIYVIGGIYNN
	ttggaggaatatctgaatatgataaatcagtagaagtgtataatttgaaatataataaat			atttgacgataaaacaaaaggatggaacgttataggcgcattagacatagatagtgtttt	NLPSLIYPRKCPGATYFNNRIYVIGGIYNNCIVN---KVESWSFGESVWREEPNLLYPRY		aataatatttactttttaggtggtgtggataaatacttacgatcagtaaatagtgtattc	CIVNKVESWSFGESVWREEPNLLYPRYNPCVVNVNDTIYVIGGISEYDKSVEVYNLKYNK
	ggtcattgggtgagtgtacaaaatattctcattatggtggatgtgctatataccatcatg	OM793603.1_LSDV_Russia_Khabarovsk_2020__reverse_complement		ttaa	NPCVVNVNDTIYVIGGISEYDKSVEVYNLKYNKWSLGECTKYSHYGGCAIYHHGLIYVVG		gcaatcaatgcaaaaacttttgaaaaagaaaacttaccttcattaatttatccaagaaaa	WSLGECTKYSHYGGCAIYHHGLIYVVGGISYINNIKVFNMVESFNPMSCKWRIESCLNQP
	gtttaatatatgttgttggtggaatttcatatatcaataatataaaagtttttaacatgg	MTLKRYINKEYVEELKYMLLKNDYDRILIFTIGGISQTRKDIFEISSNYFKKAIKKYSNE			GISYINNIKVFNMVESFNPMSCKWRIESCLNQPRFNSSICIFDDCIMIVGGFHYERYIRE		tgcccaggtgtcacttattttaataatagaatatatgttattggtggaatctataataat	RFNSSICIFDDCIMIVGGFHYERYIREIEIFDDKTKGWNVIGALDIDSVF*
	tcgaaagctttaatcctatgtcttgtaaatggagaattgagtcgtgcctgaaccagccaa	VKLPFKYKPFTYVLEYINTGYITLNSKNVVDIFSISNVIEIKFIMDACTDFMINYIDDSN		>SRR21590385 reverse complement	IEIFDDKTKGWNVIGALDIDSVF*		tgtatagttaataaagttgaaagttggtcatttggagaaagtgtttggagagaagaacca
	gatttaatgcatcaatatgtatttttgatgattgtattatgatcgttggaggttttcatt	CVDILEDLICMVVTMCTMLQINILKKGLCI*ATI*LN*ELMN*GPY*KVVI*LSMPKILF		atgtatggttgttacgatgtgtacgatgttgcagataaatatattaaaaaaaggtttatg			aatttactatatcctagatacaatccatgtgttgttaatgtcaatgataccatctatgtt
	atgaaagatatatacgtgaaatagaaatatttgacgataaaacaaaaggatggaacgtta	LIL*LSGELSKKLIGLIR*S**MTL*DLPF*QKKEKKGYKRGRPDLKK-NLMILTKIVIN		tatataagcaacgatttaactaaattaagagttaatgaattaaggcccatattaaaaagt	OL542833.1_LSDV/Russia/Tyumen/2019__reverse_complement		attggaggaatatctgaatatgataaatcagtagaagtgtataatttgaaatataataaa
	taggcgcattagacatagatagtgttttttaa	TYHDVTIKIKNLLIVTNLQSLLSLRFIMIT*QKYCLQII*WI*I**MKVFMIMNYCMKTI		agtgatttagttgtcgataccgaagattttgttcttaattttataattaagtggggaact	MYGCYDVYDVADKYIKKRFMYISNDLTKLRVNELRPILKSSDLVVDAEDFVLNFIIKWGT		tggtcattgggtgagtgtacaaaatattctcattatggtggatgtgctatataccatcat
		VMKLMKTKH*MKVFNNPVT*VN*AT**MKILSFVLQLLLVIIFTF*GVWIN---TYDQ*I		gtaaaaaaaactaataggcttaatacgatgaagttagtaaatgactctgtaagatttacc	VKKTNRLNTMKLVNDAVRFTFLTEKGKKRLQAWSSRFKKKPYDFNKNSDKHIPRCNYKNK		ggtttaatatatgttgttggtggaatttcatatatcaataatataaaagtttttaacatg
	>MW656253.1_LSDV/280-KZN/RSA/2018 reverse complement	VYSQSM*KLLKEKTYLH*FIQENAQVPLILIIE-YMLLVESIIIV*LIKLKVGHLEKVCG		tttttaacagaaaaaggaaaaaaaaggttacgagcgtggtcgtccagatttaaaaaaaaa	EFINSDKFTKSFKFKVYNDNLTKILFTNNIMDINIIDESVYDNELLYENNCNEIDENKTL		gtcgaaagctttaatcctatgtcttgtaaatggagaattgagtcgtgcctgaaccagcca
	atgactttaaaaaggtatatcaataaagaatatgtagaagaattaaagtacatgttatta	EKNQIYYILDTIHVLLMSMIPSMLLEEYLNMINQ*KCII*NIINGHWVSVQNILIMADAL		accttatgattttaacaaaaatagtgataaacacataccacgatgtaattataaaaataa	NESIQQPSNLSKLSNIIDENFKFCTSIAIGNNIYFLGGVDKYLRSVNSVFAINVKTFERE		agatttaatgcatcaatatgtatttttgatgattgtattatgatcgttggaggttttcat
	aaaaatgattatgatagaattttaatatttacaattggaggtatatcacaaacaaggaaa	YTIMV*YMLLAEFHISII*--KFLTWSKALILCLVNGELSRV*ISQDLIHQYVFLMIVL*		agaatttattaatagtgacaaatttacaaagtcttttaagtttaaggtttataatgataa	NLPSLIYPRKCPGATYFNNRIYVIGGIYNNCIVN---KVESWSFGESVWREEPNLLYPRY		tatgaaagatatatacgtgaaatagaaatatttgacgataaaacaaaaggatggaacgtt
	gatatttttgagatatcatctaattactttaaaaaagctattaaaaaatacagtaacgaa	SLEVFIMKDIYVK*KYLTIKQKDGTL*-EH*T*IVFF		cttaacaaaaatactgtttataaatgatataatggatataaatataatagatgaaagtgt	NPCVVNVNDTIYVIGGISEYDKSVEVYNLKYNKWSLGECTKYSHYGGCAIYHHGLIYVVG		ataggcgcattagacatagatagtgttttttaa
	gttaagttaccttttaaatataagccatttacgtatgtgttagagtatattaatactggt			ttatgataatgaactattgtatgaaaacaattgtaatgaaattgatgaaaacaaaacatt	GISYINNIKVFNMVESFNPMSCKWRIESCLNQPRFNASICIFDDCIMIVGGFHYERYIRE
	tatattacattgaatagcaaaaatgttgttgacatttttgctatttctaacgtaatcgaa	MW732649.1_LSDV/HongKong/2020__reverse_complement		aaatgaaagtattcaacaacctagtaacttaagtaaattaagcaacataatagatgaaaa	IEIFDDKTKGWNVIGALDIDSVF*		>KY702007.1_LSDV_SERBIA/Bujanovac/2016 reverse complement
	attaagtttataatggatgcatgtactgattttatgataaattacattgatgatagtaat	MTLKRYINKEYVEELKYMLLKNDYDRILIFTIGGISQTRKDIFEISSNYFKKAIKKYSNE		ttttaagttttgtacttcaattgctattggtaataatatttactttttaggtggtgtgga			atggatataaatataatagatgaaagtgtttatgataatgaactattgtatgaaaacaat
	tgtgttgatatctttagaagatcttatatgtatggttgttacgatgtgtacgatgttgca	VKLPFKYKPFTYVLEYINTGYITLNSKNVVDIFSISNVIEIKFIMDACTDFMINYIDDSN		taaatacttacgatcagtaaatagtgtattcgcaatcaatgcaaaaacttttgaaaaaga	OM530217.1_LSDV/Russia/Saratov/2019__reverse_complement		tgtaatgaaattgatgaaaacaaaacattaaatgaaagtattcaacaacctagtaactta
	gataaatatattaaaaaaaggtttatgtatataagcaacgatttaactaaattaagagtt	CVDILEDLICMVVTMCTMLQINILKKGLCI*ATI*LN*ELMN*GPY*KVVI*LSMPKILF		aaacttaccttcattaatttatccaagaaaatgcccaggtgtcacttattttaataatag	MYGCYDVYDVADKYIKKRFMYISNDLTKLRVNELRPILKSSDLVVDAEDFVLNFIIKWGT		agtaaattaagcaacataatagatgaaaattttaagttttgtacttcaattgctattggt
	aatgaattaaggcccatattaaaaagtagtgatttagttgtcgataccgaagattttgtt	LIL*LSGELSKKLIGLIR*S**MTL*DLPF*QKKEKKGYKRGRPDLKK-NLMILTKIVIN		aatatatgttattggtggaatctataataattgtatagttaataaagttgaaagttggtc	VKKTNRLNTMKLVNDAVRFTFLTEKGKKRLQAWSSRFKKKPYDFNKNSDKHIPRCNYKNK		aataatatttactttttaggtggtgtggataaatacttacgatcagtaaatagtgtattc
	cttaattttataattaagtggggaactgtaaaaaaaactaataggcttaatacgatgaag	TYHDVTIKIKNLLIVTNLQSLLSLRFIMIT*QKYCLQII*WI*I**MKVFMIMNYCMKTI		atttggagaaagtgtttggagagaagaaccaaatttactatatcctagatacaatccatg	EFINSDKFTKSFKFKVYNDNLTKILFTNNIMDINIIDESVYDNELLYENNCNEIDENKTL		gcaatcaatgcaaaaacttttgaaaaagaaaacttaccttcattaatttatccaagaaaa
	ttagtaaatgactctgtaagatttacctttttaacagaaaaaggaaaaaaaaggttacga	VMKLMKTKH*MKVFNNPVT*VN*AT**MKILSFVLQLLLVIIFTF*GVWIN---TYDQ*I		tgttgttaatgtcaatgataccatctatgttattggaggaatatctgaatatgataaatc	NESIQQPSNLSKLSNIIDENFKFCTSIAIGNNIYFLGGVDKYLRSVNSVFAINAKTFEKE		tgcccaggtgtcacttattttaataatagaatatatgttattggtggaatctataataat
	gcgtggtcgtccagatttaaaaaaaaaaaccttatgattttaacaaaaatagtgataaac	VYSQSM*KLLKEKTYLH*FIQENAQVPLILIIE-YMLLVESIIIV*LIKLKVGHLEKVCG		agtagaagtgtataatttgaaatataataaatggtcattgggtgagtgtacaaaatattc	NLPSLIYPRKCPGVTYFNNRIYVIGGIYNNCIVN---KVESWSFGESVWREEPNLLYPRY		tgtatagttaataaagttgaaagttggtcatttggagaaagtgtttggagagaagaacca
	acataccacgatgtaattataaaaataaagaatttattaatagtgacaaatttacaaagt	EKNQIYYILDTIHVLLMSMIPSMLLEEYLNMINQ*KCII*NIINGHWVSVQNILIMADAL		tcattatggtggatgtgctatataccatcatggtttaatatatgttgttggtggaatttc	NPCVVNVNDTIYVIGGISEYDKSVEVYNLKYNKWSLGECTKYSHYGGCAIYHHGLIYVVG		aatttactatatcctagatacaatccatgtgttgttaatgtcaatgataccatctatgtt
	cttttaagtttaaggtttataatgataacttaacaaaaatactgtttacaaatgatataa	YTIMV*YMLLAEFHISII*--KFLTWSKALILCLVNGELSRV*ISQDLIHQYVFLMIVL*		atatatcaataatataaaagtttttaacatggtcgaaagctttaatcctatgtcttgtaa	GISYINNIKVFNMVESFNPMSCKWRIESCLNQPRFNSSICIFDDCIMIVGGFHYERYIRE		attggaggaatatctgaatatgataaatcagtagaagtgtataatttgaaatataataaa
	tggatataaatataatagatgaaagtgtttatgataatgaactattgtatgaaaacaatt	SLEVFIMKDIYVK*KYLTIKQKDGTL*-EH*T*IVFF		atggagaattgagtcgtgcctgaaccagccaagatttaatgcatcaatatgtatttttga	IEIFDDKTKGWNVIGALDIDSVF*		tggtcattgggtgagtgtacaaaatattctcattatggtggatgtgctatataccatcat
	gtaatgaaattgatgaaaacaaaacattaaatgaaagtattcaacaacctagtaacttaa			tgattgtattatgatcgttggaggttttcattatgaaagatatatacgtgaaatagaaat			ggtttaatatatgttgttggtggaatttcatatatcaataatataaaagtttttaacatg
	gtaaattaagcaacataatagatgaaaattttaagttttgtacttcaattgctattggta	MZ577076.1_LSDV_20L81_Bang-Thanh/VNM/20__reverse_complement		atttgacgataaaacaaaaggatggaacgttataggcgcattagacatagatagtgtttt	MH646674.1_LSDV/Russia/Saratov/2017__reverse_complement		gtcgaaagctttaatcctatgtcttgtaaatggagaattgagtcgtgcctgaaccagcca
	ataatatttactttttaggtggtgtggataaatacttacgatcagtaaatagtgtattcg	MTLKRYINKEYVEELKYMLLKNDYDRILIFTIGGISQTRKDIFEISSNYFKKAIKKYSNE		ttaa	MYGCYDVYDVADKYIKKRFMYISNDLTKLRVNELRPILKSSDLVVDAEDFVLNFIIKWGT		agatttaatgcatcaatatgtatttttgatgattgtattatgatcgttggaggttttcat
	caatcaatgcaaaaacttttgaaaaagaaaacttaccttcattaatttatccaagaaaat	VKLPFKYKPFTYVLEYINTGYITLNSKNVVDIFSISNVIEIKFIMDACTDFMINYIDDSN			VKKTNRLNTMKLVNDAVRFTFLTEKGKKRLQAWSSRFKKKPYDFNKNSDKHIPRCNYKNK		tatgaaagatatatacgtgaaatagaaatatttgacgataaaacaaaaggatggaacgtt
	gcccaggtgtcacttattttaataatagaatatatgttattggtggaatctataataatt	CVDILEDLICMVVTMCTMLQINILKKGLCI*ATI*LN*ELMN*GPY*KVVI*LSMPKILF		>SRR21590386 reverse complement	EFINSDKFTKSFKFKVYNDNLTKILFTNNIMDINIIDESVYDNELLYENNCNEIDENKTL		ataggcgcattagacatagatagtgttttttaa
	gtatagttaataaagttgaaagttggtcatttggagaaagtgtttggagagaagaaccaa	LIL*LSGELSKKLIGLIR*S**MTL*DLPF*QKKEKKGYKRGRPDLKK-NLMILTKIVIN		atgtatggttgttacgatgtgtacgatgttgcagataaatatattaaaaaaaggtttatg	NESIQQPSNLSKLSNIIDENFKFCTSIAIGNNIYFLGGVDKYLRSVNSVFAINAKTFEKE
	atttactatatcctagatacaatccatgtgttgttaatgtcaatgataccatctatgtta	TYHDVTIKIKNLLIVTNLQSLLSLRFIMIT*QKYCLQII*WI*I**MKVFMIMNYCMKTI		tatataagcaacgatttaactaaattaagagttaatgaattaaggcccatattaaaaagt	NLPSLIYPRKCPGVTYFNNRIYVIGGIYNNCIVN---KVESWSFGESVWREEPNLLYPRY		>MT643825.1_LSDV_210LSD-249/BUL/16 reverse complement
	ttggaggaatatctgaatatgataaatcagtagaagtgtataatttgaaatataataaat	VMKLMKTKH*MKVFNNPVT*VN*AT**MKILSFVLQLLLVIIFTF*GVWIN---TYDQ*I		agtgatttagttgtcgataccgaagattttgttcttaattttataattaagtggggaact	NPCVVNVNDTIYVIGGISEYDKSVEVYNLKYNKWSLGECTKYSHYGGCAIYHHGLIYVVG		atggatataaatataatagatgaaagtgtttatgataatgaactattgtatgaaaacaat
	ggtcattgggtgagtgtacaaaatattctcattatggtggatgtgctatataccatcatg	VYSQSM*KLLKEKTYLH*FIQENAQVPLILIIE-YMLLVESIIIV*LIKLKVGHLEKVCG		gtaaaaaaaactaataggcttaatacgatgaagttagtaaatgactctgtaagatttacc	GISYINNIKVFNMVESFNPMSCKWRIESCLNQPRFNSSICIFDDCIMIVGGFHYERYIRE		tgtaatgaaattgatgaaaacaaaacattaaatgaaagtattcaacaacctagtaactta
	gtttaatatatgttgttggtggaatttcatatatcaataatataaaagtttttaacatgg	EKNQIYYILDTIHVLLMSMIPSMLLEEYLNMINQ*KCII*NIINGHWVSVQNILIMADAL		tttttaacagaaaaaggaaaaaaaaggttacgagcgtggtcgtccagatttaaaaaaaaa	IEIFDDKTKGWNVIGALDIDSVF*		agtaaattaagcaacataatagatgaaaattttaagttttgtacttcaattgctattggt
	tcgaaagctttaatcctatgtcttgtaaatggagaattgagtcgtgcctgaaccagccaa	YTIMV*YMLLAEFHISII*--KFLTWSKALILCLVNGELSRV*ISQDLIHQYVFLMIVL*		ccttatgattttaacaaaaatagtgataaacacataccacgatgtaattataaaaataaa			aataatatttactttttaggtggtgtggataaatacttacgatcagtaaatagtgtattc
	gatttaatgcatcaatatgtatttttgatgattgtattatgatcgttggaggttttcatt	SLEVFIMKDIYVK*KYLTIKQKDGTL*-EH*T*IVFF		gaatttattaatagtgacaaatttacaaagtcttttaagtttaaggtttataatgataac	MW656252.1_LSDV/Haden/RSA/1954__reverse_complement		gcaatcaatgcaaaaacttttgaaaaagaaaacttaccttcattaatttatccaagaaaa
	atgaaagatatatacgtgaaatagaaatatttgacgataaaacaaaaggatggaacgtta			ttaacaaaaatactgtttataaatgatataatggatataaatataatagatgaaagtgtt	MYGCYDVYDVADKYIKKRFMYISNDLTKLRVNELRPILKSSDLVVDAEDFVLNFIIKWGT		tgcccaggtgtcacttattttaataatagaatatatgttattggtggaatctataataat
	taggcgcattagacatagatagtgttttttaa	MZ577073.1_LSDV_20L42_Quyet-Thang/VNM/20__reverse_complement		tatgataatgaactattgtatgaaaacaattgtaatgaaattgatgaaaacaaaacatta	VKKTNRLNTMKLVNDAVRFTFLTEKGKKRLQAWSSRFKKKPYDFNKNSDKHIPRCNYKNK		tgtatagttaataaagttgaaagttggtcatttggagaaagtgtttggagagaagaacca
		MTLKRYINKEYVEELKYMLLKNDYDRILIFTIGGISQTRKDIFEISSNYFKKAIKKYSNE		aatgaaagtattcaacaacctagtaacttaagtaaattaagcaacataatagatgaaaat	EFINSDKFTKSFKFKVYNDNLTKILFTNNIMDINIIDESVYDNELLYENNCNEIDENKTL		aatttactatatcctagatacaatccatgtgttgttaatgtcaatgataccatctatgtt
	>SRR21590382 reverse complement	VKLPFKYKPFTYVLEYINTGYITLNSKNVVDIFSISNVIEIKFIMDACTDFMINYIDDSN		tttaagttttgtacttcaattgctattggtaataatatttactttttaggtggtgtggat	NESIQQPSNLSKLSNIIDENFKFCTSIAIGNNIYFLGGVDKYLRSVNSVFAINVKTFERE		attggaggaatatctgaatatgataaatcagtagaagtgtataatttgaaatataataaa
	atgactttaaaaaggtatatcaataaagaatatgtagaagaattaaagtacatgttatta	CVDILEDLICMVVTMCTMLQINILKKGLCI*ATI*LN*ELMN*GPY*KVVI*LSMPKILF		aaatacttacgatcagtaaatagtgtattcgcaatcaatgcaaaaacttttgaaaaagaa	NLPSLIYPRKCPGATYFNNRIYVIGGIYNNCIVN---KVESWSFGESVWREEPNLLYPRY		tggtcattgggtgagtgtacaaaatattctcattatggtggatgtgctatataccatcat
	aaaaatgattatgatagaattttaatatttacaattggaggtatatcacaaacaaggaaa	LIL*LSGELSKKLIGLIR*S**MTL*DLPF*QKKEKKGYKRGRPDLKK-NLMILTKIVIN		aacttaccttcattaatttatccaagaaaatgcccaggtgtcacttattttaataataga	NPCVVNVNDTIYVIGGISEYDKSVEVYNLKYNKWSLGECTKYSHYGGCAIYHHGLIYVVG		ggtttaatatatgttgttggtggaatttcatatatcaataatataaaagtttttaacatg
	gatatttttgagatatcatctaattactttaaaaaagctattaaaaaatacagtaacgaa	TYHDVTIKIKNLLIVTNLQSLLSLRFIMIT*QKYCLQII*WI*I**MKVFMIMNYCMKTI		atatatgttattggtggaatctataataattgtatagttaataaagttgaaagttggtca	GISYINNIKVFNMVESFNPMSCKWRIESCLNQPRFNSSICIFDDCIMIVGGFHYERYIRE		gtcgaaagctttaatcctatgtcttgtaaatggagaattgagtcgtgcctgaaccagcca
	gttaagttaccttttaaatataagccatttacgtatgtgttagagtatattaatactggt	VMKLMKTKH*MKVFNNPVT*VN*AT**MKILSFVLQLLLVIIFTF*GVWIN---TYDQ*I		tttggagaaagtgtttggagagaagaaccaaatttactatatcctagatacaatccatgt	IEIFDDKTKGWNVIGALDIDSVF*		agatttaatgcatcaatatgtatttttgatgattgtattatgatcgttggaggttttcat
	tatattacattgaatagcaaaaatgttgttgacatttttgctatttctaacgtaatcgaa	VYSQSM*KLLKEKTYLH*FIQENAQVPLILIIE-YMLLVESIIIV*LIKLKVGHLEKVCG		gttgttaatgtcaatgataccatctatgttattggaggaatatctgaatatgataaatca			tatgaaagatatatacgtgaaatagaaatatttgacgataaaacaaaaggatggaacgtt
	attaagtttataatggatgcatgtactgattttatgataaattacattgatgatagtaat	EKNQIYYILDTIHVLLMSMIPSMLLEEYLNMINQ*KCII*NIINGHWVSVQNILIMADAL		gtagaagtgtataatttgaaatataataaatggtcattgggtgagtgtacaaaatattct	KX764645.1_LSDVNeethling-LSD_vaccine-OBP__reverse_complement		ataggcgcattagacatagatagtgttttttaa
	tgtgttgatatctttagaagatcttatatgtatggttgttacgatgtgtacgatgttgca	YTIMV*YMLLAEFHISII*--KFLTWSKALILCLVNGELSRV*ISQDLIHQYVFLMIVL*		cattatggtggatgtgctatataccatcatggtttaatatatgttgttggtggaatttca	MYGCYDVYDVADKYIKKRFMYISNDLTKLRVNELRPILKSSDLVVDAEDFVLNFIIKWGT
	gataaatatattaaaaaaaggtttatgtatataagcaacgatttaactaaattaagagtt	SLEVFIMKDIYVK*KYLTIKQKDGTL*-EH*T*IVFF		tatatcaataatataaaagtttttaacatggtcgaaagctttaatcctatgtcttgtaaa	VKKTNRLNTMKLVNDAVRFTFLTEKGKKRLQAWSSRFKKKPYDFNKNSDKHIPRCNYKNK		>KY829023.3_LSDV_Evros/GR/15 reverse complement
	aatgaattaaggcccatattaaaaagtagtgatttagttgtcgataccgaagattttgtt			tggagaattgagtcgtgcctgaaccagccaagatttaatgcatcaatatgtatttttgat	EFINSDKFTKSFKFKVYNDNLTKILFTNNIMDINIIDESVYDNELLYENNCNEIDENKTL		atggatataaatataatagatgaaagtgtttatgataatgaactattgtatgaaaacaat
	cttaattttataattaagtggggaactgtaaaaaaaactaataggcttaatacgatgaag	MZ577074.1_LSDV_20L43_Ly-Quoc/VNM/20__reverse_complement		gattgtattatgatcgttggaggttttcattatgaaagatatatacgtgaaatagaaata	NESIQQPSNLSKLSNIIDENFKFCTSIAIGNNIYFLGGVDKYLRSVNSVFAINVKTFERE		tgtaatgaaattgatgaaaacaaaacattaaatgaaagtattcaacaacctagtaactta
	ttagtaaatgactctgtaagatttacctttttaacagaaaaaggaaaaaaaaggttacga	MTLKRYINKEYVEELKYMLLKNDYDRILIFTIGGISQTRKDIFEISSNYFKKAIKKYSNE		tttgacgataaaacaaaaggatggaacgttataggcgcattagacatagatagtgttttt	NLPSLIYPRKCPGATYFNNRIYVIGGIYNNCIVN---KVESWSFGESVWREEPNLLYPRY		agtaaattaagcaacataatagatgaaaattttaagttttgtacttcaattgctattggt
	gcgtggtcgtccagatttaaaaaaaaaaccttatgattttaacaaaaatagtgataaaca	VKLPFKYKPFTYVLEYINTGYITLNSKNVVDIFSISNVIEIKFIMDACTDFMINYIDDSN		taa	NPCVVNVNDTIYVIGGISEYDKSVEVYNLKYNKWSLGECTKYSHYGGCAIYHHGLIYVVG		aataatatttactttttaggtggtgtggataaatacttacgatcagtaaatagtgtattc
	cataccacgatgtaattataaaaataaagaatttattaatagtgacaaatttacaaagtc	CVDILEDLICMVVTMCTMLQINILKKGLCI*ATI*LN*ELMN*GPY*KVVI*LSMPKILF			GISYINNIKVFNMVESFNPMSCKWRIESCLNQPRFNSSICIFDDCIMIVGGFHYERYIRE		gcaatcaatgcaaaaacttttgaaaaagaaaacttaccttcattaatttatccaagaaaa
	ttttaagtttaaggtttataatgataacttaacaaaaatactgtttataaatgatataat	LIL*LSGELSKKLIGLIR*S**MTL*DLPF*QKKEKKGYKRGRPDLKK-NLMILTKIVIN		>SRR21590383 reverse complement	IEIFDDKTKGWNVIGALDIDSVF*		tgcccaggtgtcacttattttaataatagaatatatgttattggtggaatctataataat
	ggatataaatataatagatgaaagtgtttatgataatgaactattgtatgaaaacaattg	TYHDVTIKIKNLLIVTNLQSLLSLRFIMIT*QKYCLQII*WI*I**MKVFMIMNYCMKTI		atgtatggttgttacgatgtgtacgatgttgcagataaatatattaaaaaaaggtttatg			tgtatagttaataaagttgaaagttggtcatttggagaaagtgtttggagagaagaacca
	taatgaaattgatgaaaacaaaacattaaatgaaagtattcaacaacctagtaacttaag	VMKLMKTKH*MKVFNNPVT*VN*AT**MKILSFVLQLLLVIIFTF*GVWIN---TYDQ*I		tatataagcaacgatttaactaaattaagagttaatgaattaaggcccatattaaaaagt	MK441838.1_LSDV_Herbivac_LS__reverse_complement		aatttactatatcctagatacaatccatgtgttgttaatgtcaatgataccatctatgtt
	taaattaagcaacataatagatgaaaattttaagttttgtacttcaattgctattggtaa	VYSQSM*KLLKEKTYLH*FIQENAQVPLILIIE-YMLLVESIIIV*LIKLKVGHLEKVCG		agtgatttagttgtcgataccgaagattttgttcttaattttataattaagtggggaact	MYGCYDVYDVADKYIKKRFMYISNDLTKLRVNELRPILKSSDLVVDAEDFVLNFIIKWGT		attggaggaatatctgaatatgataaatcagtagaagtgtataatttgaaatataataaa
	taatatttactttttaggtggtgtggataaatacttacgatcagtaaatagtgtattcgc	EKNQIYYILDTIHVLLMSMIPSMLLEEYLNMINQ*KCII*NIINGHWVSVQNILIMADAL		gtaaaaaaaactaataggcttaatacgatgaagttagtaaatgactctgtaagatttacc	VKKTNRLNTMKLVNDAVRFTFLTEKGKKRLQAWSSRFKKKPYDFNKNSDKHIPRCNYKNK		tggtcattgggtgagtgtacaaaatattctcattatggtggatgtgctatataccatcat
	aatcaatgcaaaaacttttgaaaaagaaaacttaccttcattaatttatccaagaaaatg	YTIMV*YMLLAEFHISII*--KFLTWSKALILCLVNGELSRV*ISQDLIHQYVFLMIVL*		tttttaacagaaaaaggaaaaaaaaggttacgagcgtggtcgtccagatttaaaaaaaaa	EFINSDKFTKSFKFKVYNDNLTKILFTNNIMDINIIDESVYDNELLYENNCNEIDENKTL		ggtttaatatatgttgttggtggaatttcatatatcaataatataaaagtttttaacatg
	cccaggtgtcacttattttaataatagaatatatgttattggtggaatctataataattg	SLEVFIMKDIYVK*KYLTIKQKDGTL*-EH*T*IVFF		accttatgattttaacaaaaatagtgataaacacataccacgatgtaattataaaaataa	NESIQQPSNLSKLSNIIDENFKFCTSIAIGNNIYFLGGVDKYLRSVNSVFAINVKTFERE		gtcgaaagctttaatcctatgtcttgtaaatggagaattgagtcgtgcctgaaccagcca
	tatagttaataaagttgaaagttggtcatttggagaaagtgtttggagagaagaaccaaa			agaatttattaatagtgacaaatttacaaagtcttttaagtttaaggtttataatgataa	NLPSLIYPRKCPGATYFNNRIYVIGGIYNNCIVN---KVESWSFGESVWREEPNLLYPRY		agatttaatgcatcaatatgtatttttgatgattgtattatgatcgttggaggttttcat
	tttactatatcctagatacaatccatgtgttgttaatgtcaatgataccatctatgttat	OL752713.2_LSDV/KM/Taiwan/2020__reverse_complement		cttaacaaaaatactgtttataaatgatataatggatataaatataatagatgaaagtgt	NPCVVNVNDTIYVIGGISEYDKSVEVYNLKYNKWSLGECTKYSHYGGCAIYHHGLIYVVG		tatgaaagatatatacgtgaaatagaaatatttgacgataaaacaaaaggatggaacgtt
	tggaggaatatctgaatatgataaatcagtagaagtgtataatttgaaatataataaatg	MTLKRYINKEYVEELKYMLLKNDYDRILIFTIGGISQTRKDIFEISSNYFKKAIKKYSNE		ttatgataatgaactattgtatgaaaacaattgtaatgaaattgatgaaaacaaaacatt	GISYINNIKVFNMVESFNPMSCKWRIESCLNQPRFNSSICIFDDCIMIVGGFHYERYIRE		ataggcgcattagacatagatagtgttttttaa
	gtcattgggtgagtgtacaaaatattctcattatggtggatgtgctatataccatcatgg	VKLPFKYKPFTYVLEYINTGYITLNSKNVVDIFSISNVIEIKFIMDACTDFMINYIDDSN		aaatgaaagtattcaacaacctagtaacttaagtaaattaagcaacataatagatgaaaa	IEIFDDKTKGWNVIGALDIDSVF*
	tttaatatatgttgttggtggaatttcatatatcaataatataaaagtttttaacatggt	CVDILEDLICMVVTMCTMLQINILKKGLCI*ATI*LN*ELMN*GPY*KVVI*LSMPKILF		ttttaagttttgtacttcaattgctattggtaataatatttactttttaggtggtgtgga			>MT134042.1_LSDV/Russia/Udmurtiya/2019 reverse complement
	cgaaagctttaatcctatgtcttgtaaatggagaattgagtcgtgcctgaaccagccaag	LIL*LSGELSKKLIGLIR*S**MTL*DLPF*QKKEKKGYKRGRPDLKK-NLMILTKIVIN		taaatacttacgatcagtaaatagtgtattcgcaatcaatgcaaaaacttttgaaaaaga	AF409138.1_LSDV_Neethling_vaccine_LW_1959__reverse_complement		atggatataaatataatagatgaaagtgtttatgataatgaactattgtatgaaaacaat
	atttaatgcatcaatatgtatttttgatgattgtattatgatcgttggaggttttcatta	TYHDVTIKIKNLLIVTNLQSLLSLRFIMIT*QKYCLQII*WI*I**MKVFMIMNYCMKTI		aaacttaccttcattaatttatccaagaaaatgcccaggtgtcacttattttaataatag	MYGCYDVYDVADKYIKKRFMYISNDLTKLRVNELRPILKSSDLVVDAEDFVLNFIIKWGT		tgtaatgaaattgatgaaaacaaaacattaaatgaaagtattcaacaacccagtaactta
	tgaaagatatatacgtgaaatagaaatatttgacgataaaacaaaaggatggaacgttat	VMKLMKTKH*MKVFNNPVT*VN*AT**MKILSFVLQLLLVIIFTF*GVWIN---TYDQ*I		aatatatgttattggtggaatctataataattgtatagttaataaagttgaaagttggtc	VKKTNRLNTMKLVNDAVRFTFLTEKGKKRLQAWSSRFKKKPYDFNKNSDKHIPRCNYKNK		agtaaattaagcaacataatagatgaaaattttaagttttgtacttcaattgctattggt
	aggcgcattagacatagatagtgttttttaa	VYSQSM*KLLKEKTYLH*FIQENAQVPLILIIE-YMLLVESIIIV*LIKLKVGHLEKVCG		atttggagaaagtgtttggagagaagaaccaaatttactatatcctagatacaatccatg	EFINSDKFTKSFKFKVYNDNLTKILFTNNIMDINIIDESVYDNELLYENNCNEIDENKTL		aataatatttactttttagggggtgtggataaatacttacgatcagtaaatagtgtattc
		EKNQIYYILDTIHVLLMSMIPSMLLEEYLNMINQ*KCII*NIINGHWVSVQNILIMADAL		tgttgttaatgtcaatgataccatctatgttattggaggaatatctgaatatgataaatc	NESIQQPSNLSKLSNIIDENFKFCTSIAIGNNIYFLGGVDKYLRSVNSVFAINVKTFERE		gcaatcaatgtaaaaacttttgaaagagaaaacttaccttcattaatttatccaagaaaa
	>SRR21590384 reverse complement	YTIMV*YMLLAEFHISII*--KFLTWSKALILCLVNGELSRV*ISQDLIHQYVFLMIVL*		agtagaagtgtataatttgaaatataataaatggtcattgggtgagtgtacaaaatattc	NLPSLIYPRKCPGATYFNNRIYVIGGIYNNCIVN---KVESWSFGESVWREEPNLLYPRY		tgcccaggtgccacttattttaataatagaatatatgttattggtggaatctataataat
	atgactttaaaaaggtatatcaataaagaatatgtagaagaattaaagtacatgttatta	SLEVFIMKDIYVK*KYLTIKQKDGTL*-EH*T*IVFF		tcattatggtggatgtgctatataccatcatggtttaatatatgttgttggtggaatttc	NPCVVNVNDTIYVIGGISEYDKSVEVYNLKYNKWSLGECTKYSHYGGCAIYHHGLIYVVG		tgtatagttaataaagttgaaagttggtcatttggagaaagtgtgtggagagaagaacca
	aaaaatgattatgatagaattttaatatttacaattggaggtatatcacaaacaaggaaa			atatatcaataatataaaagtttttaacatggtcgaaagctttaatcctatgtcttgtaa	GISYINNIKVFNMVESFNPMSCKWRIESCLNQPRFNSSICIFDDCIMIVGGFHYERYIRE		aatttactatatcctagatacaatccatgtgttgttaatgtcaatgataccatctatgtt
	gatatttttgagatatcatctaattactttaaaaaagctattaaaaaatacagtaacgaa	MZ577075.1_LSDV_20L70_Dinh-To/VNM/20__reverse_complement		atggagaattgagtcgtgcctgaaccagccaagatttaatgcatcaatatgtatttttga	IEIFDDKTKGWNVIGALDIDSVF*		attggaggaatatctgaatatgataaatcagtagaagtgtataatttgaaatataataaa
	gttaagttaccttttaaatataagccatttacgtatgtgttagagtatattaatactggt	MTLKRYINKEYVEELKYMLLKNDYDRILIFTIGGISQTRKDIFEISSNYFKKAIKKYSNE		tgattgtattatgatcgttggaggttttcattatgaaagatatatacgtgaaatagaaat			tggtcattgggtgagtgtacaaaatattctcattatggcggatgcgctatataccatcat
	tatattacattgaatagcaaaaatgttgttgacatttttgctatttctaacgtaatcgaa	VKLPFKYKPFTYVLEYINTGYITLNSKNVVDIFSISNVIEIKFIMDACTDFMINYIDDSN		atttgacgataaaacaaaaggatggaacgttataggcgcattagacatagatagtgtttt	MG972412.1_LSDV_Cro2016__reverse_complement		ggtttaatatatgttgttggcggaatttcatatatcaataatataaaagtttttaacatg
	attaagtttataatggatgcatgtactgattttatgataaattacattgatgatagtaat	CVDILEDLICMVVTMCTMLQINILKKGLCI*ATI*LN*ELMN*GPY*KVVI*LSMPKILF		ttaa	MYGCYDVYDVADKYIKKRFMYISNDLTKLRVNELRPILKSSDLVVDAEDFVLNFIIKWGT		gtcgaaagctttaatcctatgtcttgtaaatggagaattgagtcgtgcctgaaccagcca
	tgtgttgatatctttagaagatcttatatgtatggttgttacgatgtgtacgatgttgca	LIL*LSGELSKKLIGLIR*S**MTL*DLPF*QKKEKKGYKRGRPDLKK-NLMILTKIVIN			VKKTNRLNTMKLVNDAVRFTFLTEKGKKRLQAWSSRFKKKPYDFNKNSDKHIPRCNYKNK		agatttaatgcatcaatatgtatttttgatgattgtattatgatcgttggaggttttcat
	gataaatatattaaaaaaaggtttatgtatataagcaacgatttaactaaattaagagtt	TYHDVTIKIKNLLIVTNLQSLLSLRFIMIT*QKYCLQII*WI*I**MKVFMIMNYCMKTI		>MW699032.1_LSDV/Russia/Dagestan/2015 reverse complement	EFINSDKFTKSFKFKVYNDNLTKILFTNNIMDINIIDESVYDNELLYENNCNEIDENKTL		tatgaaagatatatacgtgaaatagaaatatttgacgataaaacaaaaggatggaacgtt
	aatgaattaaggcccatattaaaaagtagtgatttagttgtcgataccgaagattttgtt	VMKLMKTKH*MKVFNNPVT*VN*AT**MKILSFVLQLLLVIIFTF*GVWIN---TYDQ*I		atgtatggttgttacgatgtgtacgatgttgcagataaatatattaaaaaaaggtttatg	NESIQQPSNLSKLSNIIDENFKFCTSIAIGNNIYFLGGVDKYLRSVNSVFAINVKTFERE		ataggagcattagacatagatagtgttttttaa
	cttaattttataattaagtggggaactgtaaaaaaaactaataggcttaatacgatgaag	VYSQSM*KLLKEKTYLH*FIQENAQVPLILIIE-YMLLVESIIIV*LIKLKVGHLEKVCG		tatataagcaacgatttaactaaattaagagttaatgaattaaggcccatattaaaaagt	NLPSLIYPRKCPGATYFNNRIYVIGGIYNNCIVN---KVESWSFGESVWREEPNLLYPRY
	ttagtaaatgactctgtaagatttacctttttaacagaaaaaggaaaaaaaaggttacga	EKNQIYYILDTIHVLLMSMIPSMLLEEYLNMINQ*KCII*NIINGHWVSVQNILIMADAL		agtgatttagttgtcgataccgaagattttgttcttaattttataattaagtggggaact	NPCVVNVNDTIYVIGGISEYDKSVEVYNLKYNKWSLGECTKYSHYGGCAIYHHGLIYVVG		>OM984485.1_LSDV_XJ201901 reverse complement
	gcgtggtcgtccagatttaaaaaaaaaaccttatgattttaacaaaaatagtgataaaca	YTIMV*YMLLAEFHISII*--KFLTWSKALILCLVNGELSRV*ISQDLIHQYVFLMIVL*		gtaaaaaaaactaataggcttaatacgatgaagttagtaaatgactctgtaagatttacc	GISYINNIKVFNMVESFNPMSCKWRIESCLNQPRFNSSICIFDDCIMIVGGFHYERYIRE		atggatataaatataatagatgaaagtgtttatgataatgaactattgtatgaaaacaat
	cataccacgatgtaattataaaaataaagaatttattaatagtgacaaatttacaaagtc	SLEVFIMKDIYVK*KYLTIKQKDGTL*-EH*T*IVFF		tttttaacagaaaaaggaaaaaaaaggttacgagcgtggtcgtccagatttaaaaaaaaa	IEIFDDKTKGWNVIGALDIDSVF*		tgtaatgaaattgatgaaaacaaaacattaaatgaaagtattcaacaacccagtaactta
	ttttaagtttaaggtttataatgataacttaacaaaaatactgtttataaatgatataat			aaccttatgattttaacaaaaatagtgataaacacataccacgatgtaattataaaaata			agtaaattaagcaacataatagatgaaaattttaagttttgtacttcaattgctattggt
	ggatataaatataatagatgaaagtgtttatgataatgaactattgtatgaaaacaattg	OL542833.1_LSDV/Russia/Tyumen/2019__reverse_complement		aagaatttattaatagtgacaaatttacaaagtcttttaagtttaaggtttataatgata	KX764644.1_LSDV_Neethling-Herbivac_vaccine__reverse_complement		aataatatttactttttagggggtgtggataaatacttacgatcagtaaatagtgtattc
	taatgaaattgatgaaaacaaaacattaaatgaaagtattcaacaacctagtaacttaag	MTLKRYINKEYVEELKYMLLKNDYDRILIFTIGGISQTRKDIFEISSNYFKKAIKKYSNE		acttaacaaaaatactgtttacaaatgatataatggatataaatataatagatgaaagtg	MYGCYDVYDVADKYIKKRFMYISNDLTKLRVNELRPILKSSDLVVDAEDFVLNFIIKWGT		gcaatcaatgtaaaaacttttgaaagagaaaacttaccttcattaatttatccaagaaaa
	taaattaagcaacataatagatgaaaattttaagttttgtacttcaattgctattggtaa	VKLPFKYKPFTYVLEYINTGYITLNSKNVVDIFSISNVIEIKFIMDACTDFMINYIDDSN		tttatgataatgaactattgtatgaaaacaattgtaatgaaattgatgaaaacaaaacat	VKKTNRLNTMKLVNDAVRFTFLTEKGKKRLQAWSSRFKKKPYDFNKNSDKHIPRCNYKNK		tgcccaggtgccacttattttaataatagaatatatgttattggtggaatctataataat
	taatatttactttttaggtggtgtggataaatacttacgatcagtaaatagtgtattcgc	CVDILEDLICMVVTMCTMLQINILKKGLCI*ATI*LN*ELMN*GPY*KVVI*LSMPKILF		taaatgaaagtattcaacaacctagtaacttaagtaaattaagcaacataatagatgaaa	EFINSDKFTKSFKFKVYNDNLTKILFTNNIMDINIIDESVYDNELLYENNCNEIDENKTL		tgtatagttaataaagttgaaagttggtcatttggagaaagtgtgtggagagaagaacca
	aatcaatgcaaaaacttttgaaaaagaaaacttaccttcattaatttatccaagaaaatg	LIL*LSGELSKKLIGLIR*S**MTL*DLPF*QKKEKKGYKRGRPDLKK-NLMILTKIVIN		attttaagttttgtacttcaattgctattggtaataatatttactttttaggtggtgtgg	NESIQQPSNLSKLSNIIDENFKFCTSIAIGNNIYFLGGVDKYLRSVNSVFAINVKTFERE		aatttactatatcctagatacaatccatgtgttgttaatgtcaatgataccatctatgtt
	cccaggtgtcacttattttaataatagaatatatgttattggtggaatctataataattg	TYHDVTIKIKNLLIVTNLQSLLSLRFIMIT*QKYCLQII*WI*I**MKVFMIMNYCMKTI		ataaatacttacgatcagtaaatagtgtattcgcaatcaatgcaaaaacttttgaaaaag	NLPSLIYPRKCPGATYFNNRIYVIGGIYNNCIVN---KVESWSFGESVWREEPNLLYPRY		attggaggaatatctgaatatgataaatcagtagaagtgtataatttgaaatataataaa
	tatagttaataaagttgaaagttggtcatttggagaaagtgtttggagagaagaaccaaa	VMKLMKTKH*MKVFNNPVT*VN*AT**MKILSFVLQLLLVIIFTF*VVWIN---TYDQ*I		aaaacttaccttcattaatttatccaagaaaatgcccaggtgtcacttattttaataata	NPCVVNVNDTIYVIGGISEYDKSVEVYNLKYNKWSLGECTKYSHYGGCAIYHHGLIYVVG		tggtcattgggtgagtgtacaaaatattctcattatggcggatgcgctatataccatcat
	tttactatatcctagatacaatccatgtgttgttaatgtcaatgataccatctatgttat	VYSQSM*KLLKEKTYLH*FIQENAQVPLILIIE-YMLLVESIIIV*LIKLKVGHLEKVCG		gaatatatgttattggtggaatctataataattgtatagttaataaagttgaaagttggt	GISYINNIKVFNMVESFNPMSCKWRIESCLNQPRFNSSICIFDDCIMIVGGFHYERYIRE		ggtttaatatatgttgttggcggaatttcatatatcaataatataaaagtttttaacatg
	tggaggaatatctgaatatgataaatcagtagaagtgtataatttgaaatataataaatg	EKNQIYYILDTIHVLLMSMIPSMLLEEYLNMINQ*KCII*NIINGHWVSVQNILIMADAL		catttggagaaagtgtttggagagaagaaccaaatttactatatcctagatacaatccat	IEIFDDKTKGWNVIGALDIDSVF*		gtcgaaagctttaatcctatgtcttgtaaatggagaattgagtcgtgtctgaatcagcca
	gtcattgggtgagtgtacaaaatattctcattatggtggatgtgctatataccatcatgg	YTIMV*YMLLAEFHISII*--KFLTWSKALILCLVNGELSRA*TSQDLMHQYVFLMIVL*		gtgttgttaatgtcaatgataccatctatgttattggaggaatatctgaatatgataaat			agatttaattcatcaatatgtatttttgatgattgtattatgatcgttggaggttttcat
	tttaatatatgttgttggtggaatttcatatatcaataatataaaagtttttaacatggt	SLEVFIMKDIYVK*KYLTIKQKDGTL*-AH*T*IVFF		cagtagaagtgtataatttgaaatataataaatggtcattgggtgagtgtacaaaatatt	KX764643.1_LSDV_SIS-Lumpyvax_vaccine__reverse_complement		tatgaaagatatatacgtgaaatagaaatatttgacgataaaacaaaaggatggaacgtt
	cgaaagctttaatcctatgtcttgtaaatggagaattgagtcgtgcctgaaccagccaag			ctcattatggtggatgtgctatataccatcatggtttaatatatgttgttggtggaattt	MYGCYDVYDVADKYIKKRFMYISNDLTKLRVNELRPILKSSDLVVDAEDFVLNFIIKWGT		ataggagcattagacatagatagtgttttttaa
	atttaatgcatcaatatgtatttttgatgattgtattatgatcgttggaggttttcatta	OM530217.1_LSDV/Russia/Saratov/2019__reverse_complement		catatatcaataatataaaagtttttaacatggtcgaaagctttaatcctatgtcttgta	VKKTNRLNTMKLVNDAVRFTFLTEKGKKRLQAWSSRFKKKPYDFNKNSDKHIPRCNYKNK
	tgaaagatatatacgtgaaatagaaatatttgacgataaaacaaaaggatggaacgttat	MTLKRYINKEYVEELKYMLLKNDYDRILIFTIGGISQTRKDIFEISSNYFKKAIKKYSNE		aatggagaattgagtcgtgcctgaaccagccaagatttaatgcatcaatatgtatttttg	EFINSDKFTKSFKFKVYNDNLTKILFTNNIMDINIIDESVYDNELLYENNCNEIDENKTL		>OM984486.1_LSDV_FJ2019 reverse complement
	aggcgcattagacatagatagtgttttttaa	VKLPFKYKPFTYVLEYINTGYITLNSKNVVDIFSISNVIEIKFIMDACTDFMINYIDDSN		atgattgtattatgatcgttggaggttttcattatgaaagatatatacgtgaaatagaaa	NESIQQPSNLSKLSNIIDENFKFCTSIAIGNNIYFLGGVDKYLRSVNSVFAINVKTFERE		atggatataaatataatagatgaaagtgtttatgataatgaactattgtatgaaaacaat
		CVDILEDLICMVVTMCTMLQINILKKGLCI*ATI*LN*ELMN*GPY*KVVI*LSMPKILF		tatttgacgataaaacaaaaggatggaacgttataggcgcattagacatagatagtgttt	NLPSLIYPRKCPGATYFNNRIYVIGGIYNNCIVN---KVESWSFGESVWREEPNLLYPRY		tgtaatgaaattgatgaaaacaaaacattaaatgaaagtattcaacaacccagtaactta
	>SRR21590385 reverse complement	LIL*LSGELSKKLIGLIR*S**MTL*DLPF*QKKEKKGYKRGRPDLKK-NLMILTKIVIN		tttaa	NPCVVNVNDTIYVIGGISEYDKSVEVYNLKYNKWSLGECTKYSHYGGCAIYHHGLIYVVG		agtaaattaagcaacataatagatgaaaattttaagttttgtacttcaattgctattggt
	atgactttaaaaaggtatatcaataaagaatatgtagaagaattaaagtacatgttatta	TYHDVTIKIKNLLIVTNLQSLLSLRFIMIT*QKYCLQII*WI*I**MKVFMIMNYCMKTI			GISYINNIKVFNMVESFNPMSCKWRIESCLNQPRFNSSICIFDDCIMIVGGFHYERYIRE		aataatatttactttttagggggtgtggataaatacttacgatcagtaaatagtgtattc
	aaaaatgattatgatagaattttaatatttacaattggaggtatatcacaaacaaggaaa	VMKLMKTKH*MKVFNNLVT*VN*AT**MKILSFVLQLLLVIIFTF*VVWIN---TYDQ*I		>MH893760.2_LSDV/Russia/Dagestan/2015 reverse complement	IEIFDDKTKGWNVIGALDIDSVF*		gcaatcaatgtaaaaacttttgaaagagaaaacttaccttcattaatttatccaagaaaa
	gatatttttgagatatcatctaattactttaaaaaagctattaaaaaatacagtaacgaa	VYSQSMQKLLKKKTYLH*FIQENAQVSLILIIE-YMLLVESIIIV*LIKLKVGHLEKVFG		atgtatggttgttacgatgtgtacgatgttgcagataaatatattaaaaaaaggtttatg			tgcccaggtgccacttattttaataatagaatatatgttattggtggaatctataataat
	gttaagttaccttttaaatataagccatttacgtatgtgttagagtatattaatactggt	EKNQIYYILDTIHVLLMSMIPSMLLEEYLNMINQ*KCII*NIINGHWVSVQNILIMADAL		tatataagcaacgatttaactaaattaagagttaatgaattaaggcccatattaaaaagt	MW435866.1_LSDV_SA-Neethling__reverse_complement		tgtatagttaataaagttgaaagttggtcatttggagaaagtgtgtggagagaagaacca
	tatattacattgaatagcaaaaatgttgttgacatttttgctatttctaacgtaatcgaa	YTIMV*YMLLAEFHISII*--KFLTWSKALILCLVNGELSRV*ISQDLIHQYVFLMIVL*		agtgatttagttgtcgataccgaagattttgttcttaattttataattaagtggggaact	MYGCYDVYDVADKYIKKRFMYISNDLTKLRVNELRPILKSSDLVVDAEDFVLNFIIKWGT		aatttactatatcctagatacaatccatgtgttgttaatgtcaatgataccatctatgtt
	attaagtttataatggatgcatgtactgattttatgataaattacattgatgatagtaat	SLEVFIMKDIYVK*KYLTIKQKDGTL*-EH*T*IVFF		gtaaaaaaaactaataggcttaatacgatgaagttagtaaatgactctgtaagatttacc	VKKTNRLNTMKLVNDAVRFTFLTEKGKKRLQAWSSRFKKKPYDFNKNSDKHIPRCNYKNK		attggaggaatatctgaatatgataaatcagtagaagtgtataatttgaaatataataaa
	tgtgttgatatctttagaagatcttatatgtatggttgttacgatgtgtacgatgttgca			tttttaacagaaaaaggaaaaaaaaggttacgagcgtggtcgtccagatttaaaaaaaaa	EFINSDKFTKSFKFKVYNDNLTKILFTNNIMDINIIDESVYDNELLYENNCNEIDENKTL		tggtcattgggtgagtgtacaaaatattctcattatggcggatgcgctatataccatcat
	gataaatatattaaaaaaaggtttatgtatataagcaacgatttaactaaattaagagtt	MH646674.1_LSDV/Russia/Saratov/2017__reverse_complement		aaccttatgattttaacaaaaatagtgataaacacataccacgatgtaattataaaaata	NESIQQPSNLSKLSNIIDENFKFCTSIAIGNNIYFLGGVDKYLRSVNSVFAINVKTFERE		ggtttaatatatgttgttggcggaatttcatatatcaataatataaaagtttttaacatg
	aatgaattaaggcccatattaaaaagtagtgatttagttgtcgataccgaagattttgtt	MTLKRYINKEYVEELKYMLLKNDYDRILIFTIGGISQTRKDIFEISSNYFKKAIKKYSNE		aagaatttattaatagtgacaaatttacaaagtcttttaagtttaaggtttataatgata	NLPSLIYPRKCPGATYFNNRIYVIGGIYNNCIVN---KVESWSFGESVWREEPNLLYPRY		gtcgaaagctttaatcctatgtcttgtaaatggagaattgagtcgtgtctgaatcagcca
	cttaattttataattaagtggggaactgtaaaaaaaactaataggcttaatacgatgaag	VKLPFKYKPFTYVLEYINTGYITLNSKNVVDIFSISNVIEIKFIMDACTDFMINYIDDSN		acttaacaaaaatactgtttacaaatgatataatggatataaatataatagatgaaagtg	NPCVVNVNDTIYVIGGISEYDKSVEVYNLKYNKWSLGECTKYSHYGGCAIYHHGLIYVVG		agatttaattcatcaatatgtatttttgatgattgtattatgatcgttggaggttttcat
	ttagtaaatgactctgtaagatttacctttttaacagaaaaaggaaaaaaaaggttacga	CVDILEDLICMVVTMCTMLQINILKKGLCI*ATI*LN*ELMN*GPY*KVVI*LSMPKILF		tttatgataatgaactattgtatgaaaacaattgtaatgaaattgatgaaaacaaaacat	GISYINNIKVFNMVESFNPMSCKWRIESCLNQPRFNSSICIFDDCIMIVGGFHYERYIRE		tatgaaagatatatacgtgaaatagaaatatttgacgataaaacaaaaggatggaacgtt
	gcgtggtcgtccagatttaaaaaaaaaaccttatgattttaacaaaaatagtgataaaca	LIL*LSGELSKKLIGLIR*S**MTL*DLPF*QKKEKKGYKRGRPDLKK-NLMILTKIVIN		taaatgaaagtattcaacaacctagtaacttaagtaaattaagcaacataatagatgaaa	IEIFDDKTKGWNVIGALDIDSVF*		ataggagcattagacatagatagtgttttttaa
	cataccacgatgtaattataaaaataaagaatttattaatagtgacaaatttacaaagtc	TYHDVTIKIKNLLIVTNLQSLLSLRFIMIT*QKYCLQII*WI*I**MKVFMIMNYCMKTI		attttaagttttgtacttcaattgctattggtaataatatttactttttaggtggtgtgg
	ttttaagtttaaggtttataatgataacttaacaaaaatactgtttataaatgatataat	VMKLMKTKH*MKVFNNLVT*VN*AT**MKILSFVLQLLLVIIFTF*VVWIN---TYDQ*I		ataaatacttacgatcagtaaatagtgtattcgcaatcaatgcaaaaacttttgaaaaag	MN636839.1_LSD-103-GP-RSA-1991__reverse_complement		>MW355944.1_LSDV_China/GD01/2020 reverse complement
	ggatataaatataatagatgaaagtgtttatgataatgaactattgtatgaaaacaattg	VYSQSMQKLLKKKTYLH*FIQENAQVSLILIIE-YMLLVESIIIV*LIKLKVGHLEKVFG		aaaacttaccttcattaatttatccaagaaaatgcccaggtgtcacttattttaataata	MYGCYDVYDVADKYIKKRFMYISNDLTKLRVNELRPILKSSDLVVDAEDFVLNFIIKWGT		atggatataaatataatagatgaaagtgtttatgataatgaactattgtatgaaaacaat
	taatgaaattgatgaaaacaaaacattaaatgaaagtattcaacaacctagtaacttaag	EKNQIYYILDTIHVLLMSMIPSMLLEEYLNMINQ*KCII*NIINGHWVSVQNILIMADAL		gaatatatgttattggtggaatctataataattgtatagttaataaagttgaaagttggt	VKKTNRLNTMKLVNDAVRFTFLTEKGKKRLQAWSSRFKKKPYDFNKNSDKHIPRCNYKNK		tgtaatgaaattgatgaaaacaaaacattaaatgaaagtattcaacaacccagtaactta
	taaattaagcaacataatagatgaaaattttaagttttgtacttcaattgctattggtaa	YTIMV*YMLLAEFHISII*--KFLTWSKALILCLVNGELSRV*ISQDLIHQYVFLMIVL*		catttggagaaagtgtttggagagaagaaccaaatttactatatcctagatacaatccat	EFINSDKFTKSFKFKVYNDNLTKILFTNNIMDINIIDESVYDNELLYENNCNEIDENKTL		agtaaattaagcaacataatagatgaaaattttaagttttgtacttcaattgctattggt
	taatatttactttttaggtggtgtggataaatacttacgatcagtaaatagtgtattcgc	SLEVFIMKDIYVK*KYLTIKQKDGTL*-EH*T*IVFF		gtgttgttaatgtcaatgataccatctatgttattggaggaatatctgaatatgataaat	NESIQQPSNLSKLSNIIDENFKFCTSIAIGNNIYFLGGVDKYLRSVNSVFAINVKTFERE		aataatatttactttttagggggtgtggataaatacttacgatcagtaaatagtgtattc
	aatcaatgcaaaaacttttgaaaaagaaaacttaccttcattaatttatccaagaaaatg			cagtagaagtgtataatttgaaatataataaatggtcattgggtgagtgtacaaaatatt	NLPSLIYPRKCPGATYFNNRIYVIGGIYNNCIVN---KVESWSFGESVWREEPNLLYPRY		gcaatcaatgtaaaaacttttgaaagagaaaacttaccttcattaatttatccaagaaaa
	cccaggtgtcacttattttaataatagaatatatgttattggtggaatctataataattg	MW656252.1_LSDV/Haden/RSA/1954__reverse_complement		ctcattatggtggatgtgctatataccatcatggtttaatatatgttgttggtggaattt	NPCVVNVNDTIYVIGGISEYDKSVEVYNLKYNKWSLGECTKYSHYGGCAIYHHGLIYVVG		tgcccaggtgccacttattttaataatagaatatatgttattggtggaatctataataat
	tatagttaataaagttgaaagttggtcatttggagaaagtgtttggagagaagaaccaaa	MTLKRYINKEYVEELKYMLLKNDYDRILIFTIGGISQTRKDIFEISSNYFKKAIKKYSNE		catatatcaataatataaaagtttttaacatggtcgaaagctttaatcctatgtcttgta	GISYINNIKVFNMVESFNPMSCKWRIESCLNQPRFNSSICIFDDCIMIVGGFHYERYIRE		tgtatagttaataaagttgaaagttggtcatttggagaaagtgtgtggagagaagaacca
	tttactatatcctagatacaatccatgtgttgttaatgtcaatgataccatctatgttat	VKLPFKYKPFTYVLEYINTGYITLNSKNVVDIFSISNVIEIKFIMDACTDFMINYIDDSN		aatggagaattgagtcgtgcctgaaccagccaagatttaatgcatcaatatgtatttttg	IEIFDDKTKGWNVIGALDIDSVF*		aatttactatatcctagatacaatccatgtgttgttaatgtcaatgataccatctatgtt
	tggaggaatatctgaatatgataaatcagtagaagtgtataatttgaaatataataaatg	CVDILEDLICMVVTMCTMLQINILKKGLCI*ATI*LN*ELMN*GPY*KVVI*LSMPKILF		atgattgtattatgatcgttggaggttttcattatgaaagatatatacgtgaaatagaaa			attggaggaatatctgaatatgataaatcagtagaagtgtataatttgaaatataataaa
	gtcattgggtgagtgtacaaaatattctcattatggtggatgtgctatataccatcatgg	LIL*LSGELSKKLIGLIR*S**MTL*DLPF*QKKEKKGYKRGRPDLKK-NLMILTKIVIN		tatttgacgataaaacaaaaggatggaacgttataggcgcattagacatagatagtgttt	MN636843.1_LSD-148-GP-RSA-1997__reverse_complement		tggtcattgggtgagtgtacaaaatattctcattatggcggatgcgctatataccatcat
	tttaatatatgttgttggtggaatttcatatatcaataatataaaagtttttaacatggt	TYHDVTIKIKNLLIVTNLQSLLSLRFIMIT*QKYCLQII*WI*I**MKVFMIMNYCMKTI		tttaa	MYGCYDVYDVADKYIKKRFMYISNDLTKLRVNELRPILKSSDLVVDAEDFVLNFIIKWGT		ggtttaatatatgttgttggcggaatttcatatatcaataatataaaagtttttaacatg
	cgaaagctttaatcctatgtcttgtaaatggagaattgagtcgtgcctgaaccagccaag	VMKLMKTKH*MKVFNNPVT*VN*AT**MKILSFVLQLLLVIIFTF*GVWIN---TYDQ*I			VKKTNRLNTMKLVNDAVRFTFLTEKGKKRLQAWSSRFKKKPYDFNKNSDKHIPRCNYKNK		gtcgaaagctttaatcctatgtcttgtaaatggagaattgagtcgtgtctgaatcagcca
	atttaatgcatcaatatgtatttttgatgattgtattatgatcgttggaggttttcatta	VYSQSM*KLLKEKTYLH*FIQENAQVPLILIIE-YMLLVESIIIV*LIKLKVGHLEKVCG		>MN995838.1_LSDV_pendik reverse complement	EFINSDKFTKSFKFKVYNDNLTKILFTNNIMDINIIDESVYDNELLYENNCNEIDENKTL		agatttaattcatcaatatgtatttttgatgattgtattatgatcgttggaggttttcat
	tgaaagatatatacgtgaaatagaaatatttgacgataaaacaaaaggatggaacgttat	EKNQIYYILDTIHVLLMSMIPSMLLEEYLNMINQ*KCII*NIINGHWVSVQNILIMADAL		atgtatggttgttacgatgtgtacgatgttgcagataaatatattaaaaaaaggtttatg	NESIQQPSNLSKLSNIIDENFKFCTSIAIGNNIYFLGGVDKYLRSVNSVFAINVKTFERE		tatgaaagatatatacgtgaaatagaaatatttgacgataaaacaaaaggatggaacgtt
	aggcgcattagacatagatagtgttttttaa	YTIMV*YMLLAEFHISII*--KFLTWSKALILCLVNGELSRV*ISQDLIHQYVFLMIVL*		tatataagcaacgatttaactaaattaagagttaatgaattaaggcccatattaaaaagt	NLPSLIYPRKCPGATYFNNRIYVIGGIYNNCIVN---KVESWSFGESVWREEPNLLYPRY		ataggagcattagacatagatagtgttttttaa
		SLEVFIMKDIYVK*KYLTIKQKDGTL*-EH*T*IVFF		agtgatttagttgtcgataccgaagattttgttcttaattttataattaagtggggaact	NPCVVNVNDTIYVIGGISEYDKSVEVYNLKYNKWSLGECTKYSHYGGCAIYHHGLIYVVG
	>SRR21590386 reverse complement			gtaaaaaaaactaataggcttaatacgatgaagttagtaaatgactctgtaagatttacc	GISYINNIKVFNMVESFNPMSCKWRIESCLNQPRFNSSICIFDDCIMIVGGFHYERYIRE		>ON152411.1_LSDV72/PrachuapKhiriKhan/Thailand/2021 reverse complement
	atgactttaaaaaggtatatcaataaagaatatgtagaagaattaaagtacatgttatta	KX764645.1_LSDVNeethling-LSD_vaccine-OBP__reverse_complement		tttttaacagaaaaaggaaaaaaaaggttacgagcgtggtcgtccagatttaaaaaaaaa	IEIFDDKTKGWNVIGALDIDSVF*		atggatataaatataatagatgaaagtgtttatgataatgaactattgtatgaaaacaat
	aaaaatgattatgatagaattttaatatttacaattggaggtatatcacaaacaaggaaa	MTLKRYINKEYVEELKYMLLKNDYDRILIFTIGGISQTRKDIFEISSNYFKKAIKKYSNE		aaccttatgattttaacaaaaatagtgataaacacataccacgatgtaattataaaaata			tgtaatgaaattgatgaaaacaaaacattaaatgaaagtattcaacaacccagtaactta
	gatatttttgagatatcatctaattactttaaaaaagctattaaaaaatacagtaacgaa	VKLPFKYKPFTYVLEYINTGYITLNSKNVVDIFSISNVIEIKFIMDACTDFMINYIDDSN		aagaatttattaatagtgacaaatttacaaagtcttttaagtttaaggtttataatgata	MN636838.1_LSDVLSD-58-LP-RSA-1993__reverse_complement		agtaaattaagcaacataatagatgaaaattttaagttttgtacttcaattgctattggt
	gttaagttaccttttaaatataagccatttacgtatgtgttagagtatattaatactggt	CVDILEDLICMVVTMCTMLQINILKKGLCI*ATI*LN*ELMN*GPY*KVVI*LSMPKILF		acttaacaaaaatactgtttacaaatgatataatggatataaatataatagatgaaagtg	MYGCYDVYDVADKYIKKRFMYISNDLTKLRVNELRPILKSSDLVVDAEDFVLNFIIKWGT		aataatatttactttttagggggtgtggataaatacttacgatcagtaaatagtgtattc
	tatattacattgaatagcaaaaatgttgttgacatttttgctatttctaacgtaatcgaa	LIL*LSGELSKKLIGLIR*S**MTL*DLPF*QKKEKKGYKRGRPDLKK-NLMILTKIVIN		tttatgataatgaactattgtatgaaaacaattgtaatgaaattgatgaaaacaaaacat	VKKTNRLNTMKLVNDAVRFTFLTEKGKKRLQAWSSRFKKKPYDFNKNSDKHIPRCNYKNK		gcaatcaatgtaaaaacttttgaaagagaaaacttaccttcattaatttatccaagaaaa
	attaagtttataatggatgcatgtactgattttatgataaattacattgatgatagtaat	TYHDVTIKIKNLLIVTNLQSLLSLRFIMIT*QKYCLQII*WI*I**MKVFMIMNYCMKTI		taaatgaaagtattcaacaacctagtaacttaagtaaattaagcaacataatagatgaaa	EFINSDKFTKSFKFKVYNDNLTKILFTNNIMDINIIDESVYDNELLYENNCNEIDENKTL		tgcccaggtgccacttattttaataatagaatatatgttattggtggaatctataataat
	tgtgttgatatctttagaagatcttatatgtatggttgttacgatgtgtacgatgttgca	VMKLMKTKH*MKVFNNPVT*VN*AT**MKILSFVLQLLLVIIFTF*GVWIN---TYDQ*I		attttaagttttgtacttcaattgctattggtaataatatttactttttaggtggtgtgg	NESIQQPSNLSKLSNIIDENFKFCTSIAIGNNIYFLGGVDKYLRSVNSVFAINVKTFERE		tgtatagttaataaagttgaaagttggtcatttggagaaagtgtgtggagagaagaacca
	gataaatatattaaaaaaaggtttatgtatataagcaacgatttaactaaattaagagtt	VYSQSM*KLLKEKTYLH*FIQENAQVPLILIIE-YMLLVESIIIV*LIKLKVGHLEKVCG		ataaatacttacgatcagtaaatagtgtattcgcaatcaatgcaaaaacttttgaaaaag	NLPSLIYPRKCPGATYFNNRIYVIGGIYNNCIVN---KVESWSFGESVWREEPNLLYPRY		aatttactatatcctagatacaatccatgtgttgttaatgtcaatgataccatctatgtt
	aatgaattaaggcccatattaaaaagtagtgatttagttgtcgataccgaagattttgtt	EKNQIYYILDTIHVLLMSMIPSMLLEEYLNMINQ*KCII*NIINGHWVSVQNILIMADAL		aaaacttaccttcattaatttatccaagaaaatgcccaggtgtcacttattttaataata	NPCVVNVNDTIYVIGGISEYDKSVEVYNLKYNKWSLGECTKYSHYGGCAIYHHGLIYVVG		attggaggaatatctgaatatgataaatcagtagaagtgtataatttgaaatataataaa
	cttaattttataattaagtggggaactgtaaaaaaaactaataggcttaatacgatgaag	YTIMV*YMLLAEFHISII*--KFLTWSKALILCLVNGELSRV*ISQDLIHQYVFLMIVL*		gaatatatgttattggtggaatctataataattgtatagttaataaagttgaaagttggt	GISYINNIKVFNMVESFNPMSCKWRIESCLNQPRFNSSICIFDDCIMIVGGFHYERYIRE		tggtcattgggtgagtgtacaaaatattctcattatggcggatgcgctatataccatcat
	ttagtaaatgactctgtaagatttacctttttaacagaaaaaggaaaaaaaaggttacga	SLEVFIMKDIYVK*KYLTIKQKDGTL*-EH*T*IVFF		catttggagaaagtgtttggagagaagaaccaaatttactatatcctagatacaatccat	IEIFDDKTKGWNVIGALDIDSVF*		ggtttaatatatgttgttggcggaatttcatatatcaataatataaaagtttttaacatg
	gcgtggtcgtccagatttaaaaaaaaaccttatgattttaacaaaaatagtgataaacac			gtgttgttaatgtcaatgataccatctatgttattggaggaatatctgaatatgataaat			gtcgaaagctttaatcctatgtcttgtaaatggagaattgagtcgtgtctgaatcagcca
	ataccacgatgtaattataaaaataaagaatttattaatagtgacaaatttacaaagtct	MK441838.1_LSDV_Herbivac_LS__reverse_complement		cagtagaagtgtataatttgaaatataataaatggtcattgggtgagtgtacaaaatatt	MN636841.1_LSD-220-1-NW-RSA-1993__reverse_complement		agatttaattcatcaatatgtatttttgatgattgtattatgatcgttggaggttttcat
	tttaagtttaaggtttataatgataacttaacaaaaatactgtttataaatgatataatg	MTLKRYINKEYVEELKYMLLKNDYDRILIFTIGGISQTRKDIFEISSNYFKKAIKKYSNE		ctcattatggtggatgtgctatataccatcatggtttaatatatgttgttggtggaattt	MYGCYDVYDVADKYIKKRFMYISNDLTKLRVNELRPILKSSDLVVDAEDFVLNFIIKWGT		tatgaaagatatatacgtgaaatagaaatatttgacgataaaacaaaaggatggaacgtt
	gatataaatataatagatgaaagtgtttatgataatgaactattgtatgaaaacaattgt	VKLPFKYKPFTYVLEYINTGYITLNSKNVVDIFSISNVIEIKFIMDACTDFMINYIDDSN		catatatcaataatataaaagtttttaacatggtcgaaagctttaatcctatgtcttgta	VKKTNRLNTMKLVNDAVRFTFLTEKGKKRLQAWSSRFKKKPYDFNKNSDKHIPRCNYKNK		ataggagcattagacatagatagtgttttttaa
	aatgaaattgatgaaaacaaaacattaaatgaaagtattcaacaacctagtaacttaagt	CVDILEDLICMVVTMCTMLQINILKKGLCI*ATI*LN*ELMN*GPY*KVVI*LSMPKILF		aatggagaattgagtcgtgcctgaaccagccaagatttaatgcatcaatatgtatttttg	EFINSDKFTKSFKFKVYNDNLTKILFTNNIMDINIIDESVYDNELLYENNCNEIDENKTL
	aaattaagcaacataatagatgaaaattttaagttttgtacttcaattgctattggtaat	LIL*LSGELSKKLIGLIR*S**MTL*DLPF*QKKEKKGYKRGRPDLKK-NLMILTKIVIN		atgattgtattatgatcgttggaggttttcattatgaaagatatatacgtgaaatagaaa	NESIQQPSNLSKLSNIIDENFKFCTSIAIGNNIYFLGGVDKYLRSVNSVFAINVKTFERE		>OM793602.1_LSDV_Russia_Tomsk_2020 reverse complement
	aatatttactttttaggtggtgtggataaatacttacgatcagtaaatagtgtattcgca	TYHDVTIKIKNLLIVTNLQSLLSLRFIMIT*QKYCLQII*WI*I**MKVFMIMNYCMKTI		tatttgacgataaaacaaaaggatggaacgttataggcgcattagacatagatagtgttt	NLPSLIYPRKCPGATYFNNRIYVIGGIYNNCIVN---KVESWSFGESVWREEPNLLYPRY		atggatataaatataatagatgaaagtgtttatgataatgaactattgtatgaaaacaat
	atcaatgcaaaaacttttgaaaaagaaaacttaccttcattaatttatccaagaaaatgc	VMKLMKTKH*MKVFNNPVT*VN*AT**MKILSFVLQLLLVIIFTF*GVWIN---TYDQ*I		tttaa	NPCVVNVNDTIYVIGGISEYDKSVEVYNLKYNKWSLGECTKYSHYGGCAIYHHGLIYVVG		tgtaatgaaattgatgaaaacaaaacattaaatgaaagtattcaacaacccagtaactta
	ccaggtgtcacttattttaataatagaatatatgttattggtggaatctataataattgt	VYSQSM*KLLKEKTYLH*FIQENAQVPLILIIE-YMLLVESIIIV*LIKLKVGHLEKVCG			GISYINNIKVFNMVESFNPMSCKWRIESCLNQPRFNSSICIFDDCIMIVGGFHYERYIRE		agtaaattaagcaacataatagatgaaaattttaagttttgtacttcaattgctattggt
	atagttaataaagttgaaagttggtcatttggagaaagtgtttggagagaagaaccaaat	EKNQIYYILDTIHVLLMSMIPSMLLEEYLNMINQ*KCII*NIINGHWVSVQNILIMADAL		>KX894508.1_LSDV_155920/2012 reverse complement	IEIFDDKTKGWNVIGALDIDSVF*		aataatatttactttttagggggtgtggataaatacttacgatcagtaaatagtgtattc
	ttactatatcctagatacaatccatgtgttgttaatgtcaatgataccatctatgttatt	YTIMV*YMLLAEFHISII*--KFLTWSKALILCLVNGELSRV*ISQDLIHQYVFLMIVL*		atgtatggttgttacgatgtgtacgatgttgcagataaatatattaaaaaaaggtttatg			gcaatcaatgtaaaaacttttgaaagagaaaacttaccttcattaatttatccaagaaaa
	ggaggaatatctgaatatgataaatcagtagaagtgtataatttgaaatataataaatgg	SLEVFIMKDIYVK*KYLTIKQKDGTL*-EH*T*IVFF		tatataagcaacgatttaactaaattaagagttaatgaattaaggcccatattaaaaagt	MN636842.1_LSD-220-2-NW-RSA-1993__reverse_complement		tgcccaggtgccacttattttaataatagaatatatgttattggtggaatctataataat
	tcattgggtgagtgtacaaaatattctcattatggtggatgtgctatataccatcatggt			agtgatttagttgtcgataccgaagattttgttcttaattttataattaagtggggaact	MYGCYDVYDVADKYIKKRFMYISNDLTKLRVNELRPILKSSDLVVDAEDFVLNFIIKWGT		tgtatagttaataaagttgaaagttggtcatttggagaaagtgtgtggagagaagaacca
	ttaatatatgttgttggtggaatttcatatatcaataatataaaagtttttaacatggtc	AF409138.1_LSDV_Neethling_vaccine_LW_1959__reverse_complement		gtaaaaaaaactaataggcttaatacgatgaagttagtaaatgactctgtaagatttacc	VKKTNRLNTMKLVNDAVRFTFLTEKGKKRLQAWSSRFKKKPYDFNKNSDKHIPRCNYKNK		aatttactatatcctagatacaatccatgtgttgttaatgtcaatgataccatctatgtt
	gaaagctttaatcctatgtcttgtaaatggagaattgagtcgtgcctgaaccagccaaga	MTLKRYINKEYVEELKYMLLKNDYDRILIFTIGGISQTRKDIFEISSNYFKKAIKKYSNE		tttttaacagaaaaaggaaaaaaaaggttacgagcgtggtcgtccagatttaaaaaaaaa	EFINSDKFTKSFKFKVYNDNLTKILFTNNIMDINIIDESVYDNELLYENNCNEIDENKTL		attggaggaatatctgaatatgataaatcagtagaagtgtataatttgaaatataataaa
	tttaatgcatcaatatgtatttttgatgattgtattatgatcgttggaggttttcattat	VKLPFKYKPFTYVLEYINTGYITLNSKNVVDIFSISNVIEIKFIMDACTDFMINYIDDSN		aaccttatgattttaacaaaaatagtgataaacacataccacgatgtaattataaaaata	NESIQQPSNLSKLSNIIDENFKFCTSIAIGNNIYFLGGVDKYLRSVNSVFAINVKTFERE		tggtcattgggtgagtgtacaaaatattctcattatggcggatgcgctatataccatcat
	gaaagatatatacgtgaaatagaaatatttgacgataaaacaaaaggatggaacgttata	CVDILEDLICMVVTMCTMLQINILKKGLCI*ATI*LN*ELMN*GPY*KVVI*LSMPKILF		aagaatttattaatagtgacaaatttacaaagtcttttaagtttaaggtttataatgata	NLPSLIYPRKCPGATYFNNRIYVIGGIYNNCIVN---KVESWSFGESVWREEPNLLYPRY		ggtttaatatatgttgttggcggaatttcatatatcaataatataaaagtttttaacatg
	ggcgcattagacatagatagtgttttttaa	LIL*LSGELSKKLIGLIR*S**MTL*DLPF*QKKEKKGYKRGRPDLKK-NLMILTKIVIN		acttaacaaaaatactgtttacaaatgatataatggatataaatataatagatgaaagtg	NPCVVNVNDTIYVIGGISEYDKSVEVYNLKYNKWSLGECTKYSHYGGCAIYHHGLIYVVG		gtcgaaagctttaatcctatgtcttgtaaatggagaattgagtcgtgtctgaatcagcca
		TYHDVTIKIKNLLIVTNLQSLLSLRFIMIT*QKYCLQII*WI*I**MKVFMIMNYCMKTI		tttatgataatgaactattgtatgaaaacaattgtaatgaaattgatgaaaacaaaacat	GISYINNIKVFNMVESFNPMSCKWRIESCLNQPRFNSSICIFDDCIMIVGGFHYERYIRE		agatttaattcatcaatatgtatttttgatgattgtattatgatcgttggaggttttcat
	>SRR21590383 reverse complement	VMKLMKTKH*MKVFNNPVT*VN*AT**MKILSFVLQLLLVIIFTF*GVWIN---TYDQ*I		taaatgaaagtattcaacaacctagtaacttaagtaaattaagcaacataatagatgaaa	IEIFDDKTKGWNVIGALDIDSVF*		tatgaaagatatatacgtgaaatagaaatatttgacgataaaacaaaaggatggaacgtt
	atgactttaaaaaggtatatcaataaagaatatgtagaagaattaaagtacatgttatta	VYSQSM*KLLKEKTYLH*FIQENAQVPLILIIE-YMLLVESIIIV*LIKLKVGHLEKVCG		attttaagttttgtacttcaattgctattggtaataatatttactttttaggtggtgtgg			ataggagcattagacatagatagtgttttttaa
	aaaaatgattatgatagaattttaatatttacaattggaggtatatcacaaacaaggaaa	EKNQIYYILDTIHVLLMSMIPSMLLEEYLNMINQ*KCII*NIINGHWVSVQNILIMADAL		ataaatacttacgatcagtaaatagtgtattcgcaatcaatgcaaaaacttttgaaaaag	MN636840.1_LSD-248-NW-RSA-1993__reverse_complement
	gatatttttgagatatcatctaattactttaaaaaagctattaaaaaatacagtaacgaa	YTIMV*YMLLAEFHISII*--KFLTWSKALILCLVNGELSRV*ISQDLIHQYVFLMIVL*		aaaacttaccttcattaatttatccaagaaaatgcccaggtgtcacttattttaataata	MYGCYDVYDVADKYIKKRFMYISNDLTKLRVNELRPILKSSDLVVDAEDFVLNFIIKWGT		>OM793603.1_LSDV_Russia_Khabarovsk_2020 reverse complement
	gttaagttaccttttaaatataagccatttacgtatgtgttagagtatattaatactggt	SLEVFIMKDIYVK*KYLTIKQKDGTL*-EH*T*IVFF		gaatatatgttattggtggaatctataataattgtatagttaataaagttgaaagttggt	VKKTNRLNTMKLVNDAVRFTFLTEKGKKRLQAWSSRFKKKPYDFNKNSDKHIPRCNYKNK		atggatataaatataatagatgaaagtgtttatgataatgaactattgtatgaaaacaat
	tatattacattgaatagcaaaaatgttgttgacatttttgctatttctaacgtaatcgaa			catttggagaaagtgtttggagagaagaaccaaatttactatatcctagatacaatccat	EFINSDKFTKSFKFKVYNDNLTKILFTNNIMDINIIDESVYDNELLYENNCNEIDENKTL		tgtaatgaaattgatgaaaacaaaacattaaatgaaagtattcaacaacccagtaactta
	attaagtttataatggatgcatgtactgattttatgataaattacattgatgatagtaat	MG972412.1_LSDV_Cro2016__reverse_complement		gtgttgttaatgtcaatgataccatctatgttattggaggaatatctgaatatgataaat	NESIQQPSNLSKLSNIIDENFKFCTSIAIGNNIYFLGGVDKYLRSVNSVFAINVKTFERE		agtaaattaagcaacataatagatgaaaattttaagttttgtacttcaattgctattggt
	tgtgttgatatctttagaagatcttatatgtatggttgttacgatgtgtacgatgttgca	MTLKRYINKEYVEELKYMLLKNDYDRILIFTIGGISQTRKDIFEISSNYFKKAIKKYSNE		cagtagaagtgtataatttgaaatataataaatggtcattgggtgagtgtacaaaatatt	NLPSLIYPRKCPGATYFNNRIYVIGGIYNNCIVN---KVESWSFGESVWREEPNLLYPRY		aataatatttactttttagggggtgtggataaatacttacgatcagtaaatagtgtattc
	gataaatatattaaaaaaaggtttatgtatataagcaacgatttaactaaattaagagtt	VKLPFKYKPFTYVLEYINTGYITLNSKNVVDIFSISNVIEIKFIMDACTDFMINYIDDSN		ctcattatggtggatgtgctatataccatcatggtttaatatatgttgttggtggaattt	NPCVVNVNDTIYVIGGISEYDKSVEVYNLKYNKWSLGECTKYSHYGGCAIYHHGLIYVVG		gcaatcaatgtaaaaacttttgaaagagaaaacttaccttcattaatttatccaagaaaa
	aatgaattaaggcccatattaaaaagtagtgatttagttgtcgataccgaagattttgtt	CVDILEDLICMVVTMCTMLQINILKKGLCI*ATI*LN*ELMN*GPY*KVVI*LSMPKILF		catatatcaataatataaaagtttttaacatggtcgaaagctttaatcctatgtcttgta	GISYINNIKVFNMVESFNPMSCKWRIESCLNQPRFNSSICIFDDCIMIVGGFHYERYIRE		tgcccaggtgccacttattttaataatagaatatatgttattggtggaatctataataat
	cttaattttataattaagtggggaactgtaaaaaaaactaataggcttaatacgatgaag	LIL*LSGELSKKLIGLIR*S**MTL*DLPF*QKKEKKGYKRGRPDLKK-NLMILTKIVIN		aatggagaattgagtcgtgcctgaaccagccaagatttaatgcatcaatatgtatttttg	IEIFDDKTKGWNVIGALDIDSVF*		tgtatagttaataaagttgaaagttggtcatttggagaaagtgtgtggagagaagaacca
	ttagtaaatgactctgtaagatttacctttttaacagaaaaaggaaaaaaaaggttacga	TYHDVTIKIKNLLIVTNLQSLLSLRFIMIT*QKYCLQII*WI*I**MKVFMIMNYCMKTI		atgattgtattatgatcgttggaggttttcattatgaaagatatatacgtgaaatagaaa			aatttactatatcctagatacaatccatgtgttgttaatgtcaatgataccatctatgtt
	gcgtggtcgtccagatttaaaaaaaaaaccttatgattttaacaaaaatagtgataaaca	VMKLMKTKH*MKVFNNPVT*VN*AT**MKILSFVLQLLLVIIFTF*GVWIN---TYDQ*I		tatttgacgataaaacaaaaggatggaacgttataggcgcattagacatagatagtgttt			attggaggaatatctgaatatgataaatcagtagaagtgtataatttgaaatataataaa
	cataccacgatgtaattataaaaataaagaatttattaatagtgacaaatttacaaagtc	VYSQSM*KLLKEKTYLH*FIQENAQVPLILIIE-YMLLVESIIIV*LIKLKVGHLEKVCG		tttaa			tggtcattgggtgagtgtacaaaatattctcattatggcggatgcgctatataccatcat
	ttttaagtttaaggtttataatgataacttaacaaaaatactgtttataaatgatataat	EKNQIYYILDTIHVLLMSMIPSMLLEEYLNMINQ*KCII*NIINGHWVSVQNILIMADAL					ggtttaatatatgttgttggcggaatttcatatatcaataatataaaagtttttaacatg
	ggatataaatataatagatgaaagtgtttatgataatgaactattgtatgaaaacaattg	YTIMV*YMLLAEFHISII*--KFLTWSKALILCLVNGELSRV*ISQDLIHQYVFLMIVL*		>MN642592.1_LSDV_Kubash/KAZ/16 reverse complement			gtcgaaagctttaatcctatgtcttgtaaatggagaattgagtcgtgtctgaatcagcca
	taatgaaattgatgaaaacaaaacattaaatgaaagtattcaacaacctagtaacttaag	SLEVFIMKDIYVK*KYLTIKQKDGTL*-EH*T*IVFF		atgtatggttgttacgatgtgtacgatgttgcagataaatatattaaaaaaaggtttatg			agatttaattcatcaatatgtatttttgatgattgtattatgatcgttggaggttttcat
	taaattaagcaacataatagatgaaaattttaagttttgtacttcaattgctattggtaa			tatataagcaacgatttaactaaattaagagttaatgaattaaggcccatattaaaaagt			tatgaaagatatatacgtgaaatagaaatatttgacgataaaacaaaaggatggaacgtt
	taatatttactttttaggtggtgtggataaatacttacgatcagtaaatagtgtattcgc	KX764644.1_LSDV_Neethling-Herbivac_vaccine__reverse_complement		agtgatttagttgtcgataccgaagattttgttcttaattttataattaagtggggaact			ataggagcattagacatagatagtgttttttaa
	aatcaatgcaaaaacttttgaaaaagaaaacttaccttcattaatttatccaagaaaatg	MTLKRYINKEYVEELKYMLLKNDYDRILIFTIGGISQTRKDIFEISSNYFKKAIKKYSNE		gtaaaaaaaactaataggcttaatacgatgaagttagtaaatgactctgtaagatttacc
	cccaggtgtcacttattttaataatagaatatatgttattggtggaatctataataattg	VKLPFKYKPFTYVLEYINTGYITLNSKNVVDIFSISNVIEIKFIMDACTDFMINYIDDSN		tttttaacagaaaaaggaaaaaaaaggttacgagcgtggtcgtccagatttaaaaaaaaa			>MW732649.1_LSDV/HongKong/2020 reverse complement
	tatagttaataaagttgaaagttggtcatttggagaaagtgtttggagagaagaaccaaa	CVDILEDLICMVVTMCTMLQINILKKGLCI*ATI*LN*ELMN*GPY*KVVI*LSMPKILF		aaccttatgattttaacaaaaatagtgataaacacataccacgatgtaattataaaaata			atggatataaatataatagatgaaagtgtttatgataatgaactattgtatgaaaacaat
	tttactatatcctagatacaatccatgtgttgttaatgtcaatgataccatctatgttat	LIL*LSGELSKKLIGLIR*S**MTL*DLPF*QKKEKKGYKRGRPDLKK-NLMILTKIVIN		aagaatttattaatagtgacaaatttacaaagtcttttaagtttaaggtttataatgata			tgtaatgaaattgatgaaaacaaaacattaaatgaaagtattcaacaacccagtaactta
	tggaggaatatctgaatatgataaatcagtagaagtgtataatttgaaatataataaatg	TYHDVTIKIKNLLIVTNLQSLLSLRFIMIT*QKYCLQII*WI*I**MKVFMIMNYCMKTI		acttaacaaaaatactgtttacaaatgatataatggatataaatataatagatgaaagtg			agtaaattaagcaacataatagatgaaaattttaagttttgtacttcaattgctattggt
	gtcattgggtgagtgtacaaaatattctcattatggtggatgtgctatataccatcatgg	VMKLMKTKH*MKVFNNPVT*VN*AT**MKILSFVLQLLLVIIFTF*GVWIN---TYDQ*I		tttatgataatgaactattgtatgaaaacaattgtaatgaaattgatgaaaacaaaacat			aataatatttactttttagggggtgtggataaatacttacgatcagtaaatagtgtattc
	tttaatatatgttgttggtggaatttcatatatcaataatataaaagtttttaacatggt	VYSQSM*KLLKEKTYLH*FIQENAQVPLILIIE-YMLLVESIIIV*LIKLKVGHLEKVCG		taaatgaaagtattcaacaacctagtaacttaagtaaattaagcaacataatagatgaaa			gcaatcaatgtaaaaacttttgaaagagaaaacttaccttcattaatttatccaagaaaa
	cgaaagctttaatcctatgtcttgtaaatggagaattgagtcgtgcctgaaccagccaag	EKNQIYYILDTIHVLLMSMIPSMLLEEYLNMINQ*KCII*NIINGHWVSVQNILIMADAL		attttaagttttgtacttcaattgctattggtaataatatttactttttaggtggtgtgg			tgcccaggtgccacttattttaataatagaatatatgttattggtggaatctataataat
	atttaatgcatcaatatgtatttttgatgattgtattatgatcgttggaggttttcatta	YTIMV*YMLLAEFHISII*--KFLTWSKALILCLVNGELSRV*ISQDLIHQYVFLMIVL*		ataaatacttacgatcagtaaatagtgtattcgcaatcaatgcaaaaacttttgaaaaag			tgtatagttaataaagttgaaagttggtcatttggagaaagtgtgtggagagaagaacca
	tgaaagatatatacgtgaaatagaaatatttgacgataaaacaaaaggatggaacgttat	SLEVFIMKDIYVK*KYLTIKQKDGTL*-EH*T*IVFF		aaaacttaccttcattaatttatccaagaaaatgcccaggtgtcacttattttaataata			aatttactatatcctagatacaatccatgtgttgttaatgtcaatgataccatctatgtt
	aggcgcattagacatagatagtgttttttaa			gaatatatgttattggtggaatctataataattgtatagttaataaagttgaaagttggt			attggaggaatatctgaatatgataaatcagtagaagtgtataatttgaaatataataaa
		KX764643.1_LSDV_SIS-Lumpyvax_vaccine__reverse_complement		catttggagaaagtgtttggagagaagaaccaaatttactatatcctagatacaatccat			tggtcattgggtgagtgtacaaaatattctcattatggcggatgcgctatataccatcat
	>MW699032.1_LSDV/Russia/Dagestan/2015 reverse complement	MTLKRYINKEYVEELKYMLLKNDYDRILIFTIGGISQTRKDIFEISSNYFKKAIKKYSNE		gtgttgttaatgtcaatgataccatctatgttattggaggaatatctgaatatgataaat			ggtttaatatatgttgttggcggaatttcatatatcaataatataaaagtttttaacatg
	atgactttaaaaaggtatatcaataaagaatatgtagaagaattaaagtacatgttatta	VKLPFKYKPFTYVLEYINTGYITLNSKNVVDIFSISNVIEIKFIMDACTDFMINYIDDSN		cagtagaagtgtataatttgaaatataataaatggtcattgggtgagtgtacaaaatatt			gtcgaaagctttaatcctatgtcttgtaaatggagaattgagtcgtgtctgaatcagcca
	aaaaatgattatgatagaattttaatatttacaattggaggtatatcacaaacaaggaaa	CVDILEDLICMVVTMCTMLQINILKKGLCI*ATI*LN*ELMN*GPY*KVVI*LSMPKILF		ctcattatggtggatgtgctatataccatcatggtttaatatatgttgttggtggaattt			agatttaattcatcaatatgtatttttgatgattgtattatgatcgttggaggttttcat
	gatatttttgagatatcatctaattactttaaaaaagctattaaaaaatacagtaacgaa	LIL*LSGELSKKLIGLIR*S**MTL*DLPF*QKKEKKGYKRGRPDLKK-NLMILTKIVIN		catatatcaataatataaaagtttttaacatggtcgaaagctttaatcctatgtcttgta			tatgaaagatatatacgtgaaatagaaatatttgacgataaaacaaaaggatggaacgtt
	gttaagttaccttttaaatataagccatttacgtatgtgttagagtatattaatactggt	TYHDVTIKIKNLLIVTNLQSLLSLRFIMIT*QKYCLQII*WI*I**MKVFMIMNYCMKTI		aatggagaattgagtcgtgcctgaaccagccaagatttaatgcatcaatatgtatttttg			ataggagcattagacatagatagtgttttttaa
	tatattacattgaatagcaaaaatgttgttgacatttttgctatttctaacgtaatcgaa	VMKLMKTKH*MKVFNNPVT*VN*AT**MKILSFVLQLLLVIIFTF*GVWIN---TYDQ*I		atgattgtattatgatcgttggaggttttcattatgaaagatatatacgtgaaatagaaa
	attaagtttataatggatgcatgtactgattttatgataaattacattgatgatagtaat	VYSQSM*KLLKEKTYLH*FIQENAQVPLILIIE-YMLLVESIIIV*LIKLKVGHLEKVCG		tatttgacgataaaacaaaaggatggaacgttataggcgcattagacatagatagtgttt			>MZ577076.1_LSDV_20L81_Bang-Thanh/VNM/20 reverse complement
	tgtgttgatatctttagaagatcttatatgtatggttgttacgatgtgtacgatgttgca	EKNQIYYILDTIHVLLMSMIPSMLLEEYLNMINQ*KCII*NIINGHWVSVQNILIMADAL		tttaa			atggatataaatataatagatgaaagtgtttatgataatgaactattgtatgaaaacaat
	gataaatatattaaaaaaaggtttatgtatataagcaacgatttaactaaattaagagtt	YTIMV*YMLLAEFHISII*--KFLTWSKALILCLVNGELSRV*ISQDLIHQYVFLMIVL*					tgtaatgaaattgatgaaaacaaaacattaaatgaaagtattcaacaacccagtaactta
	aatgaattaaggcccatattaaaaagtagtgatttagttgtcgataccgaagattttgtt	SLEVFIMKDIYVK*KYLTIKQKDGTL*-EH*T*IVFF		>KY702007.1_LSDV_SERBIA/Bujanovac/2016 reverse complement			agtaaattaagcaacataatagatgaaaattttaagttttgtacttcaattgctattggt
	cttaattttataattaagtggggaactgtaaaaaaaactaataggcttaatacgatgaag			atgtatggttgttacgatgtgtacgatgttgcagataaatatattaaaaaaaggtttatg			aataatatttactttttagggggtgtggataaatacttacgatcagtaaatagtgtattc
	ttagtaaatgactctgtaagatttacctttttaacagaaaaaggaaaaaaaaggttacga	MW435866.1_LSDV_SA-Neethling__reverse_complement		tatataagcaacgatttaactaaattaagagttaatgaattaaggcccatattaaaaagt			gcaatcaatgtaaaaacttttgaaagagaaaacttaccttcattaatttatccaagaaaa
	gcgtggtcgtccagatttaaaaaaaaaaaccttatgattttaacaaaaatagtgataaac	MTLKRYINKEYVEELKYMLLKNDYDRILIFTIGGISQTKKDIFEISSNYFKKAIKKYSNE		agtgatttagttgtcgataccgaagattttgttcttaattttataattaagtggggaact			tgcccaggtgccacttattttaataatagaatatatgttattggtggaatctataataat
	acataccacgatgtaattataaaaataaagaatttattaatagtgacaaatttacaaagt	VKLPFKYKPFTYVLEYINTGYITLNSKNVVDIFSISNVIEIKFIMDACTDFMINYIDDSN		gtaaaaaaaactaataggcttaatacgatgaagttagtaaatgactctgtaagatttacc			tgtatagttaataaagttgaaagttggtcatttggagaaagtgtgtggagagaagaacca
	cttttaagtttaaggtttataatgataacttaacaaaaatactgtttacaaatgatataa	CVDIFRRSYMYGCYDVYDVADKYIKKRFMYISNDLTKLRVNELRPILKSSDLVVDAEDFV		tttttaacagaaaaaggaaaaaaaaggttacgagcgtggtcgtccagatttaaaaaaaaa			aatttactatatcctagatacaatccatgtgttgttaatgtcaatgataccatctatgtt
	tggatataaatataatagatgaaagtgtttatgataatgaactattgtatgaaaacaatt	LNFIIKWGTVKKTNRLNTMKLVNDAVRFTFLTEKGKKRLQAWSSRFKKKPYDFNKNSDK-		aaccttatgattttaacaaaaatagtgataaacacataccacgatgtaattataaaaata			attggaggaatatctgaatatgataaatcagtagaagtgtataatttgaaatataataaa
	gtaatgaaattgatgaaaacaaaacattaaatgaaagtattcaacaacctagtaacttaa	#NAME?		aagaatttattaatagtgacaaatttacaaagtcttttaagtttaaggtttataatgata			tggtcattgggtgagtgtacaaaatattctcattatggcggatgcgctatataccatcat
	gtaaattaagcaacataatagatgaaaattttaagttttgtacttcaattgctattggta	YENNCNEIDENKTLNESIQQPSNLSKLSNIIDENFKFCTSIAIGNNIYFLGGVDKYLRSV		acttaacaaaaatactgtttacaaatgatataatggatataaatataatagatgaaagtg			ggtttaatatatgttgttggcggaatttcatatatcaataatataaaagtttttaacatg
	ataatatttactttttaggtggtgtggataaatacttacgatcagtaaatagtgtattcg	NSVFAINVKTFERENLPSLIYPRKCPGATYFNN-RIYVIGGIYNNCIVNKVESWSFGESV		tttatgataatgaactattgtatgaaaacaattgtaatgaaattgatgaaaacaaaacat			gtcgaaagctttaatcctatgtcttgtaaatggagaattgagtcgtgtctgaatcagcca
	caatcaatgcaaaaacttttgaaaaagaaaacttaccttcattaatttatccaagaaaat	WREEPNLLYPRYNPCVVNVNDTIYVIGGISEYDK-SVEVYNLKYNKWSLGECTKYSHYGG		taaatgaaagtattcaacaacctagtaacttaagtaaattaagcaacataatagatgaaa			agatttaattcatcaatatgtatttttgatgattgtattatgatcgttggaggttttcat
	gcccaggtgtcacttattttaataatagaatatatgttattggtggaatctataataatt	CAIYHHGLIYVVGGISYINNIKVFNMVESFNPMSCKWRIESCLNQPRFNSSICIFDDCIM		attttaagttttgtacttcaattgctattggtaataatatttactttttaggtggtgtgg			tatgaaagatatatacgtgaaatagaaatatttgacgataaaacaaaaggatggaacgtt
	gtatagttaataaagttgaaagttggtcatttggagaaagtgtttggagagaagaaccaa	IVGGFHYERYIREIEIFDDKTKGWNVIGALDIDSVF*		ataaatacttacgatcagtaaatagtgtattcgcaatcaatgcaaaaacttttgaaaaag			ataggagcattagacatagatagtgttttttaa
	atttactatatcctagatacaatccatgtgttgttaatgtcaatgataccatctatgtta			aaaacttaccttcattaatttatccaagaaaatgcccaggtgtcacttattttaataata
	ttggaggaatatctgaatatgataaatcagtagaagtgtataatttgaaatataataaat	MN636839.1_LSD-103-GP-RSA-1991__reverse_complement		gaatatatgttattggtggaatctataataattgtatagttaataaagttgaaagttggt			>MZ577073.1_LSDV_20L42_Quyet-Thang/VNM/20 reverse complement
	ggtcattgggtgagtgtacaaaatattctcattatggtggatgtgctatataccatcatg	MTLKRYINKEYVEELKYMLLKNDYDRILIFTIGGISQTRKDIFEISSNYFKKAIKKYSNE		catttggagaaagtgtttggagagaagaaccaaatttactatatcctagatacaatccat			atggatataaatataatagatgaaagtgtttatgataatgaactattgtatgaaaacaat
	gtttaatatatgttgttggtggaatttcatatatcaataatataaaagtttttaacatgg	VKLPFKYKPFTYVLEYINTGYITLNSKNVVDIFSISNVIEIKFIMDACTDFMINYIDDSN		gtgttgttaatgtcaatgataccatctatgttattggaggaatatctgaatatgataaat			tgtaatgaaattgatgaaaacaaaacattaaatgaaagtattcaacaacccagtaactta
	tcgaaagctttaatcctatgtcttgtaaatggagaattgagtcgtgcctgaaccagccaa	CVNIFRRSYMYGCYDVYDVADKYIKKRFMYISNDLTKLRVNELRPILKSSDLVVDAEDFV		cagtagaagtgtataatttgaaatataataaatggtcattgggtgagtgtacaaaatatt			agtaaattaagcaacataatagatgaaaattttaagttttgtacttcaattgctattggt
	gatttaatgcatcaatatgtatttttgatgattgtattatgatcgttggaggttttcatt	LNFIIKWGTVKKTNRLNTMKLVNDAVRFTFLTEKGKKRLQAWSSRFKKKPYDFNKNSDK-		ctcattatggtggatgtgctatataccatcatggtttaatatatgttgttggtggaattt			aataatatttactttttagggggtgtggataaatacttacgatcagtaaatagtgtattc
	atgaaagatatatacgtgaaatagaaatatttgacgataaaacaaaaggatggaacgtta	#NAME?		catatatcaataatataaaagtttttaacatggtcgaaagctttaatcctatgtcttgta			gcaatcaatgtaaaaacttttgaaagagaaaacttaccttcattaatttatccaagaaaa
	taggcgcattagacatagatagtgttttttaa	YENNCNEIDENKTLNESIQQPSNLSKLSNIIDENFKFCTSIAIGNNIYFLGGVDKYLRSV		aatggagaattgagtcgtgcctgaaccagccaagatttaatgcatcaatatgtatttttg			tgcccaggtgccacttattttaataatagaatatatgttattggtggaatctataataat
		NSVFAINVKTFERENLPSLIYPRKCPGATYFNN-RIYVIGGIYNNCIVNKVESWSFGESV		atgattgtattatgatcgttggaggttttcattatgaaagatatatacgtgaaatagaaa			tgtatagttaataaagttgaaagttggtcatttggagaaagtgtgtggagagaagaacca
	>MH893760.2_LSDV/Russia/Dagestan/2015 reverse complement	WREEPNLLYPRYNPCVVNVNDTIYVIGGISEYDK-SVEVYNLKYNKWSLGECTKYSHYGG		tatttgacgataaaacaaaaggatggaacgttataggcgcattagacatagatagtgttt			aatttactatatcctagatacaatccatgtgttgttaatgtcaatgataccatctatgtt
	atgactttaaaaaggtatatcaataaagaatatgtagaagaattaaagtacatgttatta	CAIYHHGLIYVVGGISYINNIKVFNMVESFNPMSCKWRIESCLNQPRFNSSICIFDDCIM		tttaa			attggaggaatatctgaatatgataaatcagtagaagtgtataatttgaaatataataaa
	aaaaatgattatgatagaattttaatatttacaattggaggtatatcacaaacaaggaaa	IVGGFHYERYIREIEIFDDKTKGWNVIGALDIDSVF*					tggtcattgggtgagtgtacaaaatattctcattatggcggatgcgctatataccatcat
	gatatttttgagatatcatctaattactttaaaaaagctattaaaaaatacagtaacgaa			>MT643825.1_LSDV_210LSD-249/BUL/16 reverse complement			ggtttaatatatgttgttggcggaatttcatatatcaataatataaaagtttttaacatg
	gttaagttaccttttaaatataagccatttacgtatgtgttagagtatattaatactggt	MN636843.1_LSD-148-GP-RSA-1997__reverse_complement		atgtatggttgttacgatgtgtacgatgttgcagataaatatattaaaaaaaggtttatg			gtcgaaagctttaatcctatgtcttgtaaatggagaattgagtcgtgtctgaatcagcca
	tatattacattgaatagcaaaaatgttgttgacatttttgctatttctaacgtaatcgaa	MTLKRYINKEYVEELKYMLLKNDYDRILIFTIGGISQTRKDIFEISSNYFKKAIKKYSNE		tatataagcaacgatttaactaaattaagagttaatgaattaaggcccatattaaaaagt			agatttaattcatcaatatgtatttttgatgattgtattatgatcgttggaggttttcat
	attaagtttataatggatgcatgtactgattttatgataaattacattgatgatagtaat	VKLPFKYKPFTYVLEYINTGYITLNSKNVVDIFSISNVIEIKFIMDACTDFMINYIDDSN		agtgatttagttgtcgataccgaagattttgttcttaattttataattaagtggggaact			tatgaaagatatatacgtgaaatagaaatatttgacgataaaacaaaaggatggaacgtt
	tgtgttgatatctttagaagatcttatatgtatggttgttacgatgtgtacgatgttgca	CVNIFRRSYMYGCYDVYDVADKYIKKRFMYISNDLTKLRVNELRPILKSSDLVVDAEDFV		gtaaaaaaaactaataggcttaatacgatgaagttagtaaatgactctgtaagatttacc			ataggagcattagacatagatagtgttttttaa
	gataaatatattaaaaaaaggtttatgtatataagcaacgatttaactaaattaagagtt	LNFIIKWGTVKKTNRLNTMKLVNDAVRFTFLTEKGKKRLQAWSSRFKKKPYDFNKNSDK-		tttttaacagaaaaaggaaaaaaaaggttacgagcgtggtcgtccagatttaaaaaaaaa
	aatgaattaaggcccatattaaaaagtagtgatttagttgtcgataccgaagattttgtt	#NAME?		aaccttatgattttaacaaaaatagtgataaacacataccacgatgtaattataaaaata			>MZ577074.1_LSDV_20L43_Ly-Quoc/VNM/20 reverse complement
	cttaattttataattaagtggggaactgtaaaaaaaactaataggcttaatacgatgaag	YENNCNEIDENKTLNESIQQPSNLSKLSNIIDENFKFCTSIAIGNNIYFLGGVDKYLRSV		aagaatttattaatagtgacaaatttacaaagtcttttaagtttaaggtttataatgata			atggatataaatataatagatgaaagtgtttatgataatgaactattgtatgaaaacaat
	ttagtaaatgactctgtaagatttacctttttaacagaaaaaggaaaaaaaaggttacga	NSVFAINVKTFERENLPSLIYPRKCPGATYFNN-RIYVIGGIYNNCIVNKVESWSFGESV		acttaacaaaaatactgtttacaaatgatataatggatataaatataatagatgaaagtg			tgtaatgaaattgatgaaaacaaaacattaaatgaaagtattcaacaacccagtaactta
	gcgtggtcgtccagatttaaaaaaaaaaaccttatgattttaacaaaaatagtgataaac	WREEPNLLYPRYNPCVVNVNDTIYVIGGISEYDK-SVEVYNLKYNKWSLGECTKYSHYGG		tttatgataatgaactattgtatgaaaacaattgtaatgaaattgatgaaaacaaaacat			agtaaattaagcaacataatagatgaaaattttaagttttgtacttcaattgctattggt
	acataccacgatgtaattataaaaataaagaatttattaatagtgacaaatttacaaagt	CAIYHHGLIYVVGGISYINNIKVFNMVESFNPMSCKWRIESCLNQPRFNSSICIFDDCIM		taaatgaaagtattcaacaacctagtaacttaagtaaattaagcaacataatagatgaaa			aataatatttactttttagggggtgtggataaatacttacgatcagtaaatagtgtattc
	cttttaagtttaaggtttataatgataacttaacaaaaatactgtttacaaatgatataa	IVGGFHYERYIREIEIFDDKTKGWNVIGALDIDSVF*		attttaagttttgtacttcaattgctattggtaataatatttactttttaggtggtgtgg			gcaatcaatgtaaaaacttttgaaagagaaaacttaccttcattaatttatccaagaaaa
	tggatataaatataatagatgaaagtgtttatgataatgaactattgtatgaaaacaatt			ataaatacttacgatcagtaaatagtgtattcgcaatcaatgcaaaaacttttgaaaaag			tgcccaggtgccacttattttaataatagaatatatgttattggtggaatctataataat
	gtaatgaaattgatgaaaacaaaacattaaatgaaagtattcaacaacctagtaacttaa	MN636838.1_LSDVLSD-58-LP-RSA-1993__reverse_complement		aaaacttaccttcattaatttatccaagaaaatgcccaggtgtcacttattttaataata			tgtatagttaataaagttgaaagttggtcatttggagaaagtgtgtggagagaagaacca
	gtaaattaagcaacataatagatgaaaattttaagttttgtacttcaattgctattggta	MTLKRYINKEYVEELKYMLLKNDYDRILIFTIGGISQTRKDIFEISSNYFKKAIKKYSNE		gaatatatgttattggtggaatctataataattgtatagttaataaagttgaaagttggt			aatttactatatcctagatacaatccatgtgttgttaatgtcaatgataccatctatgtt
	ataatatttactttttaggtggtgtggataaatacttacgatcagtaaatagtgtattcg	VKLPFKYKPFTYVLEYINTGYITLNSKNVVDIFSISNVIEIKFIMDACTDFMINYIDDSN		catttggagaaagtgtttggagagaagaaccaaatttactatatcctagatacaatccat			attggaggaatatctgaatatgataaatcagtagaagtgtataatttgaaatataataaa
	caatcaatgcaaaaacttttgaaaaagaaaacttaccttcattaatttatccaagaaaat	CVNIFRRSYMYGCYDVYDVADKYIKKRFMYISNDLTKLRVNELRPILKSSDLVVDAEDFV		gtgttgttaatgtcaatgataccatctatgttattggaggaatatctgaatatgataaat			tggtcattgggtgagtgtacaaaatattctcattatggcggatgcgctatataccatcat
	gcccaggtgtcacttattttaataatagaatatatgttattggtggaatctataataatt	LNFIIKWGTVKKTNRLNTMKLVNDAVRFTFLTEKGKKRLQAWSSRFKKKPYDFNKNSDK-		cagtagaagtgtataatttgaaatataataaatggtcattgggtgagtgtacaaaatatt			ggtttaatatatgttgttggcggaatttcatatatcaataatataaaagtttttaacatg
	gtatagttaataaagttgaaagttggtcatttggagaaagtgtttggagagaagaaccaa	#NAME?		ctcattatggtggatgtgctatataccatcatggtttaatatatgttgttggtggaattt			gtcgaaagctttaatcctatgtcttgtaaatggagaattgagtcgtgtctgaatcagcca
	atttactatatcctagatacaatccatgtgttgttaatgtcaatgataccatctatgtta	YENNCNEIDENKTLNESIQQPSNLSKLSNIIDENFKFCTSIAIGNNIYFLGGVDKYLRSV		catatatcaataatataaaagtttttaacatggtcgaaagctttaatcctatgtcttgta			agatttaattcatcaatatgtatttttgatgattgtattatgatcgttggaggttttcat
	ttggaggaatatctgaatatgataaatcagtagaagtgtataatttgaaatataataaat	NSVFAINVKTFERENLPSLIYPRKCPGATYFNN-RIYVIGGIYNNCIVNKVESWSFGESV		aatggagaattgagtcgtgcctgaaccagccaagatttaatgcatcaatatgtatttttg			tatgaaagatatatacgtgaaatagaaatatttgacgataaaacaaaaggatggaacgtt
	ggtcattgggtgagtgtacaaaatattctcattatggtggatgtgctatataccatcatg	WREEPNLLYPRYNPCVVNVNDTIYVIGGISEYDK-SVEVYNLKYNKWSLGECTKYSHYGG		atgattgtattatgatcgttggaggttttcattatgaaagatatatacgtgaaatagaaa			ataggagcattagacatagatagtgttttttaa
	gtttaatatatgttgttggtggaatttcatatatcaataatataaaagtttttaacatgg	CAIYHHGLIYVVGGISYINNIKVFNMVESFNPMSCKWRIESCLNQPRFNSSICIFDDCIM		tatttgacgataaaacaaaaggatggaacgttataggcgcattagacatagatagtgttt
[truncated: 1,108 more rows]

## Sheet: LSDV134
	LSDV134 1.2 frame				LSDV134b 1.1.1 frame
[truncated: 5,903 more rows]

## Sheet: LSDV144
LSDV144
	LSDV144 1.2 frame			LSDV144b 1.1.1 frame
[truncated: 1,684 more rows]

[truncated: 11 more sheets: LSDV026, LSDV086, LSDV087, LSDV114, LSDV145, LSDV131, LSDV130, LSDV057, LSDV081, LSDV154, LSDV155]
