# Supplementary material for: Sign of APOBEC editing, purifying selection, frameshift, and in-frame nonsense mutations in the microevolution of lumpy skin disease virus
Source: Front Microbiol. 2023 Nov 14;14:1214414. doi: 10.3389/fmicb.2023.1214414 (PMC10682384; doi:10.3389/fmicb.2023.1214414)
Supplement: Supplementary file 12 [file Table_2.XLSX]

## Sheet: Enc
			ENC	CBI	SChi2	G+Cn	G+C2	G+C3	G+Cc	G+C
	NC_003027.1_LSD		39.348	0.565	0.537	n/a	0.272	0.169	0.264	0.263
	MN072619.1_LSDV		39.342	0.565	0.538	n/a	0.273	0.169	0.264	0.263
	KX683219.1_LSDV		39.347	0.565	0.537	n/a	0.272	0.169	0.264	0.263
	MW631933.1_LSDV		39.273	0.567	0.543	n/a	0.271	0.168	0.263	0.263
	AF325528.1_LSDV		39.348	0.565	0.537	n/a	0.272	0.169	0.264	0.263
	OK422492.1_LSDV		39.294	0.567	0.542	n/a	0.272	0.168	0.263	0.263
	OK422493.1_LSDV		39.274	0.567	0.543	n/a	0.272	0.168	0.263	0.263
	OK422494.1_LSDV		39.251	0.565	0.544	n/a	0.277	0.168	0.267	0.266
	ON400507.1_LSDV		39.27	0.568	0.543	n/a	0.272	0.168	0.263	0.263
	OK318001.1_LSDV		39.332	0.566	0.538	n/a	0.272	0.169	0.264	0.263
	MT007950.1_LSDV		39.331	0.566	0.538	n/a	0.272	0.169	0.264	0.263
	MT007951.1_LSDV		39.362	0.565	0.537	n/a	0.273	0.169	0.265	0.264
	AF409137.1_LSDV		39.332	0.566	0.538	n/a	0.272	0.169	0.264	0.263
	MW656253.1_LSDV		39.323	0.566	0.538	n/a	0.272	0.169	0.264	0.263
	SRR21590382		39.343	0.566	0.538	n/a	0.272	0.169	0.264	0.263
	SRR21590384		39.341	0.566	0.538	n/a	0.272	0.169	0.264	0.263
	SRR21590385		39.341	0.566	0.538	n/a	0.272	0.169	0.264	0.263
	SRR21590386		39.342	0.566	0.538	n/a	0.272	0.169	0.264	0.263
	SRR21590383		39.341	0.566	0.538	n/a	0.272	0.169	0.264	0.263
	MW699032.1_LSDV		39.355	0.565	0.537	n/a	0.272	0.169	0.264	0.263
	MH893760.2_LSDV		39.355	0.565	0.537	n/a	0.272	0.169	0.264	0.263
	MN995838.1_LSDV		39.349	0.565	0.537	n/a	0.272	0.169	0.264	0.263
	KX894508.1_LSDV		39.345	0.566	0.537	n/a	0.272	0.169	0.264	0.263
	MN642592.1_LSDV		39.349	0.565	0.537	n/a	0.272	0.169	0.264	0.263
	KY702007.1_LSDV		39.352	0.565	0.537	n/a	0.272	0.169	0.264	0.263
	MT643825.1_LSDV		39.349	0.565	0.537	n/a	0.272	0.169	0.264	0.263
	KY829023.3_LSDV		39.349	0.565	0.537	n/a	0.272	0.169	0.264	0.263
	MT134042.1_LSDV		39.419	0.566	0.537	n/a	0.272	0.169	0.264	0.263
	OM984486.1_LSDV		39.45	0.565	0.537	n/a	0.272	0.17	0.264	0.263
	ON152411.1_LSDV		39.45	0.565	0.537	n/a	0.272	0.17	0.264	0.263
	OM793602.1_LSDV		39.452	0.565	0.537	n/a	0.272	0.17	0.264	0.263
	OM793603.1_LSDV		39.434	0.565	0.538	n/a	0.272	0.17	0.264	0.263
	MW732649.1_LSDV		39.44	0.565	0.537	n/a	0.272	0.17	0.264	0.263
	MZ577076.1_LSDV		39.447	0.565	0.537	n/a	0.272	0.17	0.264	0.263
	MZ577073.1_LSDV		39.447	0.565	0.537	n/a	0.272	0.17	0.264	0.263
	MZ577074.1_LSDV		39.448	0.565	0.537	n/a	0.272	0.17	0.264	0.263
	OL752713.2_LSDV		39.447	0.565	0.537	n/a	0.272	0.17	0.264	0.263
	MZ577075.1_LSDV		39.447	0.565	0.537	n/a	0.272	0.17	0.264	0.263
	OL542833.1_LSDV		39.386	0.565	0.538	n/a	0.272	0.169	0.264	0.263
	OM530217.1_LSDV		39.402	0.566	0.537	n/a	0.273	0.169	0.264	0.263
	MH646674.1_LSDV		39.435	0.566	0.537	n/a	0.273	0.17	0.264	0.263
	MW656252.1_LSDV		39.434	0.566	0.538	n/a	0.272	0.169	0.264	0.263
	KX764645.1_LSDV		39.434	0.566	0.538	n/a	0.272	0.169	0.264	0.263
	MK441838.1_LSDV		39.434	0.566	0.538	n/a	0.272	0.169	0.264	0.263
	AF409138.1_LSDV		39.438	0.566	0.537	n/a	0.272	0.169	0.264	0.263
	KX764644.1_LSDV		39.436	0.566	0.537	n/a	0.272	0.169	0.264	0.263
	KX764643.1_LSDV		39.436	0.566	0.537	n/a	0.272	0.169	0.264	0.263
	MW435866.1_LSDV		39.436	0.566	0.538	n/a	0.272	0.17	0.264	0.263
	MN636839.1_LSD-		39.433	0.566	0.537	n/a	0.272	0.17	0.264	0.263
	MN636843.1_LSD-		39.442	0.566	0.537	n/a	0.272	0.17	0.264	0.263
	MN636838.1_LSDV		39.439	0.566	0.537	n/a	0.272	0.17	0.264	0.263
	MN636841.1_LSD-		39.439	0.566	0.537	n/a	0.272	0.17	0.264	0.263
	MN636842.1_LSD-		39.439	0.566	0.537	n/a	0.272	0.17	0.264	0.263
	MN636840.1_LSD-		39.439	0.566	0.537	n/a	0.272	0.17	0.264	0.263

## Sheet: ENc plot
			ENC	CBI	SChi2	G+Cn	G+C2	G+C3	G+Cc	G+C			G+C3	ENC
	NC_003027.1_LSD		39.348	0.565	0.537	n/a	0.272	0.169	0.264	0.263			0.169	39.348
	MN072619.1_LSDV		39.342	0.565	0.538	n/a	0.273	0.169	0.264	0.263			0.169	39.342
	KX683219.1_LSDV		39.347	0.565	0.537	n/a	0.272	0.169	0.264	0.263			0.169	39.347
	MW631933.1_LSDV		39.273	0.567	0.543	n/a	0.271	0.168	0.263	0.263			0.168	39.273
	AF325528.1_LSDV		39.348	0.565	0.537	n/a	0.272	0.169	0.264	0.263			0.169	39.348
	OK422492.1_LSDV		39.294	0.567	0.542	n/a	0.272	0.168	0.263	0.263			0.168	39.294
	OK422493.1_LSDV		39.274	0.567	0.543	n/a	0.272	0.168	0.263	0.263			0.168	39.274
	OK422494.1_LSDV		39.251	0.565	0.544	n/a	0.277	0.168	0.267	0.266			0.168	39.251
	ON400507.1_LSDV		39.27	0.568	0.543	n/a	0.272	0.168	0.263	0.263			0.168	39.27
	OK318001.1_LSDV		39.332	0.566	0.538	n/a	0.272	0.169	0.264	0.263			0.169	39.332
	MT007950.1_LSDV		39.331	0.566	0.538	n/a	0.272	0.169	0.264	0.263			0.169	39.331
	MT007951.1_LSDV		39.362	0.565	0.537	n/a	0.273	0.169	0.265	0.264			0.169	39.362
	AF409137.1_LSDV		39.332	0.566	0.538	n/a	0.272	0.169	0.264	0.263			0.169	39.332
	MW656253.1_LSDV		39.323	0.566	0.538	n/a	0.272	0.169	0.264	0.263			0.169	39.323
	SRR21590382		39.343	0.566	0.538	n/a	0.272	0.169	0.264	0.263			0.169	39.343
	SRR21590384		39.341	0.566	0.538	n/a	0.272	0.169	0.264	0.263			0.169	39.341
	SRR21590385		39.341	0.566	0.538	n/a	0.272	0.169	0.264	0.263			0.169	39.341
	SRR21590386		39.342	0.566	0.538	n/a	0.272	0.169	0.264	0.263			0.169	39.342
	SRR21590383		39.341	0.566	0.538	n/a	0.272	0.169	0.264	0.263			0.169	39.341
	MW699032.1_LSDV		39.355	0.565	0.537	n/a	0.272	0.169	0.264	0.263			0.169	39.355
	MH893760.2_LSDV		39.355	0.565	0.537	n/a	0.272	0.169	0.264	0.263			0.169	39.355
	MN995838.1_LSDV		39.349	0.565	0.537	n/a	0.272	0.169	0.264	0.263			0.169	39.349
	KX894508.1_LSDV		39.345	0.566	0.537	n/a	0.272	0.169	0.264	0.263			0.169	39.345
	MN642592.1_LSDV		39.349	0.565	0.537	n/a	0.272	0.169	0.264	0.263			0.169	39.349
	KY702007.1_LSDV		39.352	0.565	0.537	n/a	0.272	0.169	0.264	0.263			0.169	39.352
	MT643825.1_LSDV		39.349	0.565	0.537	n/a	0.272	0.169	0.264	0.263			0.169	39.349
	KY829023.3_LSDV		39.349	0.565	0.537	n/a	0.272	0.169	0.264	0.263			0.169	39.349
	MT134042.1_LSDV		39.419	0.566	0.537	n/a	0.272	0.169	0.264	0.263			0.169	39.419
	OM984486.1_LSDV		39.45	0.565	0.537	n/a	0.272	0.17	0.264	0.263			0.17	39.45
	ON152411.1_LSDV		39.45	0.565	0.537	n/a	0.272	0.17	0.264	0.263			0.17	39.45
	OM793602.1_LSDV		39.452	0.565	0.537	n/a	0.272	0.17	0.264	0.263			0.17	39.452
	OM793603.1_LSDV		39.434	0.565	0.538	n/a	0.272	0.17	0.264	0.263			0.17	39.434
	MW732649.1_LSDV		39.44	0.565	0.537	n/a	0.272	0.17	0.264	0.263			0.17	39.44
	MZ577076.1_LSDV		39.447	0.565	0.537	n/a	0.272	0.17	0.264	0.263			0.17	39.447
	MZ577073.1_LSDV		39.447	0.565	0.537	n/a	0.272	0.17	0.264	0.263			0.17	39.447
	MZ577074.1_LSDV		39.448	0.565	0.537	n/a	0.272	0.17	0.264	0.263			0.17	39.448
	OL752713.2_LSDV		39.447	0.565	0.537	n/a	0.272	0.17	0.264	0.263			0.17	39.447
	MZ577075.1_LSDV		39.447	0.565	0.537	n/a	0.272	0.17	0.264	0.263			0.17	39.447
	OL542833.1_LSDV		39.386	0.565	0.538	n/a	0.272	0.169	0.264	0.263			0.169	39.386
	OM530217.1_LSDV		39.402	0.566	0.537	n/a	0.273	0.169	0.264	0.263			0.169	39.402
	MH646674.1_LSDV		39.435	0.566	0.537	n/a	0.273	0.17	0.264	0.263			0.17	39.435
	MW656252.1_LSDV		39.434	0.566	0.538	n/a	0.272	0.169	0.264	0.263			0.169	39.434
	KX764645.1_LSDV		39.434	0.566	0.538	n/a	0.272	0.169	0.264	0.263			0.169	39.434
	MK441838.1_LSDV		39.434	0.566	0.538	n/a	0.272	0.169	0.264	0.263			0.169	39.434
	AF409138.1_LSDV		39.438	0.566	0.537	n/a	0.272	0.169	0.264	0.263			0.169	39.438
	KX764644.1_LSDV		39.436	0.566	0.537	n/a	0.272	0.169	0.264	0.263			0.169	39.436
	KX764643.1_LSDV		39.436	0.566	0.537	n/a	0.272	0.169	0.264	0.263			0.169	39.436
	MW435866.1_LSDV		39.436	0.566	0.538	n/a	0.272	0.17	0.264	0.263			0.17	39.436
	MN636839.1_LSD-		39.433	0.566	0.537	n/a	0.272	0.17	0.264	0.263			0.17	39.433
	MN636843.1_LSD-		39.442	0.566	0.537	n/a	0.272	0.17	0.264	0.263			0.17	39.442
	MN636838.1_LSDV		39.439	0.566	0.537	n/a	0.272	0.17	0.264	0.263			0.17	39.439
	MN636841.1_LSD-		39.439	0.566	0.537	n/a	0.272	0.17	0.264	0.263			0.17	39.439
	MN636842.1_LSD-		39.439	0.566	0.537	n/a	0.272	0.17	0.264	0.263			0.17	39.439
	MN636840.1_LSD-		39.439	0.566	0.537	n/a	0.272	0.17	0.264	0.263			0.17	39.439

## Sheet: ATGC%
		A	T	G	C	Total BP	AT%	GC%	A3	T3	G3	C3			A%	T%	G%	C%	AT%	GC%
	>NC_003027.1_LSDV_NI-2490	24662	19987	9109	6857	60615	73.66	26.34	8211	6689	3022	2282			40.6863	32.9737	15.0276	11.3124	73.66	26.34
	>MN072619.1_LSDV_Kenya	24662	19987	9109	6857	60615	73.66	26.34	8211	6689	3022	2282			40.6863	32.9737	15.0276	11.3124	73.66	26.34
	>KX683219.1_LSDV_KSGP_0240	24663	19987	9109	6856	60615	73.662	26.338	8211	6689	3022	2282			40.6879	32.9737	15.0276	11.3107	73.662	26.338
	>MW631933.1_LSDV_LSD	23988	19406	8814	6632	58840	73.749	26.251	7979	6490	2927	2216			40.7682	32.981	14.9796	11.2712	73.749	26.251
	>AF325528.1_LSDV_NI-2490_isolate_Neethling_2490	24662	19987	9109	6857	60615	73.66	26.34	8211	6689	3022	2282			40.6863	32.9737	15.0276	11.3124	73.66	26.34
	>OK422492.1_LSDV/Cattle/India/2019/Ranchi-1/P10	24035	19445	8828	6651	58959	73.746	26.254	7991	6506	2933	2222			40.7656	32.9805	14.9731	11.2807	73.746	26.254
	>OK422493.1_LSDV/Cattle/India/2019/Ranchi-1/P30	23953	19349	8799	6624	58725	73.737	26.263	7965	6474	2922	2213			40.7884	32.9485	14.9834	11.2797	73.737	26.263
	>OK422494.1_LSDV/Cattle/India/2019/Ranchi-1/P50	20531	16427	7641	5756	50355	73.395	26.605	6839	5494	2529	1922			40.7725	32.6224	15.1743	11.4308	73.395	26.605
	>ON400507.1_LSDV_208/PVNRTVU/2020	23986	19388	8809	6632	58815	73.746	26.254	7978	6485	2925	2216			40.7821	32.9644	14.9775	11.276	73.746	26.254
	>OK318001.1_LSDV_isolate_V281	24666	19994	9106	6855	60621	73.671	26.329	8212	6692	3021	2283			40.6889	32.982	15.0212	11.308	73.671	26.329
	>MT007950.1_LSDV_Namibia_2016_9F	24664	19991	9100	6848	60603	73.684	26.316	8212	6692	3021	2276			40.6977	32.9868	15.0158	11.2998	73.684	26.316
	>MT007951.1_LSDV_Namibia_2016_10F	24164	19624	8947	6747	59482	73.616	26.384	8033	6575	2978	2242			40.6241	32.9915	15.0415	11.3429	73.616	26.384
	>AF409137.1_LSDV_Neethling_Warmbaths_LW	24663	19992	9106	6851	60612	73.674	26.326	8212	6692	3022	2279			40.69	32.9836	15.0234	11.303	73.674	26.326
	>MW656253.1_LSDV/280-KZN/RSA/2018	24664	19993	9105	6850	60612	73.677	26.323	8212	6693	3022	2278			40.6916	32.9852	15.0218	11.3014	73.677	26.323
	>SRR21590382	24670	19990	9097	6852	60609	73.685	26.315	8214	6691	3018	2281			40.7035	32.9819	15.0093	11.3053	73.685	26.315
	>SRR21590384	24671	19990	9096	6852	60609	73.687	26.313	8214	6691	3018	2281			40.7052	32.9819	15.0077	11.3053	73.687	26.313
	>SRR21590385	24671	19990	9096	6852	60609	73.687	26.313	8214	6691	3018	2281			40.7052	32.9819	15.0077	11.3053	73.687	26.313
	>SRR21590386	24669	19990	9098	6852	60609	73.684	26.316	8213	6691	3019	2281			40.7019	32.9819	15.011	11.3053	73.684	26.316
	>SRR21590383	24671	19990	9096	6852	60609	73.687	26.313	8214	6691	3018	2281			40.7052	32.9819	15.0077	11.3053	73.687	26.313
	>MW699032.1_LSDV/Russia/Dagestan/2015	24667	19986	9105	6854	60612	73.67	26.33	8211	6691	3021	2281			40.6966	32.9737	15.0218	11.308	73.67	26.33
	>MH893760.2_LSDV/Russia/Dagestan/2015	24654	19982	9107	6855	60598	73.659	26.341	8208	6690	3020	2282			40.6845	32.9747	15.0285	11.3123	73.659	26.341
	>MN995838.1_LSDV_pendik	24664	19992	9101	6852	60609	73.679	26.321	8212	6692	3020	2280			40.6936	32.9852	15.0159	11.3053	73.679	26.321
	>KX894508.1_LSDV_155920/2012	24661	19985	9099	6849	60594	73.681	26.319	8212	6689	3020	2279			40.6987	32.9818	15.0163	11.3031	73.681	26.319
	>MN642592.1_LSDV_Kubash/KAZ/16	24665	19992	9100	6852	60609	73.68	26.32	8212	6692	3020	2280			40.6953	32.9852	15.0143	11.3053	73.68	26.32
	>KY702007.1_LSDV_SERBIA/Bujanovac/2016	24665	19992	9100	6852	60609	73.68	26.32	8211	6692	3021	2280			40.6953	32.9852	15.0143	11.3053	73.68	26.32
	>MT643825.1_LSDV_210LSD-249/BUL/16	24666	19992	9099	6852	60609	73.682	26.318	8213	6692	3019	2280			40.6969	32.9852	15.0126	11.3053	73.682	26.318
	>KY829023.3_LSDV_Evros/GR/15	24665	19992	9100	6852	60609	73.68	26.32	8212	6692	3020	2280			40.6953	32.9852	15.0143	11.3053	73.68	26.32
	>MT134042.1_LSDV/Russia/Udmurtiya/2019	24660	19982	9092	6849	60583	73.687	26.313	8203	6687	3019	2285			40.7045	32.9828	15.0075	11.3052	73.687	26.313
	>OM984485.1_LSDV_XJ201901	24649	19990	9109	6849	60597	73.665	26.335	8194	6697	3024	2284			40.6769	32.9884	15.0321	11.3025	73.665	26.335
	>OM984486.1_LSDV_FJ2019	24641	19980	9106	6847	60574	73.664	26.336	8190	6695	3023	2284			40.6792	32.9844	15.0329	11.3035	73.664	26.336
	>MW355944.1_LSDV_China/GD01/2020	24641	19979	9107	6847	60574	73.662	26.338	8189	6696	3023	2284			40.6792	32.9828	15.0345	11.3035	73.662	26.338
	>ON152411.1_LSDV72/PrachuapKhiriKhan/Thailand/2021	24641	19981	9106	6847	60575	73.664	26.336	8190	6695	3023	2284			40.6785	32.9856	15.0326	11.3033	73.664	26.336
	>OM793602.1_LSDV_Russia_Tomsk_2020	24646	19978	9104	6847	60575	73.667	26.333	8190	6695	3023	2284			40.6868	32.9806	15.0293	11.3033	73.667	26.333
	>OM793603.1_LSDV_Russia_Khabarovsk_2020	24654	19974	9102	6845	60575	73.674	26.326	8196	6692	3021	2283			40.7	32.974	15.026	11.3	73.674	26.326
	>MW732649.1_LSDV/HongKong/2020	24638	19976	9097	6848	60559	73.67	26.33	8190	6692	3021	2284			40.6843	32.986	15.0217	11.308	73.67	26.33
	>MZ577076.1_LSDV_20L81_Bang-Thanh/VNM/20	24641	19982	9106	6846	60575	73.666	26.334	8190	6696	3023	2283			40.6785	32.9872	15.0326	11.3017	73.666	26.334
	>MZ577073.1_LSDV_20L42_Quyet-Thang/VNM/20	24641	19982	9106	6846	60575	73.666	26.334	8190	6696	3023	2283			40.6785	32.9872	15.0326	11.3017	73.666	26.334
	>MZ577074.1_LSDV_20L43_Ly-Quoc/VNM/20	24641	19983	9106	6845	60575	73.667	26.333	8190	6696	3023	2283			40.6785	32.9889	15.0326	11.3	73.667	26.333
	>OL752713.2_LSDV/KM/Taiwan/2020	24641	19982	9106	6846	60575	73.666	26.334	8190	6696	3023	2283			40.6785	32.9872	15.0326	11.3017	73.666	26.334
	>MZ577075.1_LSDV_20L70_Dinh-To/VNM/20	24641	19982	9106	6846	60575	73.666	26.334	8190	6696	3023	2283			40.6785	32.9872	15.0326	11.3017	73.666	26.334
	>OL542833.1_LSDV/Russia/Tyumen/2019	24686	19962	9074	6865	60587	73.692	26.308	8214	6681	3014	2286			40.7447	32.9477	14.9768	11.3308	73.692	26.308
	>OM530217.1_LSDV/Russia/Saratov/2019	24643	19987	9110	6845	60585	73.665	26.335	8190	6696	3026	2283			40.6751	32.99	15.0367	11.2982	73.665	26.335
	>MH646674.1_LSDV/Russia/Saratov/2017	24637	19978	9114	6847	60576	73.651	26.349	8187	6694	3027	2284			40.6712	32.9801	15.0456	11.3032	73.651	26.349
	>MW656252.1_LSDV/Haden/RSA/1954	24657	19981	9092	6857	60587	73.676	26.324	8196	6695	3019	2286			40.6968	32.979	15.0065	11.3176	73.676	26.324
	>KX764645.1_LSDVNeethling-LSD_vaccine-OBP	24658	19979	9092	6857	60586	73.675	26.325	8196	6695	3019	2286			40.6992	32.9763	15.0068	11.3178	73.675	26.325
	>MK441838.1_LSDV_Herbivac_LS	24657	19978	9092	6857	60584	73.675	26.325	8196	6694	3019	2286			40.6989	32.9757	15.0073	11.3182	73.675	26.325
	>AF409138.1_LSDV_Neethling_vaccine_LW_1959	24658	19980	9092	6856	60586	73.677	26.323	8196	6695	3019	2286			40.6992	32.9779	15.0068	11.3161	73.677	26.323
	>MG972412.1_LSDV_Cro2016	24655	19979	9091	6857	60582	73.675	26.325	8195	6695	3019	2286			40.6969	32.9784	15.0061	11.3185	73.675	26.325
	>KX764644.1_LSDV_Neethling-Herbivac_vaccine	24658	19980	9091	6857	60586	73.677	26.323	8196	6695	3019	2286			40.6992	32.9779	15.0051	11.3178	73.677	26.323
	>KX764643.1_LSDV_SIS-Lumpyvax_vaccine	24658	19980	9091	6857	60586	73.677	26.323	8196	6695	3019	2286			40.6992	32.9779	15.0051	11.3178	73.677	26.323
	>MW435866.1_LSDV_SA-Neethling	24653	19977	9092	6856	60578	73.674	26.326	8195	6694	3018	2286			40.6963	32.9773	15.0087	11.3176	73.674	26.326
	>MN636839.1_LSD-103-GP-RSA-1991	24656	19978	9095	6858	60587	73.669	26.331	8197	6694	3018	2287			40.6952	32.9741	15.0115	11.3193	73.669	26.331
	>MN636843.1_LSD-148-GP-RSA-1997	24656	19977	9093	6860	60586	73.669	26.331	8198	6694	3017	2287			40.6959	32.973	15.0084	11.3227	73.669	26.331
	>MN636838.1_LSDVLSD-58-LP-RSA-1993	24656	19978	9093	6859	60586	73.67	26.33	8198	6694	3017	2287			40.6959	32.9746	15.0084	11.3211	73.67	26.33
	>MN636841.1_LSD-220-1-NW-RSA-1993	24656	19978	9093	6859	60586	73.67	26.33	8198	6694	3017	2287			40.6959	32.9746	15.0084	11.3211	73.67	26.33
	>MN636842.1_LSD-220-2-NW-RSA-1993	24656	19978	9093	6859	60586	73.67	26.33	8198	6694	3017	2287			40.6959	32.9746	15.0084	11.3211	73.67	26.33
	>MN636840.1_LSD-248-NW-RSA-1993	24656	19978	9093	6859	60586	73.67	26.33	8198	6694	3017	2287			40.6959	32.9746	15.0084	11.3211	73.67	26.33

## Sheet: PR2
		A	T	G	C	Total BP	AT%	GC%	A3	T3	G3	C3			G3+C3	A3+T3	G3/G3+C3	A3/A3+T3			G3+A3	C3+T3	G3/G3+A3	C3/C3+T3
	>NC_003027.1_LSDV_NI-2490	24662	19987	9109	6857	60615	73.66	26.34	8211	6689	3022	2282			5304	14900	0.569759	0.551074			11233	8971	0.269029	0.254375
	>MN072619.1_LSDV_Kenya	24662	19987	9109	6857	60615	73.66	26.34	8211	6689	3022	2282			5304	14900	0.569759	0.551074			11233	8971	0.269029	0.254375
	>KX683219.1_LSDV_KSGP_0240	24663	19987	9109	6856	60615	73.662	26.338	8211	6689	3022	2282			5304	14900	0.569759	0.551074			11233	8971	0.269029	0.254375
	>MW631933.1_LSDV_LSD	23988	19406	8814	6632	58840	73.749	26.251	7979	6490	2927	2216			5143	14469	0.569123	0.551455			10906	8706	0.268384	0.254537
	>AF325528.1_LSDV_NI-2490_isolate_Neethling_2490	24662	19987	9109	6857	60615	73.66	26.34	8211	6689	3022	2282			5304	14900	0.569759	0.551074			11233	8971	0.269029	0.254375
	>OK422492.1_LSDV/Cattle/India/2019/Ranchi-1/P10	24035	19445	8828	6651	58959	73.746	26.254	7991	6506	2933	2222			5155	14497	0.568962	0.551217			10924	8728	0.268491	0.254583
	>OK422493.1_LSDV/Cattle/India/2019/Ranchi-1/P30	23953	19349	8799	6624	58725	73.737	26.263	7965	6474	2922	2213			5135	14439	0.569036	0.551631			10887	8687	0.268393	0.254748
	>OK422494.1_LSDV/Cattle/India/2019/Ranchi-1/P50	20531	16427	7641	5756	50355	73.395	26.605	6839	5494	2529	1922			4451	12333	0.568187	0.554529			9368	7416	0.269962	0.259169
	>ON400507.1_LSDV_208/PVNRTVU/2020	23986	19388	8809	6632	58815	73.746	26.254	7978	6485	2925	2216			5141	14463	0.568955	0.551614			10903	8701	0.268275	0.254683
	>OK318001.1_LSDV_isolate_V281	24666	19994	9106	6855	60621	73.671	26.329	8212	6692	3021	2283			5304	14904	0.56957	0.550993			11233	8975	0.26894	0.254373
	>MT007950.1_LSDV_Namibia_2016_9F	24664	19991	9100	6848	60603	73.684	26.316	8212	6692	3021	2276			5297	14904	0.570323	0.550993			11233	8968	0.26894	0.253791
	>MT007951.1_LSDV_Namibia_2016_10F	24164	19624	8947	6747	59482	73.616	26.384	8033	6575	2978	2242			5220	14608	0.570498	0.549904			11011	8817	0.270457	0.254282
	>AF409137.1_LSDV_Neethling_Warmbaths_LW	24663	19992	9106	6851	60612	73.674	26.326	8212	6692	3022	2279			5301	14904	0.570081	0.550993			11234	8971	0.269005	0.254041
	>MW656253.1_LSDV/280-KZN/RSA/2018	24664	19993	9105	6850	60612	73.677	26.323	8212	6693	3022	2278			5300	14905	0.570189	0.550956			11234	8971	0.269005	0.253929
	>SRR21590382	24670	19990	9097	6852	60609	73.685	26.315	8214	6691	3018	2281			5299	14905	0.569541	0.55109			11232	8972	0.268697	0.254235
	>SRR21590384	24671	19990	9096	6852	60609	73.687	26.313	8214	6691	3018	2281			5299	14905	0.569541	0.55109			11232	8972	0.268697	0.254235
	>SRR21590385	24671	19990	9096	6852	60609	73.687	26.313	8214	6691	3018	2281			5299	14905	0.569541	0.55109			11232	8972	0.268697	0.254235
	>SRR21590386	24669	19990	9098	6852	60609	73.684	26.316	8213	6691	3019	2281			5300	14904	0.569623	0.55106			11232	8972	0.268786	0.254235
	>SRR21590383	24671	19990	9096	6852	60609	73.687	26.313	8214	6691	3018	2281			5299	14905	0.569541	0.55109			11232	8972	0.268697	0.254235
	>MW699032.1_LSDV/Russia/Dagestan/2015	24667	19986	9105	6854	60612	73.67	26.33	8211	6691	3021	2281			5302	14902	0.569785	0.551			11232	8972	0.268964	0.254235
	>MH893760.2_LSDV/Russia/Dagestan/2015	24654	19982	9107	6855	60598	73.659	26.341	8208	6690	3020	2282			5302	14898	0.569596	0.550946			11228	8972	0.26897	0.254347
	>MN995838.1_LSDV_pendik	24664	19992	9101	6852	60609	73.679	26.321	8212	6692	3020	2280			5300	14904	0.569811	0.550993			11232	8972	0.268875	0.254124
	>KX894508.1_LSDV_155920/2012	24661	19985	9099	6849	60594	73.681	26.319	8212	6689	3020	2279			5299	14901	0.569919	0.551104			11232	8968	0.268875	0.254126
	>MN642592.1_LSDV_Kubash/KAZ/16	24665	19992	9100	6852	60609	73.68	26.32	8212	6692	3020	2280			5300	14904	0.569811	0.550993			11232	8972	0.268875	0.254124
	>KY702007.1_LSDV_SERBIA/Bujanovac/2016	24665	19992	9100	6852	60609	73.68	26.32	8211	6692	3021	2280			5301	14903	0.569892	0.550963			11232	8972	0.268964	0.254124
	>MT643825.1_LSDV_210LSD-249/BUL/16	24666	19992	9099	6852	60609	73.682	26.318	8213	6692	3019	2280			5299	14905	0.56973	0.551023			11232	8972	0.268786	0.254124
	>KY829023.3_LSDV_Evros/GR/15	24665	19992	9100	6852	60609	73.68	26.32	8212	6692	3020	2280			5300	14904	0.569811	0.550993			11232	8972	0.268875	0.254124
	>MT134042.1_LSDV/Russia/Udmurtiya/2019	24660	19982	9092	6849	60583	73.687	26.313	8203	6687	3019	2285			5304	14890	0.569193	0.550907			11222	8972	0.269025	0.254681
	>OM984485.1_LSDV_XJ201901	24649	19990	9109	6849	60597	73.665	26.335	8194	6697	3024	2284			5308	14891	0.569706	0.550265			11218	8981	0.269567	0.254315
	>OM984486.1_LSDV_FJ2019	24641	19980	9106	6847	60574	73.664	26.336	8190	6695	3023	2284			5307	14885	0.569625	0.550218			11213	8979	0.269598	0.254371
	>MW355944.1_LSDV_China/GD01/2020	24641	19979	9107	6847	60574	73.662	26.338	8189	6696	3023	2284			5307	14885	0.569625	0.550151			11212	8980	0.269622	0.254343
	>ON152411.1_LSDV72/PrachuapKhiriKhan/Thailand/2021	24641	19981	9106	6847	60575	73.664	26.336	8190	6695	3023	2284			5307	14885	0.569625	0.550218			11213	8979	0.269598	0.254371
	>OM793602.1_LSDV_Russia_Tomsk_2020	24646	19978	9104	6847	60575	73.667	26.333	8190	6695	3023	2284			5307	14885	0.569625	0.550218			11213	8979	0.269598	0.254371
	>OM793603.1_LSDV_Russia_Khabarovsk_2020	24654	19974	9102	6845	60575	73.674	26.326	8196	6692	3021	2283			5304	14888	0.56957	0.55051			11217	8975	0.269323	0.254373
	>MW732649.1_LSDV/HongKong/2020	24638	19976	9097	6848	60559	73.67	26.33	8190	6692	3021	2284			5305	14882	0.569463	0.550329			11211	8976	0.269467	0.254456
	>MZ577076.1_LSDV_20L81_Bang-Thanh/VNM/20	24641	19982	9106	6846	60575	73.666	26.334	8190	6696	3023	2283			5306	14886	0.569732	0.550181			11213	8979	0.269598	0.25426
	>MZ577073.1_LSDV_20L42_Quyet-Thang/VNM/20	24641	19982	9106	6846	60575	73.666	26.334	8190	6696	3023	2283			5306	14886	0.569732	0.550181			11213	8979	0.269598	0.25426
	>MZ577074.1_LSDV_20L43_Ly-Quoc/VNM/20	24641	19983	9106	6845	60575	73.667	26.333	8190	6696	3023	2283			5306	14886	0.569732	0.550181			11213	8979	0.269598	0.25426
	>OL752713.2_LSDV/KM/Taiwan/2020	24641	19982	9106	6846	60575	73.666	26.334	8190	6696	3023	2283			5306	14886	0.569732	0.550181			11213	8979	0.269598	0.25426
	>MZ577075.1_LSDV_20L70_Dinh-To/VNM/20	24641	19982	9106	6846	60575	73.666	26.334	8190	6696	3023	2283			5306	14886	0.569732	0.550181			11213	8979	0.269598	0.25426
	>OL542833.1_LSDV/Russia/Tyumen/2019	24686	19962	9074	6865	60587	73.692	26.308	8214	6681	3014	2286			5300	14895	0.568679	0.55146			11228	8967	0.268436	0.254935
	>OM530217.1_LSDV/Russia/Saratov/2019	24643	19987	9110	6845	60585	73.665	26.335	8190	6696	3026	2283			5309	14886	0.569976	0.550181			11216	8979	0.269793	0.25426
	>MH646674.1_LSDV/Russia/Saratov/2017	24637	19978	9114	6847	60576	73.651	26.349	8187	6694	3027	2284			5311	14881	0.569949	0.550165			11214	8978	0.26993	0.2544
	>MW656252.1_LSDV/Haden/RSA/1954	24657	19981	9092	6857	60587	73.676	26.324	8196	6695	3019	2286			5305	14891	0.569086	0.5504			11215	8981	0.269193	0.254537
	>KX764645.1_LSDVNeethling-LSD_vaccine-OBP	24658	19979	9092	6857	60586	73.675	26.325	8196	6695	3019	2286			5305	14891	0.569086	0.5504			11215	8981	0.269193	0.254537
	>MK441838.1_LSDV_Herbivac_LS	24657	19978	9092	6857	60584	73.675	26.325	8196	6694	3019	2286			5305	14890	0.569086	0.550437			11215	8980	0.269193	0.254566
	>AF409138.1_LSDV_Neethling_vaccine_LW_1959	24658	19980	9092	6856	60586	73.677	26.323	8196	6695	3019	2286			5305	14891	0.569086	0.5504			11215	8981	0.269193	0.254537
	>MG972412.1_LSDV_Cro2016	24655	19979	9091	6857	60582	73.675	26.325	8195	6695	3019	2286			5305	14890	0.569086	0.550369			11214	8981	0.269217	0.254537
	>KX764644.1_LSDV_Neethling-Herbivac_vaccine	24658	19980	9091	6857	60586	73.677	26.323	8196	6695	3019	2286			5305	14891	0.569086	0.5504			11215	8981	0.269193	0.254537
	>KX764643.1_LSDV_SIS-Lumpyvax_vaccine	24658	19980	9091	6857	60586	73.677	26.323	8196	6695	3019	2286			5305	14891	0.569086	0.5504			11215	8981	0.269193	0.254537
	>MW435866.1_LSDV_SA-Neethling	24653	19977	9092	6856	60578	73.674	26.326	8195	6694	3018	2286			5304	14889	0.569005	0.550406			11213	8980	0.269152	0.254566
	>MN636839.1_LSD-103-GP-RSA-1991	24656	19978	9095	6858	60587	73.669	26.331	8197	6694	3018	2287			5305	14891	0.568897	0.550467			11215	8981	0.269104	0.254649
	>MN636843.1_LSD-148-GP-RSA-1997	24656	19977	9093	6860	60586	73.669	26.331	8198	6694	3017	2287			5304	14892	0.568816	0.550497			11215	8981	0.269015	0.254649
	>MN636838.1_LSDVLSD-58-LP-RSA-1993	24656	19978	9093	6859	60586	73.67	26.33	8198	6694	3017	2287			5304	14892	0.568816	0.550497			11215	8981	0.269015	0.254649
	>MN636841.1_LSD-220-1-NW-RSA-1993	24656	19978	9093	6859	60586	73.67	26.33	8198	6694	3017	2287			5304	14892	0.568816	0.550497			11215	8981	0.269015	0.254649
	>MN636842.1_LSD-220-2-NW-RSA-1993	24656	19978	9093	6859	60586	73.67	26.33	8198	6694	3017	2287			5304	14892	0.568816	0.550497			11215	8981	0.269015	0.254649
	>MN636840.1_LSD-248-NW-RSA-1993	24656	19978	9093	6859	60586	73.67	26.33	8198	6694	3017	2287			5304	14892	0.568816	0.550497			11215	8981	0.269015	0.254649
