# Supplementary material for: Sign of APOBEC editing, purifying selection, frameshift, and in-frame nonsense mutations in the microevolution of lumpy skin disease virus
Source: Front Microbiol. 2023 Nov 14;14:1214414. doi: 10.3389/fmicb.2023.1214414 (PMC10682384; doi:10.3389/fmicb.2023.1214414)
Supplement: Supplementary file 13 [file Table_3.XLSX]

## Sheet: ENC
			ENC	CBI	SChi2	G+Cn	G+C2	G+C3	G+Cc	G+C
	NC_003027.1_LSD		39.433	0.552	0.528	n/a	0.278	0.172	0.265	0.265
	MN072619.1_LSDV		39.439	0.552	0.528	n/a	0.278	0.172	0.265	0.265
	KX683219.1_LSDV		39.433	0.552	0.528	n/a	0.278	0.172	0.265	0.265
	MW631933.1_LSDV		39.385	0.554	0.533	n/a	0.277	0.171	0.264	0.264
	AF325528.1_LSDV		39.433	0.552	0.528	n/a	0.278	0.172	0.265	0.265
	OK422492.1_LSDV		39.389	0.554	0.533	n/a	0.277	0.171	0.264	0.264
	OK422493.1_LSDV		39.479	0.551	0.528	n/a	0.278	0.173	0.265	0.264
	OK422494.1_LSDV		39.481	0.551	0.528	n/a	0.278	0.173	0.265	0.264
	ON400507.1_LSDV		39.43	0.552	0.528	n/a	0.278	0.172	0.265	0.265
	OK318001.1_LSDV		39.444	0.551	0.526	n/a	0.278	0.173	0.266	0.265
	MT007950.1_LSDV		39.447	0.551	0.527	n/a	0.278	0.173	0.266	0.265
	MT007951.1_LSDV		39.43	0.55	0.527	n/a	0.279	0.173	0.267	0.266
	AF409137.1_LSDV		39.438	0.551	0.527	n/a	0.278	0.173	0.266	0.265
	MW656253.1_LSDV		39.431	0.551	0.527	n/a	0.278	0.173	0.265	0.265
	SRR21590382		39.432	0.551	0.527	n/a	0.278	0.173	0.265	0.265
	SRR21590384		39.426	0.551	0.527	n/a	0.278	0.172	0.265	0.265
	SRR21590385		39.432	0.551	0.527	n/a	0.278	0.173	0.265	0.265
	SRR21590386		39.431	0.551	0.527	n/a	0.278	0.172	0.265	0.265
	SRR21590383		39.432	0.551	0.527	n/a	0.278	0.173	0.265	0.265
	MW699032.1_LSDV		39.431	0.551	0.527	n/a	0.278	0.172	0.265	0.265
	MH893760.2_LSDV		39.429	0.551	0.527	n/a	0.278	0.173	0.265	0.265
	MN995838.1_LSDV		39.429	0.551	0.527	n/a	0.278	0.173	0.265	0.265
	KX894508.1_LSDV		39.425	0.551	0.527	n/a	0.278	0.172	0.265	0.265
	MN642592.1_LSDV		39.427	0.551	0.527	n/a	0.278	0.172	0.265	0.265
	KY702007.1_LSDV		39.429	0.551	0.527	n/a	0.278	0.173	0.265	0.265
	MT643825.1_LSDV		39.429	0.551	0.527	n/a	0.278	0.173	0.265	0.265
	KY829023.3_LSDV		39.429	0.551	0.527	n/a	0.278	0.173	0.265	0.265
	MT134042.1_LSDV		39.488	0.552	0.526	n/a	0.278	0.173	0.266	0.265
	OM984486.1_LSDV		39.407	0.552	0.528	n/a	0.278	0.172	0.266	0.265
	MW355944.1_LSDV		39.406	0.552	0.528	n/a	0.278	0.172	0.266	0.265
	ON152411.1_LSDV		39.414	0.552	0.527	n/a	0.278	0.172	0.266	0.265
	OM793602.1_LSDV		39.396	0.552	0.528	n/a	0.278	0.172	0.266	0.265
	OM793603.1_LSDV		39.397	0.552	0.528	n/a	0.278	0.172	0.266	0.265
	MW732649.1_LSDV		39.408	0.552	0.528	n/a	0.278	0.172	0.266	0.265
	MZ577076.1_LSDV		39.407	0.552	0.528	n/a	0.278	0.172	0.266	0.265
	MZ577073.1_LSDV		39.407	0.552	0.528	n/a	0.278	0.172	0.266	0.265
	MZ577074.1_LSDV		39.407	0.552	0.528	n/a	0.278	0.172	0.266	0.265
	OL752713.2_LSDV		39.407	0.552	0.528	n/a	0.278	0.172	0.266	0.265
	MZ577075.1_LSDV		39.407	0.552	0.528	n/a	0.278	0.172	0.266	0.265
	OL542833.1_LSDV		39.299	0.554	0.532	n/a	0.278	0.171	0.265	0.264
	OM530217.1_LSDV		39.275	0.553	0.529	n/a	0.278	0.171	0.265	0.264
	MH646674.1_LSDV		39.292	0.553	0.528	n/a	0.278	0.171	0.265	0.265
	MW656252.1_LSDV		39.307	0.554	0.529	n/a	0.278	0.171	0.265	0.265
	KX764645.1_LSDV		39.305	0.554	0.529	n/a	0.278	0.171	0.265	0.264
	MK441838.1_LSDV		39.305	0.554	0.529	n/a	0.278	0.171	0.265	0.264
	AF409138.1_LSDV		39.305	0.554	0.529	n/a	0.278	0.171	0.265	0.264
	MG972412.1_LSDV		39.305	0.554	0.529	n/a	0.278	0.171	0.265	0.264
	KX764644.1_LSDV		39.305	0.554	0.529	n/a	0.278	0.171	0.265	0.264
	KX764643.1_LSDV		39.305	0.554	0.529	n/a	0.278	0.171	0.265	0.264
	MN636839.1_LSD-		39.298	0.554	0.529	n/a	0.278	0.171	0.265	0.264
	MN636843.1_LSD-		39.298	0.554	0.529	n/a	0.278	0.171	0.265	0.264
	MN636838.1_LSDV		39.298	0.554	0.529	n/a	0.278	0.171	0.265	0.264
	MN636841.1_LSD-		39.298	0.554	0.529	n/a	0.278	0.171	0.265	0.264
	MN636840.1_LSD-		39.298	0.554	0.529	n/a	0.278	0.171	0.265	0.264
	MN636842.1_LSD-		39.298	0.554	0.529	n/a	0.278	0.171	0.265	0.264

## Sheet: ENc Plot
			ENC	CBI	SChi2	G+Cn	G+C2	G+C3	G+Cc	G+C			G+C3	ENC
	NC_003027.1_LSD		39.433	0.552	0.528	n/a	0.278	0.172	0.265	0.265			0.172	39.433
	MN072619.1_LSDV		39.439	0.552	0.528	n/a	0.278	0.172	0.265	0.265			0.172	39.439
	KX683219.1_LSDV		39.433	0.552	0.528	n/a	0.278	0.172	0.265	0.265			0.172	39.433
	MW631933.1_LSDV		39.385	0.554	0.533	n/a	0.277	0.171	0.264	0.264			0.171	39.385
	AF325528.1_LSDV		39.433	0.552	0.528	n/a	0.278	0.172	0.265	0.265			0.172	39.433
	OK422492.1_LSDV		39.389	0.554	0.533	n/a	0.277	0.171	0.264	0.264			0.171	39.389
	OK422493.1_LSDV		39.479	0.551	0.528	n/a	0.278	0.173	0.265	0.264			0.173	39.479
	OK422494.1_LSDV		39.481	0.551	0.528	n/a	0.278	0.173	0.265	0.264			0.173	39.481
	ON400507.1_LSDV		39.43	0.552	0.528	n/a	0.278	0.172	0.265	0.265			0.172	39.43
	OK318001.1_LSDV		39.444	0.551	0.526	n/a	0.278	0.173	0.266	0.265			0.173	39.444
	MT007950.1_LSDV		39.447	0.551	0.527	n/a	0.278	0.173	0.266	0.265			0.173	39.447
	MT007951.1_LSDV		39.43	0.55	0.527	n/a	0.279	0.173	0.267	0.266			0.173	39.43
	AF409137.1_LSDV		39.438	0.551	0.527	n/a	0.278	0.173	0.266	0.265			0.173	39.438
	MW656253.1_LSDV		39.431	0.551	0.527	n/a	0.278	0.173	0.265	0.265			0.173	39.431
	SRR21590382		39.432	0.551	0.527	n/a	0.278	0.173	0.265	0.265			0.173	39.432
	SRR21590384		39.426	0.551	0.527	n/a	0.278	0.172	0.265	0.265			0.172	39.426
	SRR21590385		39.432	0.551	0.527	n/a	0.278	0.173	0.265	0.265			0.173	39.432
	SRR21590386		39.431	0.551	0.527	n/a	0.278	0.172	0.265	0.265			0.172	39.431
	SRR21590383		39.432	0.551	0.527	n/a	0.278	0.173	0.265	0.265			0.173	39.432
	MW699032.1_LSDV		39.431	0.551	0.527	n/a	0.278	0.172	0.265	0.265			0.172	39.431
	MH893760.2_LSDV		39.429	0.551	0.527	n/a	0.278	0.173	0.265	0.265			0.173	39.429
	MN995838.1_LSDV		39.429	0.551	0.527	n/a	0.278	0.173	0.265	0.265			0.173	39.429
	KX894508.1_LSDV		39.425	0.551	0.527	n/a	0.278	0.172	0.265	0.265			0.172	39.425
	MN642592.1_LSDV		39.427	0.551	0.527	n/a	0.278	0.172	0.265	0.265			0.172	39.427
	KY702007.1_LSDV		39.429	0.551	0.527	n/a	0.278	0.173	0.265	0.265			0.173	39.429
	MT643825.1_LSDV		39.429	0.551	0.527	n/a	0.278	0.173	0.265	0.265			0.173	39.429
	KY829023.3_LSDV		39.429	0.551	0.527	n/a	0.278	0.173	0.265	0.265			0.173	39.429
	MT134042.1_LSDV		39.488	0.552	0.526	n/a	0.278	0.173	0.266	0.265			0.173	39.488
	OM984486.1_LSDV		39.407	0.552	0.528	n/a	0.278	0.172	0.266	0.265			0.172	39.407
	MW355944.1_LSDV		39.406	0.552	0.528	n/a	0.278	0.172	0.266	0.265			0.172	39.406
	ON152411.1_LSDV		39.414	0.552	0.527	n/a	0.278	0.172	0.266	0.265			0.172	39.414
	OM793602.1_LSDV		39.396	0.552	0.528	n/a	0.278	0.172	0.266	0.265			0.172	39.396
	OM793603.1_LSDV		39.397	0.552	0.528	n/a	0.278	0.172	0.266	0.265			0.172	39.397
	MW732649.1_LSDV		39.408	0.552	0.528	n/a	0.278	0.172	0.266	0.265			0.172	39.408
	MZ577076.1_LSDV		39.407	0.552	0.528	n/a	0.278	0.172	0.266	0.265			0.172	39.407
	MZ577073.1_LSDV		39.407	0.552	0.528	n/a	0.278	0.172	0.266	0.265			0.172	39.407
	MZ577074.1_LSDV		39.407	0.552	0.528	n/a	0.278	0.172	0.266	0.265			0.172	39.407
	OL752713.2_LSDV		39.407	0.552	0.528	n/a	0.278	0.172	0.266	0.265			0.172	39.407
	MZ577075.1_LSDV		39.407	0.552	0.528	n/a	0.278	0.172	0.266	0.265			0.172	39.407
	OL542833.1_LSDV		39.299	0.554	0.532	n/a	0.278	0.171	0.265	0.264			0.171	39.299
	OM530217.1_LSDV		39.275	0.553	0.529	n/a	0.278	0.171	0.265	0.264			0.171	39.275
	MH646674.1_LSDV		39.292	0.553	0.528	n/a	0.278	0.171	0.265	0.265			0.171	39.292
	MW656252.1_LSDV		39.307	0.554	0.529	n/a	0.278	0.171	0.265	0.265			0.171	39.307
	KX764645.1_LSDV		39.305	0.554	0.529	n/a	0.278	0.171	0.265	0.264			0.171	39.305
	MK441838.1_LSDV		39.305	0.554	0.529	n/a	0.278	0.171	0.265	0.264			0.171	39.305
	AF409138.1_LSDV		39.305	0.554	0.529	n/a	0.278	0.171	0.265	0.264			0.171	39.305
	MG972412.1_LSDV		39.305	0.554	0.529	n/a	0.278	0.171	0.265	0.264			0.171	39.305
	KX764644.1_LSDV		39.305	0.554	0.529	n/a	0.278	0.171	0.265	0.264			0.171	39.305
	KX764643.1_LSDV		39.305	0.554	0.529	n/a	0.278	0.171	0.265	0.264			0.171	39.305
	MN636839.1_LSD-		39.298	0.554	0.529	n/a	0.278	0.171	0.265	0.264			0.171	39.298
	MN636843.1_LSD-		39.298	0.554	0.529	n/a	0.278	0.171	0.265	0.264			0.171	39.298
	MN636838.1_LSDV		39.298	0.554	0.529	n/a	0.278	0.171	0.265	0.264			0.171	39.298
	MN636841.1_LSD-		39.298	0.554	0.529	n/a	0.278	0.171	0.265	0.264			0.171	39.298
	MN636840.1_LSD-		39.298	0.554	0.529	n/a	0.278	0.171	0.265	0.264			0.171	39.298
	MN636842.1_LSD-		39.298	0.554	0.529	n/a	0.278	0.171	0.265	0.264			0.171	39.298

## Sheet: ATGC%
		A	T	G	C	Total BP	AT%	GC%	A3	T3	G3	C3			A%	T%	G%	C%	AT%	GC%
	>NC_003027.1_LSDV_NI-2490	22583	19171	8419	6605	56778	73.539	26.461	7626	6336	2790	2173			39.7742	33.7648	14.8279	11.633	73.539	26.461
	>MN072619.1_LSDV_Kenya	22581	19171	8419	6607	56778	73.536	26.464	7625	6335	2790	2175			39.7707	33.7648	14.8279	11.6365	73.536	26.464
	>KX683219.1_LSDV_KSGP_0240	22583	19171	8419	6605	56778	73.539	26.461	7626	6336	2790	2173			39.7742	33.7648	14.8279	11.633	73.539	26.461
	>MW631933.1_LSDV_LSD	21950	18626	8137	6397	55110	73.627	26.373	7407	6149	2701	2112			39.8294	33.7979	14.765	11.6077	73.627	26.373
	>AF325528.1_LSDV_NI-2490	22583	19171	8419	6605	56778	73.539	26.461	7626	6336	2790	2173			39.7742	33.7648	14.8279	11.633	73.539	26.461
	>OK422492.1_LSDV/Cattle/India/2019/Ranchi-1/P10	21953	18629	8138	6399	55119	73.626	26.374	7406	6152	2701	2112			39.8284	33.7978	14.7644	11.6094	73.626	26.374
	>OK422493.1_LSDV/Cattle/India/2019/Ranchi-1/P30	22317	18977	8306	6538	56138	73.558	26.442	7531	6276	2756	2148			39.7538	33.8042	14.7957	11.6463	73.558	26.442
	>OK422494.1_LSDV/Cattle/India/2019/Ranchi-1/P50	22318	18977	8305	6538	56138	73.56	26.44	7532	6276	2755	2148			39.7556	33.8042	14.7939	11.6463	73.56	26.44
	>ON400507.1_LSDV_208/PVNRTVU/2020	22583	19171	8419	6604	56777	73.54	26.46	7626	6336	2790	2172			39.7749	33.7654	14.8282	11.6315	73.54	26.46
	>OK318001.1_LSDV_isolate_V281	22583	19158	8425	6612	56778	73.516	26.484	7624	6333	2791	2177			39.7742	33.7419	14.8385	11.6454	73.516	26.484
	>MT007950.1_LSDV_Namibia_2016_9F	22555	19152	8418	6603	56728	73.521	26.479	7617	6328	2788	2173			39.7599	33.7611	14.8392	11.6398	73.521	26.479
	>MT007951.1_LSDV_Namibia_2016_10F	22074	18752	8288	6488	55602	73.425	26.575	7449	6198	2752	2133			39.7	33.7254	14.9059	11.6686	73.425	26.575
	>AF409137.1_LSDV_Neethling_Warmbaths_LW	22587	19160	8423	6610	56780	73.524	26.476	7627	6332	2790	2177			39.7799	33.7443	14.8344	11.6414	73.524	26.476
	>MW656253.1_LSDV/280-KZN/RSA/2018	22588	19162	8421	6609	56780	73.529	26.471	7627	6333	2790	2176			39.7816	33.7478	14.8309	11.6397	73.529	26.471
	>SRR21590382	22589	19167	8421	6602	56779	73.541	26.459	7627	6335	2790	2173			39.7841	33.7572	14.8312	11.6275	73.541	26.459
	>SRR21590384	22589	19166	8419	6602	56776	73.543	26.457	7627	6335	2790	2173			39.7862	33.7572	14.8284	11.6282	73.543	26.457
	>SRR21590385	22589	19167	8421	6602	56779	73.541	26.459	7627	6335	2790	2173			39.7841	33.7572	14.8312	11.6275	73.541	26.459
	>SRR21590386	22587	19167	8421	6600	56775	73.543	26.457	7626	6335	2790	2172			39.7834	33.7596	14.8322	11.6248	73.543	26.457
	>SRR21590383	22589	19167	8421	6602	56779	73.541	26.459	7627	6335	2790	2173			39.7841	33.7572	14.8312	11.6275	73.541	26.459
	>MW699032.1_LSDV/Russia/Dagestan/2015	22587	19165	8422	6606	56780	73.533	26.467	7627	6335	2790	2174			39.7799	33.7531	14.8327	11.6344	73.533	26.467
	>MH893760.2_LSDV/Russia/Dagestan/2015	22587	19165	8422	6606	56780	73.533	26.467	7627	6335	2790	2174			39.7799	33.7531	14.8327	11.6344	73.533	26.467
	>MN995838.1_LSDV_pendik	22588	19164	8422	6606	56780	73.533	26.467	7627	6335	2790	2174			39.7816	33.7513	14.8327	11.6344	73.533	26.467
	>KX894508.1_LSDV_155920/2012	22585	19157	8420	6603	56765	73.535	26.465	7626	6332	2790	2173			39.7868	33.7479	14.8331	11.6322	73.535	26.465
	>MN642592.1_LSDV_Kubash/KAZ/16	22589	19164	8421	6606	56780	73.535	26.465	7627	6335	2790	2174			39.7834	33.7513	14.8309	11.6344	73.535	26.465
	>KY702007.1_LSDV_SERBIA/Bujanovac/2016	22588	19164	8422	6606	56780	73.533	26.467	7627	6335	2790	2174			39.7816	33.7513	14.8327	11.6344	73.533	26.467
	>MT643825.1_LSDV_210LSD-249/BUL/16	22588	19164	8422	6606	56780	73.533	26.467	7627	6335	2790	2174			39.7816	33.7513	14.8327	11.6344	73.533	26.467
	>KY829023.3_LSDV_Evros/GR/15	22588	19164	8422	6606	56780	73.533	26.467	7627	6335	2790	2174			39.7816	33.7513	14.8327	11.6344	73.533	26.467
	>MT134042.1_LSDV/Russia/Udmurtiya/2019	22567	19167	8422	6622	56778	73.504	26.496	7618	6334	2794	2180			39.746	33.7578	14.8332	11.663	73.504	26.496
	>OM984485.1_LSDV_XJ201901	22571	19162	8423	6623	56779	73.501	26.499	7616	6337	2796	2178			39.7524	33.7484	14.8347	11.6645	73.501	26.499
	>OM984486.1_LSDV_FJ2019	22571	19162	8424	6623	56780	73.499	26.501	7616	6337	2797	2178			39.7517	33.7478	14.8362	11.6643	73.499	26.501
	>MW355944.1_LSDV_China/GD01/2020	22572	19161	8424	6623	56780	73.499	26.501	7616	6337	2797	2178			39.7534	33.746	14.8362	11.6643	73.499	26.501
	>ON152411.1_LSDV72/PrachuapKhiriKhan/Thailand/2021	22571	19163	8424	6622	56780	73.501	26.499	7616	6337	2797	2178			39.7517	33.7496	14.8362	11.6626	73.501	26.499
	>OM793602.1_LSDV_Russia_Tomsk_2020	22571	19165	8424	6620	56780	73.505	26.495	7615	6339	2797	2177			39.7517	33.7531	14.8362	11.659	73.505	26.495
	>OM793603.1_LSDV_Russia_Khabarovsk_2020	22571	19166	8423	6620	56780	73.507	26.493	7615	6339	2797	2177			39.7517	33.7548	14.8344	11.659	73.507	26.493
	>MW732649.1_LSDV/HongKong/2020	22572	19157	8424	6621	56774	73.5	26.5	7615	6335	2798	2177			39.7576	33.7426	14.8378	11.662	73.5	26.5
	>MZ577076.1_LSDV_20L81_Bang-Thanh/VNM/20	22572	19162	8423	6623	56780	73.501	26.499	7616	6337	2797	2178			39.7534	33.7478	14.8344	11.6643	73.501	26.499
	>MZ577073.1_LSDV_20L42_Quyet-Thang/VNM/20	22572	19162	8423	6623	56780	73.501	26.499	7616	6337	2797	2178			39.7534	33.7478	14.8344	11.6643	73.501	26.499
	>MZ577074.1_LSDV_20L43_Ly-Quoc/VNM/20	22572	19162	8423	6623	56780	73.501	26.499	7616	6337	2797	2178			39.7534	33.7478	14.8344	11.6643	73.501	26.499
	>OL752713.2_LSDV/KM/Taiwan/2020	22572	19162	8423	6623	56780	73.501	26.499	7616	6337	2797	2178			39.7534	33.7478	14.8344	11.6643	73.501	26.499
	>MZ577075.1_LSDV_20L70_Dinh-To/VNM/20	22572	19162	8423	6623	56780	73.501	26.499	7616	6337	2797	2178			39.7534	33.7478	14.8344	11.6643	73.501	26.499
	>OL542833.1_LSDV/Russia/Tyumen/2019	22594	19175	8408	6606	56783	73.559	26.441	7621	6332	2796	2180			39.7901	33.7689	14.8072	11.6338	73.559	26.441
	>OM530217.1_LSDV/Russia/Saratov/2019	22590	19177	8403	6616	56786	73.552	26.448	7623	6326	2796	2184			39.7809	33.7706	14.7977	11.6508	73.552	26.448
	>MH646674.1_LSDV/Russia/Saratov/2017	22586	19172	8400	6621	56779	73.545	26.455	7622	6323	2794	2186			39.7788	33.766	14.7942	11.661	73.545	26.455
	>MW656252.1_LSDV/Haden/RSA/1954	22583	19180	8417	6603	56783	73.548	26.452	7617	6335	2802	2174			39.7707	33.7777	14.8231	11.6285	73.548	26.452
	>KX764645.1_LSDVNeethling-LSD_vaccine-OBP	22584	19181	8416	6602	56783	73.552	26.448	7618	6335	2801	2174			39.7725	33.7795	14.8213	11.6267	73.552	26.448
	>MK441838.1_LSDV_Herbivac_LS	22584	19181	8416	6602	56783	73.552	26.448	7618	6335	2801	2174			39.7725	33.7795	14.8213	11.6267	73.552	26.448
	>AF409138.1_LSDV_Neethling_vaccine_LW_1959	22584	19181	8416	6602	56783	73.552	26.448	7618	6335	2801	2174			39.7725	33.7795	14.8213	11.6267	73.552	26.448
	>MG972412.1_LSDV_Cro2016	22584	19181	8416	6602	56783	73.552	26.448	7618	6335	2801	2174			39.7725	33.7795	14.8213	11.6267	73.552	26.448
	>KX764644.1_LSDV_Neethling-Herbivac_vaccine	22584	19181	8416	6602	56783	73.552	26.448	7618	6335	2801	2174			39.7725	33.7795	14.8213	11.6267	73.552	26.448
	>KX764643.1_LSDV_SIS-Lumpyvax_vaccine	22584	19181	8416	6602	56783	73.552	26.448	7618	6335	2801	2174			39.7725	33.7795	14.8213	11.6267	73.552	26.448
	>MW435866.1_LSDV_SA-Neethling	22582	19183	8421	6603	56789	73.544	26.456	7617	6336	2803	2174			39.7647	33.7794	14.8286	11.6273	73.544	26.456
	>MN636839.1_LSD-103-GP-RSA-1991	22586	19180	8415	6603	56784	73.552	26.448	7618	6336	2802	2172			39.7753	33.7771	14.8193	11.6283	73.552	26.448
	>MN636843.1_LSD-148-GP-RSA-1997	22585	19180	8416	6603	56784	73.551	26.449	7618	6336	2802	2172			39.7735	33.7771	14.8211	11.6283	73.551	26.449
	>MN636838.1_LSDVLSD-58-LP-RSA-1993	22585	19180	8416	6603	56784	73.551	26.449	7618	6336	2802	2172			39.7735	33.7771	14.8211	11.6283	73.551	26.449
	>MN636841.1_LSD-220-1-NW-RSA-1993	22585	19180	8416	6603	56784	73.551	26.449	7618	6336	2802	2172			39.7735	33.7771	14.8211	11.6283	73.551	26.449
	>MN636840.1_LSD-248-NW-RSA-1993	22585	19180	8416	6603	56784	73.551	26.449	7618	6336	2802	2172			39.7735	33.7771	14.8211	11.6283	73.551	26.449
	>MN636842.1_LSD-220-2-NW-RSA-1993	22585	19180	8416	6603	56784	73.551	26.449	7618	6336	2802	2172			39.7735	33.7771	14.8211	11.6283	73.551	26.449

## Sheet: PR2
		A	T	G	C	Total BP	AT%	GC%	A3	T3	G3	C3			G3+C3	A3+T3	G3/G3+C3	A3/A3+T3			G3+A3	C3+T3	G3/G3+A3	C3/C3+T3
	>NC_003027.1_LSDV_NI-2490	22583	19171	8419	6605	56778	73.539	26.461	7626	6336	2790	2173			4963	13962	0.56216	0.546197			10416	8509	0.267857	0.255377
	>MN072619.1_LSDV_Kenya	22581	19171	8419	6607	56778	73.536	26.464	7625	6335	2790	2175			4965	13960	0.561934	0.546203			10415	8510	0.267883	0.255582
	>KX683219.1_LSDV_KSGP_0240	22583	19171	8419	6605	56778	73.539	26.461	7626	6336	2790	2173			4963	13962	0.56216	0.546197			10416	8509	0.267857	0.255377
	>MW631933.1_LSDV_LSD	21950	18626	8137	6397	55110	73.627	26.373	7407	6149	2701	2112			4813	13556	0.561188	0.5464			10108	8261	0.267214	0.255659
	>AF325528.1_LSDV_NI-2490	22583	19171	8419	6605	56778	73.539	26.461	7626	6336	2790	2173			4963	13962	0.56216	0.546197			10416	8509	0.267857	0.255377
	>OK422492.1_LSDV/Cattle/India/2019/Ranchi-1/P10	21953	18629	8138	6399	55119	73.626	26.374	7406	6152	2701	2112			4813	13558	0.561188	0.546246			10107	8264	0.267241	0.255566
	>OK422493.1_LSDV/Cattle/India/2019/Ranchi-1/P30	22317	18977	8306	6538	56138	73.558	26.442	7531	6276	2756	2148			4904	13807	0.56199	0.545448			10287	8424	0.267911	0.254986
	>OK422494.1_LSDV/Cattle/India/2019/Ranchi-1/P50	22318	18977	8305	6538	56138	73.56	26.44	7532	6276	2755	2148			4903	13808	0.561901	0.545481			10287	8424	0.267814	0.254986
	>ON400507.1_LSDV_208/PVNRTVU/2020	22583	19171	8419	6604	56777	73.54	26.46	7626	6336	2790	2172			4962	13962	0.562273	0.546197			10416	8508	0.267857	0.255289
	>OK318001.1_LSDV_isolate_V281	22583	19158	8425	6612	56778	73.516	26.484	7624	6333	2791	2177			4968	13957	0.561795	0.546249			10415	8510	0.267979	0.255817
	>MT007950.1_LSDV_Namibia_2016_9F	22555	19152	8418	6603	56728	73.521	26.479	7617	6328	2788	2173			4961	13945	0.561983	0.546217			10405	8501	0.267948	0.255617
	>MT007951.1_LSDV_Namibia_2016_10F	22074	18752	8288	6488	55602	73.425	26.575	7449	6198	2752	2133			4885	13647	0.563357	0.545834			10201	8331	0.269777	0.256032
	>AF409137.1_LSDV_Neethling_Warmbaths_LW	22587	19160	8423	6610	56780	73.524	26.476	7627	6332	2790	2177			4967	13959	0.561707	0.546386			10417	8509	0.267831	0.255847
	>MW656253.1_LSDV/280-KZN/RSA/2018	22588	19162	8421	6609	56780	73.529	26.471	7627	6333	2790	2176			4966	13960	0.56182	0.546347			10417	8509	0.267831	0.255729
	>SRR21590382	22589	19167	8421	6602	56779	73.541	26.459	7627	6335	2790	2173			4963	13962	0.56216	0.546268			10417	8508	0.267831	0.255407
	>SRR21590384	22589	19166	8419	6602	56776	73.543	26.457	7627	6335	2790	2173			4963	13962	0.56216	0.546268			10417	8508	0.267831	0.255407
	>SRR21590385	22589	19167	8421	6602	56779	73.541	26.459	7627	6335	2790	2173			4963	13962	0.56216	0.546268			10417	8508	0.267831	0.255407
	>SRR21590386	22587	19167	8421	6600	56775	73.543	26.457	7626	6335	2790	2172			4962	13961	0.562273	0.546236			10416	8507	0.267857	0.255319
	>SRR21590383	22589	19167	8421	6602	56779	73.541	26.459	7627	6335	2790	2173			4963	13962	0.56216	0.546268			10417	8508	0.267831	0.255407
	>MW699032.1_LSDV/Russia/Dagestan/2015	22587	19165	8422	6606	56780	73.533	26.467	7627	6335	2790	2174			4964	13962	0.562047	0.546268			10417	8509	0.267831	0.255494
	>MH893760.2_LSDV/Russia/Dagestan/2015	22587	19165	8422	6606	56780	73.533	26.467	7627	6335	2790	2174			4964	13962	0.562047	0.546268			10417	8509	0.267831	0.255494
	>MN995838.1_LSDV_pendik	22588	19164	8422	6606	56780	73.533	26.467	7627	6335	2790	2174			4964	13962	0.562047	0.546268			10417	8509	0.267831	0.255494
	>KX894508.1_LSDV_155920/2012	22585	19157	8420	6603	56765	73.535	26.465	7626	6332	2790	2173			4963	13958	0.56216	0.546353			10416	8505	0.267857	0.255497
	>MN642592.1_LSDV_Kubash/KAZ/16	22589	19164	8421	6606	56780	73.535	26.465	7627	6335	2790	2174			4964	13962	0.562047	0.546268			10417	8509	0.267831	0.255494
	>KY702007.1_LSDV_SERBIA/Bujanovac/2016	22588	19164	8422	6606	56780	73.533	26.467	7627	6335	2790	2174			4964	13962	0.562047	0.546268			10417	8509	0.267831	0.255494
	>MT643825.1_LSDV_210LSD-249/BUL/16	22588	19164	8422	6606	56780	73.533	26.467	7627	6335	2790	2174			4964	13962	0.562047	0.546268			10417	8509	0.267831	0.255494
	>KY829023.3_LSDV_Evros/GR/15	22588	19164	8422	6606	56780	73.533	26.467	7627	6335	2790	2174			4964	13962	0.562047	0.546268			10417	8509	0.267831	0.255494
	>MT134042.1_LSDV/Russia/Udmurtiya/2019	22567	19167	8422	6622	56778	73.504	26.496	7618	6334	2794	2180			4974	13952	0.561721	0.546015			10412	8514	0.268344	0.256049
	>OM984485.1_LSDV_XJ201901	22571	19162	8423	6623	56779	73.501	26.499	7616	6337	2796	2178			4974	13953	0.562123	0.545832			10412	8515	0.268536	0.255784
	>OM984486.1_LSDV_FJ2019	22571	19162	8424	6623	56780	73.499	26.501	7616	6337	2797	2178			4975	13953	0.562211	0.545832			10413	8515	0.268607	0.255784
	>MW355944.1_LSDV_China/GD01/2020	22572	19161	8424	6623	56780	73.499	26.501	7616	6337	2797	2178			4975	13953	0.562211	0.545832			10413	8515	0.268607	0.255784
	>ON152411.1_LSDV72/PrachuapKhiriKhan/Thailand/2021	22571	19163	8424	6622	56780	73.501	26.499	7616	6337	2797	2178			4975	13953	0.562211	0.545832			10413	8515	0.268607	0.255784
	>OM793602.1_LSDV_Russia_Tomsk_2020	22571	19165	8424	6620	56780	73.505	26.495	7615	6339	2797	2177			4974	13954	0.562324	0.545722			10412	8516	0.268632	0.255636
	>OM793603.1_LSDV_Russia_Khabarovsk_2020	22571	19166	8423	6620	56780	73.507	26.493	7615	6339	2797	2177			4974	13954	0.562324	0.545722			10412	8516	0.268632	0.255636
	>MW732649.1_LSDV/HongKong/2020	22572	19157	8424	6621	56774	73.5	26.5	7615	6335	2798	2177			4975	13950	0.562412	0.545878			10413	8512	0.268703	0.255757
	>MZ577076.1_LSDV_20L81_Bang-Thanh/VNM/20	22572	19162	8423	6623	56780	73.501	26.499	7616	6337	2797	2178			4975	13953	0.562211	0.545832			10413	8515	0.268607	0.255784
	>MZ577073.1_LSDV_20L42_Quyet-Thang/VNM/20	22572	19162	8423	6623	56780	73.501	26.499	7616	6337	2797	2178			4975	13953	0.562211	0.545832			10413	8515	0.268607	0.255784
	>MZ577074.1_LSDV_20L43_Ly-Quoc/VNM/20	22572	19162	8423	6623	56780	73.501	26.499	7616	6337	2797	2178			4975	13953	0.562211	0.545832			10413	8515	0.268607	0.255784
	>OL752713.2_LSDV/KM/Taiwan/2020	22572	19162	8423	6623	56780	73.501	26.499	7616	6337	2797	2178			4975	13953	0.562211	0.545832			10413	8515	0.268607	0.255784
	>MZ577075.1_LSDV_20L70_Dinh-To/VNM/20	22572	19162	8423	6623	56780	73.501	26.499	7616	6337	2797	2178			4975	13953	0.562211	0.545832			10413	8515	0.268607	0.255784
	>OL542833.1_LSDV/Russia/Tyumen/2019	22594	19175	8408	6606	56783	73.559	26.441	7621	6332	2796	2180			4976	13953	0.561897	0.546191			10417	8512	0.268407	0.256109
	>OM530217.1_LSDV/Russia/Saratov/2019	22590	19177	8403	6616	56786	73.552	26.448	7623	6326	2796	2184			4980	13949	0.561446	0.546491			10419	8510	0.268356	0.256639
	>MH646674.1_LSDV/Russia/Saratov/2017	22586	19172	8400	6621	56779	73.545	26.455	7622	6323	2794	2186			4980	13945	0.561044	0.546576			10416	8509	0.268241	0.256904
	>MW656252.1_LSDV/Haden/RSA/1954	22583	19180	8417	6603	56783	73.548	26.452	7617	6335	2802	2174			4976	13952	0.563103	0.545943			10419	8509	0.268932	0.255494
	>KX764645.1_LSDVNeethling-LSD_vaccine-OBP	22584	19181	8416	6602	56783	73.552	26.448	7618	6335	2801	2174			4975	13953	0.563015	0.545976			10419	8509	0.268836	0.255494
	>MK441838.1_LSDV_Herbivac_LS	22584	19181	8416	6602	56783	73.552	26.448	7618	6335	2801	2174			4975	13953	0.563015	0.545976			10419	8509	0.268836	0.255494
	>AF409138.1_LSDV_Neethling_vaccine_LW_1959	22584	19181	8416	6602	56783	73.552	26.448	7618	6335	2801	2174			4975	13953	0.563015	0.545976			10419	8509	0.268836	0.255494
	>MG972412.1_LSDV_Cro2016	22584	19181	8416	6602	56783	73.552	26.448	7618	6335	2801	2174			4975	13953	0.563015	0.545976			10419	8509	0.268836	0.255494
	>KX764644.1_LSDV_Neethling-Herbivac_vaccine	22584	19181	8416	6602	56783	73.552	26.448	7618	6335	2801	2174			4975	13953	0.563015	0.545976			10419	8509	0.268836	0.255494
	>KX764643.1_LSDV_SIS-Lumpyvax_vaccine	22584	19181	8416	6602	56783	73.552	26.448	7618	6335	2801	2174			4975	13953	0.563015	0.545976			10419	8509	0.268836	0.255494
	>MW435866.1_LSDV_SA-Neethling	22582	19183	8421	6603	56789	73.544	26.456	7617	6336	2803	2174			4977	13953	0.563191	0.545904			10420	8510	0.269002	0.255464
	>MN636839.1_LSD-103-GP-RSA-1991	22586	19180	8415	6603	56784	73.552	26.448	7618	6336	2802	2172			4974	13954	0.563329	0.545937			10420	8508	0.268906	0.255289
	>MN636843.1_LSD-148-GP-RSA-1997	22585	19180	8416	6603	56784	73.551	26.449	7618	6336	2802	2172			4974	13954	0.563329	0.545937			10420	8508	0.268906	0.255289
	>MN636838.1_LSDVLSD-58-LP-RSA-1993	22585	19180	8416	6603	56784	73.551	26.449	7618	6336	2802	2172			4974	13954	0.563329	0.545937			10420	8508	0.268906	0.255289
	>MN636841.1_LSD-220-1-NW-RSA-1993	22585	19180	8416	6603	56784	73.551	26.449	7618	6336	2802	2172			4974	13954	0.563329	0.545937			10420	8508	0.268906	0.255289
	>MN636840.1_LSD-248-NW-RSA-1993	22585	19180	8416	6603	56784	73.551	26.449	7618	6336	2802	2172			4974	13954	0.563329	0.545937			10420	8508	0.268906	0.255289
	>MN636842.1_LSD-220-2-NW-RSA-1993	22585	19180	8416	6603	56784	73.551	26.449	7618	6336	2802	2172			4974	13954	0.563329	0.545937			10420	8508	0.268906	0.255289
