# Supplementary material for: Sign of APOBEC editing, purifying selection, frameshift, and in-frame nonsense mutations in the microevolution of lumpy skin disease virus
Source: Front Microbiol. 2023 Nov 14;14:1214414. doi: 10.3389/fmicb.2023.1214414 (PMC10682384; doi:10.3389/fmicb.2023.1214414)
Supplement: Supplementary file 15 [file Table_5.XLSX]

## Sheet: Sheet1
	ompare	Sequence names	Sd	Sn	S	N	ps	pn	ds	dn	ds/dn	ps/pn		dn/ds
	0 1	NC_003027.1_LSDV_NI-2490 MN072619.1_LSDV_Kenya	0	2	11748.2	48860.8	0	0	0	0	nan	nan		0
	0 2	NC_003027.1_LSDV_NI-2490 KX683219.1_LSDV_KSGP_0240	0	1	11747.7	48861.3	0	0	0	0	nan	nan		0
	0 3	NC_003027.1_LSDV_NI-2490 MW631933.1_LSDV_LSD	0	1	11398.7	47434.3	0	0	0	0	nan	nan		0
	0 4	NC_003027.1_LSDV_NI-2490 AF325528.1_LSDV_NI-2490_isolate_Neethling_2490	0	0	11748	48861	0	0	0	0	nan	nan		0
	0 5	NC_003027.1_LSDV_NI-2490 OK422492.1_LSDV/Cattle/India/2019/Ranchi-1/P10	1	1	11422	47531	0.0001	0	0.0001	0	4.1615	4.1614		0
	0 6	NC_003027.1_LSDV_NI-2490 OK422493.1_LSDV/Cattle/India/2019/Ranchi-1/P30	1	1	11377	47342	0.0001	0	0.0001	0	4.1614	4.1612		0
	0 7	NC_003027.1_LSDV_NI-2490 OK422494.1_LSDV/Cattle/India/2019/Ranchi-1/P50	1	1	9788.67	40560.3	0.0001	0	0.0001	0	4.1438	4.1436		0
	0 8	NC_003027.1_LSDV_NI-2490 ON400507.1_LSDV_208/PVNRTVU/2020	1	1	11396	47413	0.0001	0	0.0001	0	4.1607	4.1605		0
	0 9	NC_003027.1_LSDV_NI-2490 OK318001.1_LSDV_isolate_V281	30	22	11745.5	48851.5	0.0026	0.0005	0.0026	0.0005	5.6796	5.6716		0.192308
	0 10	NC_003027.1_LSDV_NI-2490 MT007950.1_LSDV_Namibia_2016_9F	30	23	11742.3	48845.7	0.0026	0.0005	0.0026	0.0005	5.4334	5.4258		0.192308
	0 11	NC_003027.1_LSDV_NI-2490 MT007951.1_LSDV_Namibia_2016_10F	29.5	32.5	11537.3	47907.7	0.0026	0.0007	0.0026	0.0007	3.7738	3.7691		0.269231
	0 12	NC_003027.1_LSDV_NI-2490 AF409137.1_LSDV_Neethling_Warmbaths_LW	30	18	11744.8	48852.2	0.0026	0.0004	0.0026	0.0004	6.9426	6.9324		0.153846
	0 13	NC_003027.1_LSDV_NI-2490 MW656253.1_LSDV/280-KZN/RSA/2018	32	18	11744.8	48852.2	0.0027	0.0004	0.0027	0.0004	7.4062	7.3946		0.148148
	0 14	NC_003027.1_LSDV_NI-2490 SRR21590382	31	25	11744.5	48849.5	0.0026	0.0005	0.0026	0.0005	5.1649	5.1576		0.192308
	0 15	NC_003027.1_LSDV_NI-2490 SRR21590384	30	25	11744.5	48849.5	0.0026	0.0005	0.0026	0.0005	4.998	4.9912		0.192308
	0 16	NC_003027.1_LSDV_NI-2490 SRR21590385	30	25	11744.5	48849.5	0.0026	0.0005	0.0026	0.0005	4.998	4.9912		0.192308
	0 17	NC_003027.1_LSDV_NI-2490 SRR21590386	31	26	11744.8	48849.2	0.0026	0.0005	0.0026	0.0005	4.966	4.9591		0.192308
	0 18	NC_003027.1_LSDV_NI-2490 SRR21590383	30	25	11744.5	48849.5	0.0026	0.0005	0.0026	0.0005	4.998	4.9912		0.192308
	0 19	NC_003027.1_LSDV_NI-2490 MW699032.1_LSDV/Russia/Dagestan/2015	29	26	11745.8	48857.2	0.0025	0.0005	0.0025	0.0005	4.6455	4.6395		0.2
	0 20	NC_003027.1_LSDV_NI-2490 MH893760.2_LSDV/Russia/Dagestan/2015	30	29	11744.5	48840.5	0.0026	0.0006	0.0026	0.0006	4.3076	4.302		0.230769
	0 21	NC_003027.1_LSDV_NI-2490 MN995838.1_LSDV_pendik	29	20	11744.3	48849.7	0.0025	0.0004	0.0025	0.0004	6.0395	6.0312		0.16
	0 22	NC_003027.1_LSDV_NI-2490 KX894508.1_LSDV_155920/2012	29	20	11740.7	48835.3	0.0025	0.0004	0.0025	0.0004	6.0396	6.0313		0.16
	0 23	NC_003027.1_LSDV_NI-2490 MN642592.1_LSDV_Kubash/KAZ/16	29	21	11744.3	48849.7	0.0025	0.0004	0.0025	0.0004	5.7518	5.744		0.16
	0 24	NC_003027.1_LSDV_NI-2490 KY702007.1_LSDV_SERBIA/Bujanovac/2016	30	22	11745	48849	0.0026	0.0005	0.0026	0.0005	5.6795	5.6715		0.192308
	0 25	NC_003027.1_LSDV_NI-2490 MT643825.1_LSDV_210LSD-249/BUL/16	29	22	11744.7	48849.3	0.0025	0.0005	0.0025	0.0005	5.4901	5.4827		0.2
	0 26	NC_003027.1_LSDV_NI-2490 KY829023.3_LSDV_Evros/GR/15	29	21	11744.7	48849.3	0.0025	0.0004	0.0025	0.0004	5.7516	5.7438		0.16
	0 27	NC_003027.1_LSDV_NI-2490 MT134042.1_LSDV/Russia/Udmurtiya/2019	230.5	109.5	11738.2	48828.8	0.0196	0.0022	0.0199	0.0022	8.8599	8.7565		0.110553
	0 28	NC_003027.1_LSDV_NI-2490 OM984485.1_LSDV_XJ201901	316.167	114.833	11735	48841	0.0269	0.0024	0.0274	0.0024	11.6517	11.4591		0.0875912
	0 29	NC_003027.1_LSDV_NI-2490 OM984486.1_LSDV_FJ2019	316.167	114.833	11731.3	48820.7	0.027	0.0024	0.0274	0.0024	11.6505	11.4579		0.0875912
	0 30	NC_003027.1_LSDV_NI-2490 MW355944.1_LSDV_China/GD01/2020	316.167	117.833	11731.3	48820.7	0.027	0.0024	0.0274	0.0024	11.3534	11.1662		0.0875912
	0 31	NC_003027.1_LSDV_NI-2490 ON152411.1_LSDV72/PrachuapKhiriKhan/Thailand/2021	316.167	114.833	11731.7	48823.3	0.0269	0.0024	0.0274	0.0024	11.6508	11.4582		0.0875912
	0 32	NC_003027.1_LSDV_NI-2490 OM793602.1_LSDV_Russia_Tomsk_2020	316.167	119.833	11731.7	48823.3	0.0269	0.0025	0.0274	0.0025	11.1639	10.9801		0.0912409
	0 33	NC_003027.1_LSDV_NI-2490 OM793603.1_LSDV_Russia_Khabarovsk_2020	318.167	128.833	11730.8	48824.2	0.0271	0.0026	0.0276	0.0026	10.4506	10.2786		0.0942029
	0 34	NC_003027.1_LSDV_NI-2490 MW732649.1_LSDV/HongKong/2020	313.167	136.833	11728.5	48805.5	0.0267	0.0028	0.0272	0.0028	9.6793	9.5238		0.102941
	0 35	NC_003027.1_LSDV_NI-2490 MZ577076.1_LSDV_20L81_Bang-Thanh/VNM/20	317.167	114.833	11731.7	48823.3	0.027	0.0024	0.0275	0.0024	11.6883	11.4944		0.0872727
	0 36	NC_003027.1_LSDV_NI-2490 MZ577073.1_LSDV_20L42_Quyet-Thang/VNM/20	317.167	114.833	11731.7	48823.3	0.027	0.0024	0.0275	0.0024	11.6883	11.4944		0.0872727
	0 37	NC_003027.1_LSDV_NI-2490 MZ577074.1_LSDV_20L43_Ly-Quoc/VNM/20	317.167	115.833	11731.5	48823.5	0.027	0.0024	0.0275	0.0024	11.5875	11.3954		0.0872727
	0 38	NC_003027.1_LSDV_NI-2490 OL752713.2_LSDV/KM/Taiwan/2020	317.167	114.833	11731.7	48823.3	0.027	0.0024	0.0275	0.0024	11.6883	11.4944		0.0872727
	0 39	NC_003027.1_LSDV_NI-2490 MZ577075.1_LSDV_20L70_Dinh-To/VNM/20	317.167	114.833	11731.7	48823.3	0.027	0.0024	0.0275	0.0024	11.6883	11.4944		0.0872727
	0 40	NC_003027.1_LSDV_NI-2490 OL542833.1_LSDV/Russia/Tyumen/2019	297.667	89.3333	11735.3	48831.7	0.0254	0.0018	0.0258	0.0018	14.0878	13.8651		0.0697674
	0 41	NC_003027.1_LSDV_NI-2490 OM530217.1_LSDV/Russia/Saratov/2019	336.5	113.5	11737	48821	0.0287	0.0023	0.0292	0.0023	12.5545	12.3321		0.0787671
	0 42	NC_003027.1_LSDV_NI-2490 MH646674.1_LSDV/Russia/Saratov/2017	339.5	120.5	11736.7	48821.3	0.0289	0.0025	0.0295	0.0025	11.932	11.7197		0.0847458
	0 43	NC_003027.1_LSDV_NI-2490 MW656252.1_LSDV/Haden/RSA/1954	508.667	175.333	11733.7	48821.3	0.0434	0.0036	0.0447	0.0036	12.4042	12.071		0.0805369
	0 44	NC_003027.1_LSDV_NI-2490 KX764645.1_LSDVNeethling-LSD_vaccine-OBP	508.667	176.333	11732.7	48819.3	0.0434	0.0036	0.0447	0.0036	12.3342	12.0031		0.0805369
	0 45	NC_003027.1_LSDV_NI-2490 MK441838.1_LSDV_Herbivac_LS	508.667	176.333	11732.3	48816.7	0.0434	0.0036	0.0447	0.0036	12.3339	12.0028		0.0805369
	0 46	NC_003027.1_LSDV_NI-2490 AF409138.1_LSDV_Neethling_vaccine_LW_1959	508.667	177.333	11732.7	48819.3	0.0434	0.0036	0.0447	0.0036	12.2645	11.9354		0.0805369
	0 47	NC_003027.1_LSDV_NI-2490 MG972412.1_LSDV_Cro2016	508.667	177.333	11731.7	48811.3	0.0434	0.0036	0.0447	0.0036	12.2636	11.9345		0.0805369
	0 48	NC_003027.1_LSDV_NI-2490 KX764644.1_LSDV_Neethling-Herbivac_vaccine	508.667	177.333	11732.7	48819.3	0.0434	0.0036	0.0447	0.0036	12.2645	11.9354		0.0805369
	0 49	NC_003027.1_LSDV_NI-2490 KX764643.1_LSDV_SIS-Lumpyvax_vaccine	508.667	177.333	11732.7	48819.3	0.0434	0.0036	0.0447	0.0036	12.2645	11.9354		0.0805369
	0 50	NC_003027.1_LSDV_NI-2490 MW435866.1_LSDV_SA-Neethling	506.667	174.333	11733.8	48821.2	0.0432	0.0036	0.0445	0.0036	12.4247	12.0923		0.0808989
	0 51	NC_003027.1_LSDV_NI-2490 MN636839.1_LSD-103-GP-RSA-1991	510.667	175.333	11734.2	48820.8	0.0435	0.0036	0.0448	0.0036	12.4537	12.1179		0.0803571
	0 52	NC_003027.1_LSDV_NI-2490 MN636843.1_LSD-148-GP-RSA-1997	511.667	176.333	11733.5	48818.5	0.0436	0.0036	0.0449	0.0036	12.4081	12.0728		0.0801782
	0 53	NC_003027.1_LSDV_NI-2490 MN636838.1_LSDVLSD-58-LP-RSA-1993	511.667	175.333	11733.2	48818.8	0.0436	0.0036	0.0449	0.0036	12.4795	12.1421		0.0801782
	0 54	NC_003027.1_LSDV_NI-2490 MN636841.1_LSD-220-1-NW-RSA-1993	511.667	175.333	11733.2	48818.8	0.0436	0.0036	0.0449	0.0036	12.4795	12.1421		0.0801782
	0 55	NC_003027.1_LSDV_NI-2490 MN636842.1_LSD-220-2-NW-RSA-1993	511.667	175.333	11733.2	48818.8	0.0436	0.0036	0.0449	0.0036	12.4795	12.1421		0.0801782
	0 56	NC_003027.1_LSDV_NI-2490 MN636840.1_LSD-248-NW-RSA-1993	511.667	175.333	11733.2	48818.8	0.0436	0.0036	0.0449	0.0036	12.4795	12.1421		0.0801782
