# Supplementary material for: Sign of APOBEC editing, purifying selection, frameshift, and in-frame nonsense mutations in the microevolution of lumpy skin disease virus
Source: Front Microbiol. 2023 Nov 14;14:1214414. doi: 10.3389/fmicb.2023.1214414 (PMC10682384; doi:10.3389/fmicb.2023.1214414)
Supplement: Supplementary file 16 [file Table_6.XLSX]

## Sheet: Sheet1
	ompare	Sequence names	Sd	Sn	S	N	ps	pn	ds	dn	ds/dn	ps/pn			dN/dS
	0 1	NC_003027.1_LSDV_NI-2490 MN072619.1_LSDV_Kenya	1	2	11106.8	45656.2	0.0001	0	0.0001	0	2.0554	2.0553			0
	0 2	NC_003027.1_LSDV_NI-2490 KX683219.1_LSDV_KSGP_0240	0	0	11106.7	45656.3	0	0	0	0	nan	nan			0
	0 3	NC_003027.1_LSDV_NI-2490 MW631933.1_LSDV_LSD	0	2	10776.8	44318.2	0	0	0	0	nan	nan			0
	0 4	NC_003027.1_LSDV_NI-2490 AF325528.1_LSDV_NI-2490	0	0	11106.7	45656.3	0	0	0	0	nan	nan			0
	0 5	NC_003027.1_LSDV_NI-2490 OK422492.1_LSDV/Cattle/India/2019/Ranchi-1/P10	0	1	10779.3	44321.7	0	0	0	0	nan	nan			0
	0 6	NC_003027.1_LSDV_NI-2490 OK422493.1_LSDV/Cattle/India/2019/Ranchi-1/P30	0	1	10982.7	45138.3	0	0	0	0	nan	nan			0
	0 7	NC_003027.1_LSDV_NI-2490 OK422494.1_LSDV/Cattle/India/2019/Ranchi-1/P50	0	2	10982.7	45138.3	0	0	0	0	nan	nan			0
	0 8	NC_003027.1_LSDV_NI-2490 ON400507.1_LSDV_208/PVNRTVU/2020	0	1	11106	45654	0	0	0	0	nan	nan			0
	0 9	NC_003027.1_LSDV_NI-2490 OK318001.1_LSDV_isolate_V281	41	12	11104.2	45646.8	0.0037	0.0003	0.0037	0.0003	14.0774	14.0452			0.0810811
	0 10	NC_003027.1_LSDV_NI-2490 MT007950.1_LSDV_Namibia_2016_9F	40	16	11093	45604	0.0036	0.0004	0.0036	0.0004	10.3	10.2777			0.111111
	0 11	NC_003027.1_LSDV_NI-2490 MT007951.1_LSDV_Namibia_2016_10F	42	28	10879	44684	0.0039	0.0006	0.0039	0.0006	6.1744	6.161			0.153846
	0 12	NC_003027.1_LSDV_NI-2490 AF409137.1_LSDV_Neethling_Warmbaths_LW	40	9	11104	45647	0.0036	0.0002	0.0036	0.0002	18.3121	18.2705			0.0555556
	0 13	NC_003027.1_LSDV_NI-2490 MW656253.1_LSDV/280-KZN/RSA/2018	43	9	11104	45647	0.0039	0.0002	0.0039	0.0002	19.6891	19.6408			0.0512821
	0 14	NC_003027.1_LSDV_NI-2490 SRR21590382	41	18	11102.3	45648.7	0.0037	0.0004	0.0037	0.0004	9.386	9.3654			0.108108
	0 15	NC_003027.1_LSDV_NI-2490 SRR21590384	39	18	11101.7	45646.3	0.0035	0.0004	0.0035	0.0004	8.9272	8.9086			0.114286
	0 16	NC_003027.1_LSDV_NI-2490 SRR21590385	41	18	11102.3	45648.7	0.0037	0.0004	0.0037	0.0004	9.386	9.3654			0.108108
	0 17	NC_003027.1_LSDV_NI-2490 SRR21590386	41	18	11102.3	45648.7	0.0037	0.0004	0.0037	0.0004	9.386	9.3654			0.108108
	0 18	NC_003027.1_LSDV_NI-2490 SRR21590383	41	18	11102.3	45648.7	0.0037	0.0004	0.0037	0.0004	9.386	9.3654			0.108108
	0 19	NC_003027.1_LSDV_NI-2490 MW699032.1_LSDV/Russia/Dagestan/2015	43	14	11103.5	45647.5	0.0039	0.0003	0.0039	0.0003	12.657	12.6269			0.0769231
	0 20	NC_003027.1_LSDV_NI-2490 MH893760.2_LSDV/Russia/Dagestan/2015	42	13	11103.2	45647.8	0.0038	0.0003	0.0038	0.0003	13.3136	13.2825			0.0789474
	0 21	NC_003027.1_LSDV_NI-2490 MN995838.1_LSDV_pendik	42	12	11103.3	45647.7	0.0038	0.0003	0.0038	0.0003	14.423	14.3891			0.0789474
	0 22	NC_003027.1_LSDV_NI-2490 KX894508.1_LSDV_155920/2012	42.5	13.5	11100.2	45635.8	0.0038	0.0003	0.0038	0.0003	12.9735	12.9429			0.0789474
	0 23	NC_003027.1_LSDV_NI-2490 MN642592.1_LSDV_Kubash/KAZ/16	43	12	11103.3	45647.7	0.0039	0.0003	0.0039	0.0003	14.7673	14.7317			0.0769231
	0 24	NC_003027.1_LSDV_NI-2490 KY702007.1_LSDV_SERBIA/Bujanovac/2016	42	12	11103.3	45647.7	0.0038	0.0003	0.0038	0.0003	14.423	14.3891			0.0789474
	0 25	NC_003027.1_LSDV_NI-2490 MT643825.1_LSDV_210LSD-249/BUL/16	42	12	11103.3	45647.7	0.0038	0.0003	0.0038	0.0003	14.423	14.3891			0.0789474
	0 26	NC_003027.1_LSDV_NI-2490 KY829023.3_LSDV_Evros/GR/15	42	12	11103.3	45647.7	0.0038	0.0003	0.0038	0.0003	14.423	14.3891			0.0789474
	0 27	NC_003027.1_LSDV_NI-2490 MT134042.1_LSDV/Russia/Udmurtiya/2019	260	115	11106.2	45641.8	0.0234	0.0025	0.0238	0.0025	9.4235	9.2913			0.105042
	0 28	NC_003027.1_LSDV_NI-2490 OM984485.1_LSDV_XJ201901	259	110	11108.8	45642.2	0.0233	0.0024	0.0237	0.0024	9.8117	9.674			0.101266
	0 29	NC_003027.1_LSDV_NI-2490 OM984486.1_LSDV_FJ2019	259	110	11109.2	45644.8	0.0233	0.0024	0.0237	0.0024	9.812	9.6742			0.101266
	0 30	NC_003027.1_LSDV_NI-2490 MW355944.1_LSDV_China/GD01/2020	259	111	11108.8	45645.2	0.0233	0.0024	0.0237	0.0024	9.7238	9.5875			0.101266
	0 31	NC_003027.1_LSDV_NI-2490 ON152411.1_LSDV72/PrachuapKhiriKhan/Thailand/2021	259	111	11109.3	45644.7	0.0233	0.0024	0.0237	0.0024	9.7233	9.5869			0.101266
	0 32	NC_003027.1_LSDV_NI-2490 OM793602.1_LSDV_Russia_Tomsk_2020	257	113	11108.7	45645.3	0.0231	0.0025	0.0235	0.0025	9.4767	9.3452			0.106383
	0 33	NC_003027.1_LSDV_NI-2490 OM793603.1_LSDV_Russia_Khabarovsk_2020	257	114	11108.3	45645.7	0.0231	0.0025	0.0235	0.0025	9.3938	9.2636			0.106383
	0 34	NC_003027.1_LSDV_NI-2490 MW732649.1_LSDV/HongKong/2020	255.5	116.5	11106.8	45638.2	0.023	0.0026	0.0234	0.0026	9.1371	9.0116			0.111111
	0 35	NC_003027.1_LSDV_NI-2490 MZ577076.1_LSDV_20L81_Bang-Thanh/VNM/20	259	111	11109.2	45644.8	0.0233	0.0024	0.0237	0.0024	9.7235	9.5871			0.101266
	0 36	NC_003027.1_LSDV_NI-2490 MZ577073.1_LSDV_20L42_Quyet-Thang/VNM/20	259	111	11109.2	45644.8	0.0233	0.0024	0.0237	0.0024	9.7235	9.5871			0.101266
	0 37	NC_003027.1_LSDV_NI-2490 MZ577074.1_LSDV_20L43_Ly-Quoc/VNM/20	259	111	11109.2	45644.8	0.0233	0.0024	0.0237	0.0024	9.7235	9.5871			0.101266
	0 38	NC_003027.1_LSDV_NI-2490 OL752713.2_LSDV/KM/Taiwan/2020	259	111	11109.2	45644.8	0.0233	0.0024	0.0237	0.0024	9.7235	9.5871			0.101266
	0 39	NC_003027.1_LSDV_NI-2490 MZ577075.1_LSDV_20L70_Dinh-To/VNM/20	259	111	11109.2	45644.8	0.0233	0.0024	0.0237	0.0024	9.7235	9.5871			0.101266
	0 40	NC_003027.1_LSDV_NI-2490 OL542833.1_LSDV/Russia/Tyumen/2019	323	121	11104.3	45643.7	0.0291	0.0027	0.0297	0.0027	11.1711	10.9725			0.0909091
	0 41	NC_003027.1_LSDV_NI-2490 OM530217.1_LSDV/Russia/Saratov/2019	342.5	116.5	11107.2	45640.8	0.0308	0.0026	0.0315	0.0026	12.3149	12.0805			0.0825397
	0 42	NC_003027.1_LSDV_NI-2490 MH646674.1_LSDV/Russia/Saratov/2017	338.5	114.5	11106	45639	0.0305	0.0025	0.0311	0.0025	12.3817	12.1488			0.0803859
	0 43	NC_003027.1_LSDV_NI-2490 MW656252.1_LSDV/Haden/RSA/1954	471	162	11105.3	45636.7	0.0424	0.0035	0.0437	0.0036	12.2698	11.9478			0.0823799
	0 44	NC_003027.1_LSDV_NI-2490 KX764645.1_LSDVNeethling-LSD_vaccine-OBP	471	164	11105.2	45636.8	0.0424	0.0036	0.0437	0.0036	12.12	11.8023			0.0823799
	0 45	NC_003027.1_LSDV_NI-2490 MK441838.1_LSDV_Herbivac_LS	471	164	11105.2	45636.8	0.0424	0.0036	0.0437	0.0036	12.12	11.8023			0.0823799
	0 46	NC_003027.1_LSDV_NI-2490 AF409138.1_LSDV_Neethling_vaccine_LW_1959	471	164	11105.2	45636.8	0.0424	0.0036	0.0437	0.0036	12.12	11.8023			0.0823799
	0 47	NC_003027.1_LSDV_NI-2490 MG972412.1_LSDV_Cro2016	471	164	11105.2	45636.8	0.0424	0.0036	0.0437	0.0036	12.12	11.8023			0.0823799
	0 48	NC_003027.1_LSDV_NI-2490 KX764644.1_LSDV_Neethling-Herbivac_vaccine	471	164	11105.2	45636.8	0.0424	0.0036	0.0437	0.0036	12.12	11.8023			0.0823799
	0 49	NC_003027.1_LSDV_NI-2490 KX764643.1_LSDV_SIS-Lumpyvax_vaccine	471	164	11105.2	45636.8	0.0424	0.0036	0.0437	0.0036	12.12	11.8023			0.0823799
	0 50	NC_003027.1_LSDV_NI-2490 MW435866.1_LSDV_SA-Neethling	472	160	11105	45637	0.0425	0.0035	0.0438	0.0035	12.4512	12.1233			0.0799087
	0 51	NC_003027.1_LSDV_NI-2490 MN636839.1_LSD-103-GP-RSA-1991	471.5	163.5	11105	45640	0.0425	0.0036	0.0437	0.0036	12.1715	11.852			0.0823799
	0 52	NC_003027.1_LSDV_NI-2490 MN636843.1_LSD-148-GP-RSA-1997	471.5	162.5	11105.2	45639.8	0.0425	0.0036	0.0437	0.0036	12.2464	11.9247			0.0823799
	0 53	NC_003027.1_LSDV_NI-2490 MN636838.1_LSDVLSD-58-LP-RSA-1993	471.5	162.5	11105.2	45639.8	0.0425	0.0036	0.0437	0.0036	12.2464	11.9247			0.0823799
	0 54	NC_003027.1_LSDV_NI-2490 MN636841.1_LSD-220-1-NW-RSA-1993	471.5	162.5	11105.2	45639.8	0.0425	0.0036	0.0437	0.0036	12.2464	11.9247			0.0823799
	0 55	NC_003027.1_LSDV_NI-2490 MN636840.1_LSD-248-NW-RSA-1993	471.5	162.5	11105.2	45639.8	0.0425	0.0036	0.0437	0.0036	12.2464	11.9247			0.0823799
	0 56	NC_003027.1_LSDV_NI-2490 MN636842.1_LSD-220-2-NW-RSA-1993	471.5	162.5	11105.2	45639.8	0.0425	0.0036	0.0437	0.0036	12.2464	11.9247			0.0823799
