# Supplementary material for: Sign of APOBEC editing, purifying selection, frameshift, and in-frame nonsense mutations in the microevolution of lumpy skin disease virus
Source: Front Microbiol. 2023 Nov 14;14:1214414. doi: 10.3389/fmicb.2023.1214414 (PMC10682384; doi:10.3389/fmicb.2023.1214414)
Supplement: Supplementary file 17 [file Table_7.XLSX]

## Sheet: Sheet1
		Total Muttion	Transition	Transversion	%		A->G&T->C	G->A&C->T	GG&CC	GA&TC	GC&GC	GT&AC		A	T	G	C	AT	GC		Fraction A->G&T->C	Fraction G->A&C->T		#A->G	#G->A	GG	GA	GC	GT		#T->C	#C->T	CC	TC	GC	AC
	NC_003027.1_LSDV_NI-2490	0	0	0	#DIV/0!		0	0	0	0	0	0		24662	19987	9109	6857	44649	15966		0	0		0	0	0	0	0	0		0	0	0	0	0	0
	MN072619.1_LSDV_Kenya	2	2	0	100		1	1	0	1	0	0		24662	19987	9109	6857	44649	15966		0.00223969	0.00626331		1	1	0	1	0	0		0	0	0	0	0	0
	KX683219.1_LSDV_KSGP_0240	1	0	1	0		0	0	0	0	0	0		24663	19987	9109	6856	44650	15965		0	0		0	0	0	0	0	0		0	0	0	0	0	0
	MW631933.1_LSDV_LSD	1	0	1	0		0	0	0	0	0	0		23988	19406	8814	6632	43394	15446		0	0		0	0	0	0	0	0		0	0	0	0	0	0
	AF325528.1_LSDV_NI-2490	0	0	0	#DIV/0!		0	0	0	0	0	0		24662	19987	9109	6857	44649	15966		0	0		0	0	0	0	0	0		0	0	0	0	0	0
	OK422492.1_LSDV/Cattle/India/2019/Ranchi-1/P10	2	0	2	0		0	0	0	0	0	0		24035	19445	8828	6651	43480	15479		0	0		0	0	0	0	0	0		0	0	0	0	0	0
	OK422493.1_LSDV/Cattle/India/2019/Ranchi-1/P30	2	0	2	0		0	0	0	0	0	0		23953	19349	8799	6624	43302	15423		0	0		0	0	0	0	0	0		0	0	0	0	0	0
	OK422494.1_LSDV/Cattle/India/2019/Ranchi-1/P50	2	0	2	0		0	0	0	0	0	0		20531	16427	7641	5756	36958	13397		0	0		0	0	0	0	0	0		0	0	0	0	0	0
	ON400507.1_LSDV_208/PVNRTVU/2020	2	0	2	0		0	0	0	0	0	0		23986	19388	8809	6632	43374	15441		0	0		0	0	0	0	0	0		0	0	0	0	0	0
	OK318001.1_LSDV_isolate_V281	52	42	10	80.7692		18	24	6	7	5	6		24666	19994	9106	6855	44660	15961		0.0403045	0.150367		10	13	4	3	3	3		8	11	2	4	2	3
	MT007950.1_LSDV_Namibia_2016_9F	53	42	11	79.2453		16	26	5	11	6	4		24664	19991	9100	6848	44655	15948		0.0358303	0.16303		8	13	3	6	3	1		8	13	2	5	3	3
	MT007951.1_LSDV_Namibia_2016_10F	62	41	21	66.129		15	26	5	11	6	4		24164	19624	8947	6747	43788	15694		0.034256	0.165668		7	13	3	6	3	1		8	13	2	5	3	3
	AF409137.1_LSDV_Neethling_Warmbaths_LW	48	38	10	79.1667		16	22	5	8	5	4		24663	19992	9106	6851	44655	15957		0.0358303	0.137871		8	9	3	3	2	1		8	13	2	5	3	3
	MW656253.1_LSDV/280-KZN/RSA/2018	50	40	10	80		16	24	7	8	5	4		24664	19993	9105	6850	44657	15955		0.0358286	0.150423		8	10	4	3	2	1		8	14	3	5	3	3
	SRR21590382	56	45	11	80.3571		17	28	5	14	5	4		24670	19990	9097	6852	44660	15949		0.0380654	0.17556		8	16	3	9	3	1		9	12	2	5	2	3
	SRR21590384	55	44	11	80		16	28	5	14	5	4		24671	19990	9096	6852	44661	15948		0.0358254	0.175571		7	16	3	9	3	1		9	12	2	5	2	3
	SRR21590385	55	44	11	80		16	28	5	14	5	4		24671	19990	9096	6852	44661	15948		0.0358254	0.175571		7	16	3	9	3	1		9	12	2	5	2	3
	SRR21590386	57	45	12	78.9474		17	28	5	14	5	4		24669	19990	9098	6852	44659	15950		0.0380662	0.175549		8	16	3	9	3	1		9	12	2	5	2	3
	SRR21590383	55	44	11	80		16	28	5	14	5	4		24671	19990	9096	6852	44661	15948		0.0358254	0.175571		7	16	3	9	3	1		9	12	2	5	2	3
	MW699032.1_LSDV/Russia/Dagestan/2015	55	42	13	76.3636		17	25	5	12	4	4		24667	19986	9105	6854	44653	15959		0.0380714	0.156651		8	13	3	7	2	1		9	12	2	5	2	3
	MH893760.2_LSDV/Russia/Dagestan/2015	59	43	16	72.8814		18	25	5	12	4	4		24654	19982	9107	6855	44636	15962		0.0403262	0.156622		9	13	3	7	2	1		9	12	2	5	2	3
	MN995838.1_LSDV_pendik	49	40	9	81.6327		16	24	5	11	4	4		24664	19992	9101	6852	44656	15953		0.0358295	0.150442		8	12	3	6	2	1		8	12	2	5	2	3
	KX894508.1_LSDV_155920/2012	49	40	9	81.6327		16	24	5	11	4	4		24661	19985	9099	6849	44646	15948		0.0358375	0.150489		8	12	3	6	2	1		8	12	2	5	2	3
	MN642592.1_LSDV_Kubash/KAZ/16	50	41	9	82		16	25	5	12	4	4		24665	19992	9100	6852	44657	15952		0.0358286	0.15672		8	13	3	7	2	1		8	12	2	5	2	3
	KY702007.1_LSDV_SERBIA/Bujanovac/2016	52	43	9	82.6923		17	26	5	12	5	4		24665	19992	9100	6852	44657	15952		0.0380679	0.162989		9	14	3	7	3	1		8	12	2	5	2	3
	MT643825.1_LSDV_210LSD-249/BUL/16	51	42	9	82.3529		16	26	5	12	5	4		24666	19992	9099	6852	44658	15951		0.0358278	0.162999		8	14	3	7	3	1		8	12	2	5	2	3
	KY829023.3_LSDV_Evros/GR/15	50	41	9	82		16	25	5	11	5	4		24665	19992	9100	6852	44657	15952		0.0358286	0.15672		8	13	3	6	3	1		8	12	2	5	2	3
	MT134042.1_LSDV/Russia/Udmurtiya/2019	340	266	74	78.2353		130	136	18	30	34	54		24660	19982	9092	6849	44642	15941		0.291206	0.853146		63	70	9	18	18	25		67	66	9	12	16	29
	OM984485.1_LSDV_XJ201901	432	329	103	76.1574		164	165	24	33	40	68		24649	19990	9109	6849	44639	15958		0.367392	1.03396		86	83	13	18	18	34		78	82	11	15	22	34
	OM984486.1_LSDV_FJ2019	431	328	103	76.1021		163	165	24	33	40	68		24641	19980	9106	6847	44621	15953		0.365299	1.03429		85	83	13	18	18	34		78	82	11	15	22	34
	MW355944.1_LSDV_China/GD01/2020	434	328	106	75.576		163	165	24	33	40	68		24641	19979	9107	6847	44620	15954		0.365307	1.03422		85	83	13	18	18	34		78	82	11	15	22	34
	ON152411.1_LSDV72/PrachuapKhiriKhan/Thailand/2021	431	328	103	76.1021		163	165	24	33	40	68		24641	19981	9106	6847	44622	15953		0.365291	1.03429		85	83	13	18	18	34		78	82	11	15	22	34
	OM793602.1_LSDV_Russia_Tomsk_2020	436	330	106	75.6881		163	167	24	35	40	68		24646	19978	9104	6847	44624	15951		0.365274	1.04696		85	85	13	20	18	34		78	82	11	15	22	34
	OM793603.1_LSDV_Russia_Khabarovsk_2020	447	333	114	74.4966		164	169	24	35	41	69		24654	19974	9102	6845	44628	15947		0.367482	1.05976		86	87	13	20	19	35		78	82	11	15	22	34
	MW732649.1_LSDV/HongKong/2020	452	327	125	72.3451		159	168	25	34	40	69		24638	19976	9097	6848	44614	15945		0.35639	1.05362		84	86	14	19	18	35		75	82	11	15	22	34
	MZ577076.1_LSDV_20L81_Bang-Thanh/VNM/20	432	329	103	76.1574		163	166	25	33	40	68		24641	19982	9106	6846	44623	15952		0.365282	1.04062		85	83	13	18	18	34		78	83	12	15	22	34
	MZ577073.1_LSDV_20L42_Quyet-Thang/VNM/20	432	329	103	76.1574		163	166	25	33	40	68		24641	19982	9106	6846	44623	15952		0.365282	1.04062		85	83	13	18	18	34		78	83	12	15	22	34
	MZ577074.1_LSDV_20L43_Ly-Quoc/VNM/20	433	330	103	76.2125		163	167	25	33	40	69		24641	19983	9106	6845	44624	15951		0.365274	1.04696		85	83	13	18	18	34		78	84	12	15	22	35
	OL752713.2_LSDV/KM/Taiwan/2020	432	329	103	76.1574		163	166	25	33	40	68		24641	19982	9106	6846	44623	15952		0.365282	1.04062		85	83	13	18	18	34		78	83	12	15	22	34
	MZ577075.1_LSDV_20L70_Dinh-To/VNM/20	432	329	103	76.1574		163	166	25	33	40	68		24641	19982	9106	6846	44623	15952		0.365282	1.04062		85	83	13	18	18	34		78	83	12	15	22	34
	OL542833.1_LSDV/Russia/Tyumen/2019	387	299	88	77.261		145	154	21	34	46	53		24686	19962	9074	6865	44648	15939		0.324763	0.966184		59	82	11	20	23	28		86	72	10	14	23	25
	OM530217.1_LSDV/Russia/Saratov/2019	450	354	96	78.6667		180	174	21	33	49	71		24643	19987	9110	6845	44630	15955		0.403316	1.09057		95	82	10	20	22	30		85	92	11	13	27	41
	MH646674.1_LSDV/Russia/Saratov/2017	460	354	106	76.9565		181	173	21	33	48	71		24637	19978	9114	6847	44615	15961		0.405693	1.08389		96	81	10	20	21	30		85	92	11	13	27	41
	MW656252.1_LSDV/Haden/RSA/1954	684	539	145	78.8012		268	271	37	58	67	109		24657	19981	9092	6857	44638	15949		0.600385	1.69917		131	138	19	33	33	53		137	133	18	25	34	56
	KX764645.1_LSDVNeethling-LSD_vaccine-OBP	685	539	146	78.6861		268	271	37	58	67	109		24658	19979	9092	6857	44637	15949		0.600399	1.69917		131	138	19	33	33	53		137	133	18	25	34	56
	MK441838.1_LSDV_Herbivac_LS	685	539	146	78.6861		268	271	37	58	67	109		24657	19978	9092	6857	44635	15949		0.600426	1.69917		131	138	19	33	33	53		137	133	18	25	34	56
	AF409138.1_LSDV_Neethling_vaccine_LW_1959	686	540	146	78.7172		268	272	37	58	68	109		24658	19980	9092	6856	44638	15948		0.600385	1.70554		131	138	19	33	33	53		137	134	18	25	35	56
	MG972412.1_LSDV_Cro2016	686	539	147	78.5714		268	271	37	58	67	109		24655	19979	9091	6857	44634	15948		0.600439	1.69927		131	138	19	33	33	53		137	133	18	25	34	56
	KX764644.1_LSDV_Neethling-Herbivac_vaccine	686	539	147	78.5714		268	271	37	58	67	109		24658	19980	9091	6857	44638	15948		0.600385	1.69927		131	138	19	33	33	53		137	133	18	25	34	56
	KX764643.1_LSDV_SIS-Lumpyvax_vaccine	686	539	147	78.5714		268	271	37	58	67	109		24658	19980	9091	6857	44638	15948		0.600385	1.69927		131	138	19	33	33	53		137	133	18	25	34	56
	MW435866.1_LSDV_SA-Neethling	681	536	145	78.7078		266	270	37	57	67	109		24653	19977	9092	6856	44630	15948		0.596012	1.693		131	138	19	32	34	53		135	132	18	25	33	56
	MN636839.1_LSD-103-GP-RSA-1991	686	541	145	78.863		270	271	38	57	67	109		24656	19978	9095	6858	44634	15953		0.60492	1.69874		131	138	20	32	33	53		139	133	18	25	34	56
	MN636843.1_LSD-148-GP-RSA-1997	688	542	146	78.7791		271	271	38	58	66	109		24656	19977	9093	6860	44633	15953		0.607174	1.69874		131	139	20	33	33	53		140	132	18	25	33	56
	MN636838.1_LSDVLSD-58-LP-RSA-1993	687	541	146	78.7482		270	271	38	58	66	109		24656	19978	9093	6859	44634	15952		0.60492	1.69885		131	139	20	33	33	53		139	132	18	25	33	56
	MN636841.1_LSD-220-1-NW-RSA-1993	687	541	146	78.7482		270	271	38	58	66	109		24656	19978	9093	6859	44634	15952		0.60492	1.69885		131	139	20	33	33	53		139	132	18	25	33	56
	MN636840.1_LSD-248-NW-RSA-1993	687	541	146	78.7482		270	271	38	58	66	109		24656	19978	9093	6859	44634	15952		0.60492	1.69885		131	139	20	33	33	53		139	132	18	25	33	56
	MN636842.1_LSD-220-2-NW-RSA-1993	687	541	146	78.7482		270	271	38	58	66	109		24656	19978	9093	6859	44634	15952		0.60492	1.69885		131	139	20	33	33	53		139	132	18	25	33	56
