# Supplementary material for: Sign of APOBEC editing, purifying selection, frameshift, and in-frame nonsense mutations in the microevolution of lumpy skin disease virus
Source: Front Microbiol. 2023 Nov 14;14:1214414. doi: 10.3389/fmicb.2023.1214414 (PMC10682384; doi:10.3389/fmicb.2023.1214414)
Supplement: Supplementary file 18 [file Table_8.XLSX]

## Sheet: Sheet1
		Total Muttion	Transition	Transversion	%	A->G&T->C	G->A&C->T	GG&CC	GA&TC	GC&GC	GT&AC		A	T	G	C	AT	GC		Fraction A->G&T->C	Fraction G->A&C->T		#A->G	#G->A	GG	GA	GC	GT		#T->C	#C->T	CC	TC	GC	AC
	NC_003027.1_LSDV_NI-2490	0	0	0	#DIV/0!	0	0	0	0	0	0		22583	19171	8419	6605	41754	15024		0	0		0	0	0	0	0	0		0	0	0	0	0	0
	MN072619.1_LSDV_Kenya	3	1	2	33.3333	1	0	0	0	0	0		22581	19171	8419	6607	41752	15026		0.00239509	0		0	0	0	0	0	0		1	0	0	0	0	0
	KX683219.1_LSDV_KSGP_0240	0	0	0	#DIV/0!	0	0	0	0	0	0		22583	19171	8419	6605	41754	15024		0	0		0	0	0	0	0	0		0	0	0	0	0	0
	MW631933.1_LSDV_LSD	2	0	2	0	0	0	0	0	0	0		21950	18626	8137	6397	40576	14534		0	0		0	0	0	0	0	0		0	0	0	0	0	0
	AF325528.1_LSDV_NI-2490	0	0	0	#DIV/0!	0	0	0	0	0	0		22583	19171	8419	6605	41754	15024		0	0		0	0	0	0	0	0		0	0	0	0	0	0
	OK422492.1_LSDV/Cattle/India/2019/Ranchi-1/P10	1	0	1	0	0	0	0	0	0	0		21953	18629	8138	6399	40582	14537		0	0		0	0	0	0	0	0		0	0	0	0	0	0
	OK422493.1_LSDV/Cattle/India/2019/Ranchi-1/P30	1	0	1	0	0	0	0	0	0	0		22317	18977	8306	6538	41294	14844		0	0		0	0	0	0	0	0		0	0	0	0	0	0
	OK422494.1_LSDV/Cattle/India/2019/Ranchi-1/P50	2	1	1	50	0	1	0	0	1	0		22318	18977	8305	6538	41295	14843		0	0.00673718		0	1	0	0	1	0		0	0	0	0	0	0
	ON400507.1_LSDV_208/PVNRTVU/2020	1	0	1	0	0	0	0	0	0	0		22583	19171	8419	6604	41754	15023		0	0		0	0	0	0	0	0		0	0	0	0	0	0
	OK318001.1_LSDV_isolate_V281	53	44	9	83.0189	28	16	3	3	4	6		22583	19158	8425	6612	41741	15037		0.0670803	0.106404		10	6	2	0	1	3		18	10	1	3	3	3
	MT007950.1_LSDV_Namibia_2016_9F	56	48	8	85.7143	25	23	2	11	4	6		22555	19152	8418	6603	41707	15021		0.059942	0.153119		9	10	2	4	1	3		16	13	0	7	3	3
	MT007951.1_LSDV_Namibia_2016_10F	70	46	24	65.7143	25	21	2	9	4	6		22074	18752	8288	6488	40826	14776		0.0612355	0.142122		9	8	2	2	1	3		16	13	0	7	3	3
	AF409137.1_LSDV_Neethling_Warmbaths_LW	49	42	7	85.7143	25	17	2	5	4	6		22587	19160	8423	6610	41747	15033		0.0598845	0.113085		9	7	2	1	1	3		16	10	0	4	3	3
	MW656253.1_LSDV/280-KZN/RSA/2018	52	44	8	84.6154	25	19	4	5	4	6		22588	19162	8421	6609	41750	15030		0.0598802	0.126414		9	8	3	1	1	3		16	11	1	4	3	3
	SRR21590382	59	49	10	83.0508	25	24	3	9	4	8		22589	19167	8421	6602	41756	15023		0.0598716	0.159755		9	8	2	1	1	4		16	16	1	8	3	4
	SRR21590384	57	47	10	82.4561	23	24	3	9	4	8		22589	19166	8419	6602	41755	15021		0.0550832	0.159776		7	8	2	1	1	4		16	16	1	8	3	4
	SRR21590385	59	49	10	83.0508	25	24	3	9	4	8		22589	19167	8421	6602	41756	15023		0.0598716	0.159755		9	8	2	1	1	4		16	16	1	8	3	4
	SRR21590386	59	49	10	83.0508	25	24	3	9	4	8		22587	19167	8421	6600	41754	15021		0.0598745	0.159776		9	8	2	1	1	4		16	16	1	8	3	4
	SRR21590383	59	49	10	83.0508	25	24	3	9	4	8		22589	19167	8421	6602	41756	15023		0.0598716	0.159755		9	8	2	1	1	4		16	16	1	8	3	4
	MW699032.1_LSDV/Russia/Dagestan/2015	57	49	8	85.9649	26	23	3	9	5	6		22587	19165	8422	6606	41752	15028		0.0622725	0.153048		10	9	3	2	1	3		16	14	0	7	4	3
	MH893760.2_LSDV/Russia/Dagestan/2015	55	47	8	85.4545	25	22	2	9	5	6		22587	19165	8422	6606	41752	15028		0.0598774	0.146393		9	8	2	2	1	3		16	14	0	7	4	3
	MN995838.1_LSDV_pendik	54	47	7	87.037	25	22	2	9	5	6		22588	19164	8422	6606	41752	15028		0.0598774	0.146393		9	8	2	2	1	3		16	14	0	7	4	3
	KX894508.1_LSDV_155920/2012	56	47	9	83.9286	25	22	2	9	5	6		22585	19157	8420	6603	41742	15023		0.0598917	0.146442		9	8	2	2	1	3		16	14	0	7	4	3
	MN642592.1_LSDV_Kubash/KAZ/16	55	48	7	87.2727	25	23	3	9	5	6		22589	19164	8421	6606	41753	15027		0.0598759	0.153058		9	9	3	2	1	3		16	14	0	7	4	3
	KY702007.1_LSDV_SERBIA/Bujanovac/2016	54	47	7	87.037	25	22	2	9	5	6		22588	19164	8422	6606	41752	15028		0.0598774	0.146393		9	8	2	2	1	3		16	14	0	7	4	3
	MT643825.1_LSDV_210LSD-249/BUL/16	54	47	7	87.037	25	22	2	9	5	6		22588	19164	8422	6606	41752	15028		0.0598774	0.146393		9	8	2	2	1	3		16	14	0	7	4	3
	KY829023.3_LSDV_Evros/GR/15	54	47	7	87.037	25	22	2	9	5	6		22588	19164	8422	6606	41752	15028		0.0598774	0.146393		9	8	2	2	1	3		16	14	0	7	4	3
	MT134042.1_LSDV/Russia/Udmurtiya/2019	375	285	90	76	153	132	18	51	23	40		22567	19167	8422	6622	41734	15044		0.366608	0.877426		76	63	10	27	12	14		77	69	8	24	11	26
	OM984485.1_LSDV_XJ201901	369	295	74	79.9458	159	136	22	51	25	38		22571	19162	8423	6623	41733	15046		0.380993	0.903895		81	70	13	27	12	18		78	66	9	24	13	20
	OM984486.1_LSDV_FJ2019	369	295	74	79.9458	159	136	22	51	25	38		22571	19162	8424	6623	41733	15047		0.380993	0.903835		81	70	13	27	12	18		78	66	9	24	13	20
	MW355944.1_LSDV_China/GD01/2020	370	295	75	79.7297	159	136	22	51	25	38		22572	19161	8424	6623	41733	15047		0.380993	0.903835		81	70	13	27	12	18		78	66	9	24	13	20
	ON152411.1_LSDV72/PrachuapKhiriKhan/Thailand/2021	370	296	74	80	159	137	23	51	25	38		22571	19163	8424	6622	41734	15046		0.380984	0.910541		81	70	13	27	12	18		78	67	10	24	13	20
	OM793602.1_LSDV_Russia_Tomsk_2020	370	294	76	79.4595	157	137	22	51	25	39		22571	19165	8424	6620	41736	15044		0.376174	0.910662		81	70	13	27	12	18		76	67	9	24	13	21
	OM793603.1_LSDV_Russia_Khabarovsk_2020	371	294	77	79.2453	157	137	22	51	25	39		22571	19166	8423	6620	41737	15043		0.376165	0.910723		81	70	13	27	12	18		76	67	9	24	13	21
	MW732649.1_LSDV/HongKong/2020	373	297	76	79.6247	159	138	22	53	25	38		22572	19157	8424	6621	41729	15045		0.38103	0.917248		81	72	13	29	12	18		78	66	9	24	13	20
	MZ577076.1_LSDV_20L81_Bang-Thanh/VNM/20	370	296	74	80	159	137	22	52	25	38		22572	19162	8423	6623	41734	15046		0.380984	0.910541		81	71	13	28	12	18		78	66	9	24	13	20
	MZ577073.1_LSDV_20L42_Quyet-Thang/VNM/20	370	296	74	80	159	137	22	52	25	38		22572	19162	8423	6623	41734	15046		0.380984	0.910541		81	71	13	28	12	18		78	66	9	24	13	20
	MZ577074.1_LSDV_20L43_Ly-Quoc/VNM/20	370	296	74	80	159	137	22	52	25	38		22572	19162	8423	6623	41734	15046		0.380984	0.910541		81	71	13	28	12	18		78	66	9	24	13	20
	OL752713.2_LSDV/KM/Taiwan/2020	370	296	74	80	159	137	22	52	25	38		22572	19162	8423	6623	41734	15046		0.380984	0.910541		81	71	13	28	12	18		78	66	9	24	13	20
	MZ577075.1_LSDV_20L70_Dinh-To/VNM/20	370	296	74	80	159	137	22	52	25	38		22572	19162	8423	6623	41734	15046		0.380984	0.910541		81	71	13	28	12	18		78	66	9	24	13	20
	OL542833.1_LSDV/Russia/Tyumen/2019	444	358	86	80.6306	176	182	28	63	37	54		22594	19175	8408	6606	41769	15014		0.421365	1.2122		92	97	18	33	19	27		84	85	10	30	18	27
	OM530217.1_LSDV/Russia/Saratov/2019	459	362	97	78.8671	180	182	25	58	39	60		22590	19177	8403	6616	41767	15019		0.430962	1.2118		85	90	16	28	19	27		95	92	9	30	20	33
	MH646674.1_LSDV/Russia/Saratov/2017	453	355	98	78.3664	177	178	25	58	37	58		22586	19172	8400	6621	41758	15021		0.423871	1.18501		83	89	16	28	18	27		94	89	9	30	19	31
	MW656252.1_LSDV/Haden/RSA/1954	633	511	122	80.7267	256	255	35	86	52	82		22583	19180	8417	6603	41763	15020		0.612983	1.69774		130	124	20	43	23	38		126	131	15	43	29	44
	KX764645.1_LSDVNeethling-LSD_vaccine-OBP	635	513	122	80.7874	256	257	35	86	53	83		22584	19181	8416	6602	41765	15018		0.612953	1.71128		130	125	20	43	24	38		126	132	15	43	29	45
	MK441838.1_LSDV_Herbivac_LS	635	513	122	80.7874	256	257	35	86	53	83		22584	19181	8416	6602	41765	15018		0.612953	1.71128		130	125	20	43	24	38		126	132	15	43	29	45
	AF409138.1_LSDV_Neethling_vaccine_LW_1959	635	513	122	80.7874	256	257	35	86	53	83		22584	19181	8416	6602	41765	15018		0.612953	1.71128		130	125	20	43	24	38		126	132	15	43	29	45
	MG972412.1_LSDV_Cro2016	635	513	122	80.7874	256	257	35	86	53	83		22584	19181	8416	6602	41765	15018		0.612953	1.71128		130	125	20	43	24	38		126	132	15	43	29	45
	KX764644.1_LSDV_Neethling-Herbivac_vaccine	635	513	122	80.7874	256	257	35	86	53	83		22584	19181	8416	6602	41765	15018		0.612953	1.71128		130	125	20	43	24	38		126	132	15	43	29	45
	KX764643.1_LSDV_SIS-Lumpyvax_vaccine	635	513	122	80.7874	256	257	35	86	53	83		22584	19181	8416	6602	41765	15018		0.612953	1.71128		130	125	20	43	24	38		126	132	15	43	29	45
	MW435866.1_LSDV_SA-Neethling	632	510	122	80.6962	256	254	36	85	52	81		22582	19183	8421	6603	41765	15024		0.612953	1.69063		130	123	21	42	23	37		126	131	15	43	29	44
	MN636839.1_LSD-103-GP-RSA-1991	635	510	125	80.315	255	255	35	86	52	82		22586	19180	8415	6603	41766	15018		0.610544	1.69796		128	124	20	43	23	38		127	131	15	43	29	44
	MN636843.1_LSD-148-GP-RSA-1997	634	509	125	80.2839	255	254	35	86	52	81		22585	19180	8416	6603	41765	15019		0.610559	1.69119		128	123	20	43	23	37		127	131	15	43	29	44
	MN636838.1_LSDVLSD-58-LP-RSA-1993	634	509	125	80.2839	255	254	35	86	52	81		22585	19180	8416	6603	41765	15019		0.610559	1.69119		128	123	20	43	23	37		127	131	15	43	29	44
	MN636841.1_LSD-220-1-NW-RSA-1993	634	509	125	80.2839	255	254	35	86	52	81		22585	19180	8416	6603	41765	15019		0.610559	1.69119		128	123	20	43	23	37		127	131	15	43	29	44
	MN636840.1_LSD-248-NW-RSA-1993	634	509	125	80.2839	255	254	35	86	52	81		22585	19180	8416	6603	41765	15019		0.610559	1.69119		128	123	20	43	23	37		127	131	15	43	29	44
	MN636842.1_LSD-220-2-NW-RSA-1993	634	509	125	80.2839	255	254	35	86	52	81		22585	19180	8416	6603	41765	15019		0.610559	1.69119		128	123	20	43	23	37		127	131	15	43	29	44

## Sheet: Sheet2
			A	T	G	C
			22583	19171	8419	6605
			22581	19171	8419	6607
			22583	19171	8419	6605
			21950	18626	8137	6397
			22583	19171	8419	6605
			21953	18629	8138	6399
			22317	18977	8306	6538
			22318	18977	8305	6538
			22583	19171	8419	6604
			22583	19158	8425	6612
			22555	19152	8418	6603
			22074	18752	8288	6488
			22587	19160	8423	6610
			22588	19162	8421	6609
			22589	19167	8421	6602
			22589	19166	8419	6602
			22589	19167	8421	6602
			22587	19167	8421	6600
			22589	19167	8421	6602
			22587	19165	8422	6606
			22587	19165	8422	6606
			22588	19164	8422	6606
			22585	19157	8420	6603
			22589	19164	8421	6606
			22588	19164	8422	6606
			22588	19164	8422	6606
			22588	19164	8422	6606
			22567	19167	8422	6622
			22571	19162	8423	6623
			22571	19162	8424	6623
			22572	19161	8424	6623
			22571	19163	8424	6622
			22571	19165	8424	6620
			22571	19166	8423	6620
			22572	19157	8424	6621
			22572	19162	8423	6623
			22572	19162	8423	6623
			22572	19162	8423	6623
			22572	19162	8423	6623
			22572	19162	8423	6623
			22594	19175	8408	6606
			22590	19177	8403	6616
			22586	19172	8400	6621
			22583	19180	8417	6603
			22584	19181	8416	6602
			22584	19181	8416	6602
			22584	19181	8416	6602
			22584	19181	8416	6602
			22584	19181	8416	6602
			22584	19181	8416	6602
			22582	19183	8421	6603
			22586	19180	8415	6603
			22585	19180	8416	6603
			22585	19180	8416	6603
			22585	19180	8416	6603
			22585	19180	8416	6603
			22585	19180	8416	6603
