# Supplementary material for: Sign of APOBEC editing, purifying selection, frameshift, and in-frame nonsense mutations in the microevolution of lumpy skin disease virus
Source: Front Microbiol. 2023 Nov 14;14:1214414. doi: 10.3389/fmicb.2023.1214414 (PMC10682384; doi:10.3389/fmicb.2023.1214414)
Supplement: Supplementary file 19 [file Table_9.XLSX]

## Sheet: Sheet1
		Total Muttion	Transition	Transversion	%	A->G&T->C	G->A&C->T	GG&CC	GA&TC	GC&GC	GT&AC		A	T	G	C	AT	GC		Fraction A->G&T->C	Fraction G->A&C->T		#A->G	#G->A	GG	GA	GC	GT		#T->C	#C->T	CC	TC	GC	AC
	NC_003027.1_LSDV_NI-2490	0	0	0	0	0	0	0	0	0	0		56748	54956	19888	19181	111704	39069		0	0		0	0	0	0	0	0		0	0	0	0	0	0
	MN072619.1_LSDV_Kenya	5	3	2	60	2	1	0	1	0	0		56594	54800	19822	19113	111394	38935		0.00179543	0.00256838		2	1	0	1	0	0		0	0	0	0	0	0
	KX683219.1_LSDV_KSGP_0240	2	0	2	0	0	0	0	0	0	0		56749	54885	19869	19153	111634	39022		0	0		0	0	0	0	0	0		0	0	0	0	0	0
	MW631933.1_LSDV_LSD	3	0	3	0	0	0	0	0	0	0		55090	53304	19204	18492	108394	37696		0	0		0	0	0	0	0	0		0	0	0	0	0	0
	AF325528.1_LSDV_NI-2490	0	0	0	0	0	0	0	0	0	0		56748	54956	19888	19181	111704	39069		0	0		0	0	0	0	0	0		0	0	0	0	0	0
	OK422492.1_LSDV/Cattle/India/2019/Ranchi-1/P10	3	0	3	0	0	0	0	0	0	0		55131	53318	19212	18509	108449	37721		0	0		0	0	0	0	0	0		0	0	0	0	0	0
	OK422493.1_LSDV/Cattle/India/2019/Ranchi-1/P30	4	0	4	0	0	0	0	0	0	0		55610	53739	19404	18730	109349	38134		0	0		0	0	0	0	0	0		0	0	0	0	0	0
	OK422494.1_LSDV/Cattle/India/2019/Ranchi-1/P50	5	1	4	20	0	1	0	0	1	0		52057	50725	18221	17838	102782	36059		0	0.00277323		0	0	0	0	0	0		0	1	0	0	1	0
	ON400507.1_LSDV_208/PVNRTVU/2020	4	0	4	0	0	0	0	0	0	0		55806	54070	19462	18850	109876	38312		0	0		0	0	0	0	0	0		0	0	0	0	0	0
	OK318001.1_LSDV_isolate_V281	137	110	27	80.292	57	53	11	15	13	14		56694	54941	19878	19168	111635	39046		0.0510593	0.135737		33	30	6	10	7	7		24	23	5	5	6	7
	MT007950.1_LSDV_Namibia_2016_9F	141	114	27	80.8511	51	63	8	28	15	12		56645	54824	19847	19138	111469	38985		0.0457526	0.161601		29	34	4	18	7	5		22	29	4	10	8	7
	MT007951.1_LSDV_Namibia_2016_10F	168	110	58	65.4762	49	61	8	26	15	12		55057	53287	19406	18750	108344	38156		0.0452263	0.15987		28	34	4	18	7	5		21	27	4	8	8	7
	AF409137.1_LSDV_Neethling_Warmbaths_LW	140	108	32	77.1429	54	54	9	19	14	12		56749	54967	19893	19184	111716	39077		0.0483369	0.138189		30	28	4	13	6	5		24	26	5	6	8	7
	MW656253.1_LSDV/280-KZN/RSA/2018	132	107	25	81.0606	50	57	13	18	14	12		56599	54815	19817	19104	111414	38921		0.0448777	0.146451		29	29	6	12	6	5		21	28	7	6	8	7
	SRR21590382	147	118	29	80.2721	53	65	9	28	14	14		56755	54962	19868	19180	111717	39048		0.0474413	0.166462		30	41	5	22	8	6		23	24	4	6	6	8
	SRR21590384	143	115	28	80.4196	50	65	9	28	14	14		56762	54967	19870	19178	111729	39048		0.0447511	0.166462		29	41	5	22	8	6		21	24	4	6	6	8
	SRR21590385	146	117	29	80.137	52	65	9	28	14	14		56756	54962	19867	19180	111718	39047		0.0465458	0.166466		29	41	5	22	8	6		23	24	4	6	6	8
	SRR21590386	148	118	30	79.7297	53	65	9	28	14	14		56747	54952	19867	19180	111699	39047		0.0474489	0.166466		30	41	5	22	8	6		23	24	4	6	6	8
	SRR21590383	146	117	29	80.137	52	65	9	28	14	14		56756	54962	19867	19180	111718	39047		0.0465458	0.166466		29	41	5	22	8	6		23	24	4	6	6	8
	MW699032.1_LSDV/Russia/Dagestan/2015	145	114	31	78.6207	52	62	9	28	13	12		56603	54809	19819	19113	111412	38932		0.0466736	0.159252		29	35	4	19	7	5		23	27	5	9	6	7
	MH893760.2_LSDV/Russia/Dagestan/2015	159	118	41	74.2138	54	64	9	28	14	12		56734	54944	19880	19178	111678	39058		0.0483533	0.163859		30	36	4	19	7	5		24	28	5	9	7	7
	MN995838.1_LSDV_pendik	146	113	33	77.3973	51	62	8	26	16	12		56730	54950	19867	19168	111680	39035		0.0456662	0.158832		29	35	4	18	8	5		22	27	4	8	8	7
	KX894508.1_LSDV_155920/2012	162	117	45	72.2222	53	64	10	26	14	14		56696	54885	19846	19135	111581	38981		0.0474991	0.164183		32	35	5	18	7	5		21	29	5	8	7	9
	MN642592.1_LSDV_Kubash/KAZ/16	136	111	25	81.6176	50	61	9	27	13	12		56648	54869	19834	19134	111517	38968		0.0448362	0.156539		29	35	4	19	7	5		21	26	5	8	6	7
	KY702007.1_LSDV_SERBIA/Bujanovac/2016	147	114	33	77.551	51	63	8	27	16	12		56714	54928	19859	19160	111642	39019		0.0456817	0.16146		30	37	4	19	9	5		21	26	4	8	7	7
	MT643825.1_LSDV_210LSD-249/BUL/16	180	127	53	70.5556	56	71	11	28	18	14		56735	54954	19864	19166	111689	39030		0.0501392	0.181911		32	40	6	19	9	6		24	31	5	9	9	8
	KY829023.3_LSDV_Evros/GR/15	156	118	38	75.641	55	63	9	26	16	12		56714	54936	19864	19165	111650	39029		0.0492611	0.161418		31	36	4	18	9	5		24	27	5	8	7	7
	MT134042.1_LSDV/Russia/Udmurtiya/2019	865	654	211	75.6069	330	324	42	98	66	117		56680	54792	19841	19123	111472	38964		0.296038	0.831537		168	167	21	52	31	62		162	157	21	46	35	55
	OM984485.1_LSDV_XJ201901	1037	789	248	76.0849	415	374	53	104	85	131		56706	54863	19910	19156	111569	39066		0.371967	0.957354		219	181	24	53	39	64		196	193	29	51	46	67
	OM984486.1_LSDV_FJ2019	1039	788	251	75.8422	414	374	53	104	85	131		56689	54848	19902	19152	111537	39054		0.371177	0.957648		217	181	24	53	39	64		197	193	29	51	46	67
	MW355944.1_LSDV_China/GD01/2020	1044	787	257	75.3831	413	374	53	104	85	131		56694	54851	19903	19154	111545	39057		0.370254	0.957575		217	181	24	53	39	64		196	193	29	51	46	67
	ON152411.1_LSDV72/PrachuapKhiriKhan/Thailand/2021	1035	788	247	76.1353	413	375	54	104	85	131		56655	54879	19906	19162	111534	39068		0.370291	0.959865		217	182	25	53	39	64		196	193	29	51	46	67
	OM793602.1_LSDV_Russia_Tomsk_2020	1040	788	252	75.7692	411	377	53	106	85	132		56538	54734	19844	19106	111272	38950		0.369365	0.967908		215	184	24	55	39	65		196	193	29	51	46	67
	OM793603.1_LSDV_Russia_Khabarovsk_2020	1054	793	261	75.2372	414	379	53	106	86	133		56537	54725	19841	19106	111262	38947		0.372095	0.973117		216	186	24	55	40	66		198	193	29	51	46	67
	MW732649.1_LSDV/HongKong/2020	1077	789	288	73.2591	410	379	54	108	85	132		56644	54837	19886	19143	111481	39029		0.367776	0.971073		218	183	25	54	39	65		192	196	29	54	46	67
	MZ577076.1_LSDV_20L81_Bang-Thanh/VNM/20	1037	789	248	76.0849	413	376	54	105	85	131		56700	54883	19915	19166	111583	39081		0.370128	0.962104		217	181	24	53	39	64		196	195	30	52	46	67
	MZ577073.1_LSDV_20L42_Quyet-Thang/VNM/20	1037	789	248	76.0849	413	376	54	105	85	131		56701	54883	19915	19166	111584	39081		0.370125	0.962104		217	181	24	53	39	64		196	195	30	52	46	67
	MZ577074.1_LSDV_20L43_Ly-Quoc/VNM/20	1038	790	248	76.1079	413	377	54	105	85	132		56688	54852	19905	19154	111540	39059		0.370271	0.965206		217	181	24	53	39	64		196	196	30	52	46	68
	OL752713.2_LSDV/KM/Taiwan/2020	1038	790	248	76.1079	413	377	55	105	85	131		56741	54962	19939	19180	111703	39119		0.36973	0.963726		217	181	24	53	39	64		196	196	31	52	46	67
	MZ577075.1_LSDV_20L70_Dinh-To/VNM/20	1037	789	248	76.0849	413	376	54	105	85	131		56691	54851	19906	19152	111542	39058		0.370264	0.962671		217	181	24	53	39	64		196	195	30	52	46	67
	OL542833.1_LSDV/Russia/Tyumen/2019	1133	865	268	76.346	419	446	62	129	107	148		56646	54793	19796	19103	111439	38899		0.37599	1.14656		192	215	29	60	49	77		227	231	33	69	58	71
	OM530217.1_LSDV/Russia/Saratov/2019	1194	919	275	76.9682	472	447	54	124	109	160		56570	54791	19857	19091	111361	38948		0.423847	1.14768		253	215	22	66	50	77		219	232	32	58	59	83
	MH646674.1_LSDV/Russia/Saratov/2017	1196	909	287	76.0033	467	442	54	124	106	158		56706	54858	19914	19128	111564	39042		0.418594	1.13211		253	212	22	67	48	75		214	230	32	57	58	83
	MW656252.1_LSDV/Haden/RSA/1954	1845	1436	409	77.832	724	712	97	201	152	262		56583	54774	19825	19118	111357	38943		0.650161	1.82831		362	356	48	102	75	131		362	356	49	99	77	131
	KX764645.1_LSDVNeethling-LSD_vaccine-OBP	1850	1440	410	77.8378	726	714	97	201	153	263		56678	54830	19859	19139	111508	38998		0.651074	1.83086		364	357	48	102	75	132		362	357	49	99	78	131
	MK441838.1_LSDV_Herbivac_LS	1855	1444	411	77.8437	729	715	97	201	153	264		56655	54841	19858	19153	111496	39011		0.653835	1.83282		364	357	48	102	75	132		365	358	49	99	78	132
	AF409138.1_LSDV_Neethling_vaccine_LW_1959	1857	1446	411	77.8675	730	716	97	201	154	264		56656	54842	19858	19153	111498	39011		0.65472	1.83538		364	357	48	102	75	132		366	359	49	99	79	132
	MG972412.1_LSDV_Cro2016	1854	1440	414	77.6699	726	714	97	201	153	263		56645	54807	19847	19139	111452	38986		0.651402	1.83143		364	357	48	102	75	132		362	357	49	99	78	131
	KX764644.1_LSDV_Neethling-Herbivac_vaccine	1853	1440	413	77.7118	726	714	97	201	153	263		56684	54835	19859	19143	111519	39002		0.65101	1.83068		364	357	48	102	75	132		362	357	49	99	78	131
	KX764643.1_LSDV_SIS-Lumpyvax_vaccine	1853	1440	413	77.7118	726	714	97	201	153	263		56666	54821	19852	19141	111487	38993		0.651197	1.8311		364	357	48	102	75	132		362	357	49	99	78	131
	MW435866.1_LSDV_SA-Neethling	1852	1439	413	77.6998	731	708	98	197	152	261		56748	54858	19895	19179	111606	39074		0.654983	1.81195		370	355	48	100	76	131		361	353	50	97	76	130
	MN636839.1_LSD-103-GP-RSA-1991	1849	1438	411	77.7718	726	712	98	199	153	262		56625	54798	19845	19130	111423	38975		0.651571	1.82681		363	355	49	100	75	131		363	357	49	99	78	131
	MN636843.1_LSD-148-GP-RSA-1997	1849	1438	411	77.7718	727	711	98	200	152	261		56623	54797	19843	19133	111420	38976		0.652486	1.8242		363	356	49	101	75	131		364	355	49	99	77	130
	MN636838.1_LSDVLSD-58-LP-RSA-1993	1848	1437	411	77.7597	726	711	98	200	152	261		56623	54798	19843	19132	111421	38975		0.651583	1.82425		363	356	49	101	75	131		363	355	49	99	77	130
	MN636841.1_LSD-220-1-NW-RSA-1993	1848	1437	411	77.7597	726	711	98	200	152	261		56623	54798	19843	19132	111421	38975		0.651583	1.82425		363	356	49	101	75	131		363	355	49	99	77	130
	MN636840.1_LSD-248-NW-RSA-1993	1848	1437	411	77.7597	726	711	98	200	152	261		56623	54798	19843	19132	111421	38975		0.651583	1.82425		363	356	49	101	75	131		363	355	49	99	77	130
	MN636842.1_LSD-220-2-NW-RSA-1993	1848	1437	411	77.7597	726	711	98	200	152	261		56623	54798	19843	19132	111421	38975		0.651583	1.82425		363	356	49	101	75	131		363	355	49	99	77	130
