# Supplementary material for: Sign of APOBEC editing, purifying selection, frameshift, and in-frame nonsense mutations in the microevolution of lumpy skin disease virus
Source: Front Microbiol. 2023 Nov 14;14:1214414. doi: 10.3389/fmicb.2023.1214414 (PMC10682384; doi:10.3389/fmicb.2023.1214414)
Supplement: Supplementary file 20 [file Table_10.XLSX]

## Sheet: SRR21590382-NC_003027.1-41-0-an
Nucleotide pos	Nucleotide mutation	High quality depth-of-coverage	Variant depth-of-coverage (high quality)	Variant % depth-of-coverage (high quality)	Gene/Protein name	Codon variant	Protein variant	Raw depth-of-coverage
562	T -> A	136	2	1.47059	LSDV001	AAG51ATG	K51M	344
562	T -> A	136	2	1.47059	NP_150435.1 hypothetical protein	AAG51ATG	K51M	344
888	G -> T	123	2	1.62602	LSDV002	CCT98ACT	P98T	343
888	G -> T	123	2	1.62602	NP_150436.1 Hypothetical protein	CCT98ACT	P98T	343
1561	A -> T	132	2	1.51515	LSDV003	GAT197GAA	D197E	313
1561	A -> T	132	2	1.51515	NP_150437.1 LSDV003 putative ER-localized apoptosis regulator	GAT197GAA	D197E	313
1667	A -> T	94	1	1.06383	LSDV003	ATT162AAT	I162N	304
1667	A -> T	94	1	1.06383	NP_150437.1 LSDV003 putative ER-localized apoptosis regulator	ATT162AAT	I162N	304
1718	T -> A	97	1	1.03093	LSDV003	GAG145GTG	E145V	308
1718	T -> A	97	1	1.03093	NP_150437.1 LSDV003 putative ER-localized apoptosis regulator	GAG145GTG	E145V	308
1793	A -> T	92	1	1.08696	LSDV003	CTG120CAG	L120Q	290
1793	A -> T	92	1	1.08696	NP_150437.1 LSDV003 putative ER-localized apoptosis regulator	CTG120CAG	L120Q	290
1800	A -> T	92	1	1.08696	LSDV003	TAT118AAT	Y118N	284
1800	A -> T	92	1	1.08696	NP_150437.1 LSDV003 putative ER-localized apoptosis regulator	TAT118AAT	Y118N	284
1811	A -> T	98	1	1.02041	LSDV003	ATA114AAA	I114K	311
1811	A -> T	98	1	1.02041	NP_150437.1 LSDV003 putative ER-localized apoptosis regulator	ATA114AAA	I114K	311
1813	A -> T	98	2	2.04082	LSDV003	AAT113AAA	N113K	311
1813	A -> T	98	2	2.04082	NP_150437.1 LSDV003 putative ER-localized apoptosis regulator	AAT113AAA	N113K	311
1817	C -> G	94	1	1.06383	LSDV003	AGT112ACT	S112T	290
1817	C -> G	94	1	1.06383	NP_150437.1 LSDV003 putative ER-localized apoptosis regulator	AGT112ACT	S112T	290
1836	A -> T	96	1	1.04167	LSDV003	TAT106AAT	Y106N	303
1836	A -> T	96	1	1.04167	NP_150437.1 LSDV003 putative ER-localized apoptosis regulator	TAT106AAT	Y106N	303
1837	T -> G	96	1	1.04167	LSDV003	GTA105GTC	V105V	304
1837	T -> G	96	1	1.04167	NP_150437.1 LSDV003 putative ER-localized apoptosis regulator	GTA105GTC	V105V	304
1893	T -> G	122	2	1.63934	LSDV003	AAC87CAC	N87H	355
1893	T -> G	122	2	1.63934	NP_150437.1 LSDV003 putative ER-localized apoptosis regulator	AAC87CAC	N87H	355
2011	T -> C	134	134	100	LSDV003	GAA47GAG	E47E	389
2011	T -> C	134	134	100	NP_150437.1 LSDV003 putative ER-localized apoptosis regulator	GAA47GAG	E47E	389
2338	A -> T	126	2	1.5873	LSDV004	TTT19TTA	F19L	338
2338	A -> T	126	2	1.5873	NP_150438.1 LSDV004 hypothetical protein	TTT19TTA	F19L	338
2466	A -> C	97	1	1.03093	LSDV005	ATA7ATC	I7I	297
2466	A -> C	97	1	1.03093	NP_150439.1 LSDV005 interleukin-10-like protein	ATA7ATC	I7I	297
2469	A -> C	95	1	1.05263	LSDV005	ATA8ATC	I8I	291
2469	A -> C	95	1	1.05263	NP_150439.1 LSDV005 interleukin-10-like protein	ATA8ATC	I8I	291
2475	C -> A	92	92	100	LSDV005	TTC10TTA	F10L	287
2475	C -> A	92	92	100	NP_150439.1 LSDV005 interleukin-10-like protein	TTC10TTA	F10L	287
2510	G -> T	98	1	1.02041	LSDV005	TGT22TTT	C22F	304
2510	G -> T	98	1	1.02041	NP_150439.1 LSDV005 interleukin-10-like protein	TGT22TTT	C22F	304
2514	A -> C	99	1	1.0101	LSDV005	GCA23GCC	A23A	304
2514	A -> C	99	1	1.0101	NP_150439.1 LSDV005 interleukin-10-like protein	GCA23GCC	A23A	304
2536	G -> A	114	114	100	LSDV005	GAC31AAC	D31N	347
2536	G -> A	114	114	100	NP_150439.1 LSDV005 interleukin-10-like protein	GAC31AAC	D31N	347
2645	C -> A	94	1	1.06383	LSDV005	TCA67TAA	S67*	278
2645	C -> A	94	1	1.06383	NP_150439.1 LSDV005 interleukin-10-like protein	TCA67TAA	S67*	278
2885	A -> C	103	2	1.94175	LSDV005	AAA147ACA	K147T	262
2885	A -> C	103	2	1.94175	NP_150439.1 LSDV005 interleukin-10-like protein	AAA147ACA	K147T	262
2887	G -> T	95	2	2.10526	LSDV005	GGT148TGT	G148C	246
2887	G -> T	95	2	2.10526	NP_150439.1 LSDV005 interleukin-10-like protein	GGT148TGT	G148C	246
2888	G -> T	95	1	1.05263	LSDV005	GGT148GTT	G148V	250
2888	G -> T	95	1	1.05263	NP_150439.1 LSDV005 interleukin-10-like protein	GGT148GTT	G148V	250
2890	A -> T	92	1	1.08696	LSDV005	ATT149TTT	I149F	242
2890	A -> T	92	1	1.08696	NP_150439.1 LSDV005 interleukin-10-like protein	ATT149TTT	I149F	242
2897	A -> T	81	1	1.23457	LSDV005	AAG151ATG	K151M	221
2897	A -> T	81	1	1.23457	NP_150439.1 LSDV005 interleukin-10-like protein	AAG151ATG	K151M	221
2898	G -> T	81	1	1.23457	LSDV005	AAG151AAT	K151N	227
2898	G -> T	81	1	1.23457	NP_150439.1 LSDV005 interleukin-10-like protein	AAG151AAT	K151N	227
2905	G -> T	82	1	1.21951	LSDV005	GGA154TGA	G154*	222
2905	G -> T	82	1	1.21951	NP_150439.1 LSDV005 interleukin-10-like protein	GGA154TGA	G154*	222
2909	A -> C	86	1	1.16279	LSDV005	GAG155GCG	E155A	218
2909	A -> C	86	1	1.16279	NP_150439.1 LSDV005 interleukin-10-like protein	GAG155GCG	E155A	218
2914	G -> T	86	1	1.16279	LSDV005	GAT157TAT	D157Y	230
2914	G -> T	86	1	1.16279	NP_150439.1 LSDV005 interleukin-10-like protein	GAT157TAT	D157Y	230
2938	A -> C	87	1	1.14943	LSDV005	AAG165CAG	K165Q	230
2938	A -> C	87	1	1.14943	NP_150439.1 LSDV005 interleukin-10-like protein	AAG165CAG	K165Q	230
2953	A -> T	83	1	1.20482	LSDV005	AAG170TAG	K170*	224
2953	A -> T	83	1	1.20482	NP_150439.1 LSDV005 interleukin-10-like protein	AAG170TAG	K170*	224
2990	G -> T	83	1	1.20482	LSDV006	AAC225AAA	N225K	242
2990	G -> T	83	1	1.20482	NP_150440.1 IL-1 receptor-like protein	AAC225AAA	N225K	242
3002	G -> T	77	1	1.2987	LSDV006	GAC221GAA	D221E	237
3002	G -> T	77	1	1.2987	NP_150440.1 IL-1 receptor-like protein	GAC221GAA	D221E	237
3018	T -> G	74	1	1.35135	LSDV006	GAT216GCT	D216A	249
3018	T -> G	74	1	1.35135	NP_150440.1 IL-1 receptor-like protein	GAT216GCT	D216A	249
3019	C -> A	74	1	1.35135	LSDV006	GAT216TAT	D216Y	249
3019	C -> A	74	1	1.35135	NP_150440.1 IL-1 receptor-like protein	GAT216TAT	D216Y	249
3025	T -> G	83	1	1.20482	LSDV006	AAC214CAC	N214H	268
3025	T -> G	83	1	1.20482	NP_150440.1 IL-1 receptor-like protein	AAC214CAC	N214H	268
3031	T -> A	82	2	2.43902	LSDV006	AGA212TGA	R212*	261
3031	T -> A	82	2	2.43902	NP_150440.1 IL-1 receptor-like protein	AGA212TGA	R212*	261
3043	T -> A	79	1	1.26582	LSDV006	ACA208TCA	T208S	254
3043	T -> A	79	1	1.26582	NP_150440.1 IL-1 receptor-like protein	ACA208TCA	T208S	254
3052	C -> A	75	1	1.33333	LSDV006	GGT205TGT	G205C	244
3052	C -> A	75	1	1.33333	NP_150440.1 IL-1 receptor-like protein	GGT205TGT	G205C	244
3094	C -> T	72	72	100	LSDV006	GAA191AAA	E191K	260
3094	C -> T	72	72	100	NP_150440.1 IL-1 receptor-like protein	GAA191AAA	E191K	260
3128	G -> T	68	1	1.47059	LSDV006	AAC179AAA	N179K	227
3128	G -> T	68	1	1.47059	NP_150440.1 IL-1 receptor-like protein	AAC179AAA	N179K	227
3129	T -> A	67	1	1.49254	LSDV006	AAC179ATC	N179I	224
3129	T -> A	67	1	1.49254	NP_150440.1 IL-1 receptor-like protein	AAC179ATC	N179I	224
3143	C -> A	73	1	1.36986	LSDV006	TGG174TGT	W174C	227
3143	C -> A	73	1	1.36986	NP_150440.1 IL-1 receptor-like protein	TGG174TGT	W174C	227
3148	C -> A	73	1	1.36986	LSDV006	GAT173TAT	D173Y	231
3148	C -> A	73	1	1.36986	NP_150440.1 IL-1 receptor-like protein	GAT173TAT	D173Y	231
3178	T -> A	76	1	1.31579	LSDV006	ATT163TTT	I163F	231
3178	T -> A	76	1	1.31579	NP_150440.1 IL-1 receptor-like protein	ATT163TTT	I163F	231
3180	A -> C	76	1	1.31579	LSDV006	CTT162CGT	L162R	228
3180	A -> C	76	1	1.31579	NP_150440.1 IL-1 receptor-like protein	CTT162CGT	L162R	228
3196	A -> T	76	1	1.31579	LSDV006	TGT157AGT	C157S	218
3196	A -> T	76	1	1.31579	NP_150440.1 IL-1 receptor-like protein	TGT157AGT	C157S	218
3197	A -> C	77	1	1.2987	LSDV006	CAT156CAG	H156Q	222
3197	A -> C	77	1	1.2987	NP_150440.1 IL-1 receptor-like protein	CAT156CAG	H156Q	222
3198	T -> A	74	1	1.35135	LSDV006	CAT156CTT	H156L	216
3198	T -> A	74	1	1.35135	NP_150440.1 IL-1 receptor-like protein	CAT156CTT	H156L	216
3209	G -> T	93	1	1.07527	LSDV006	AAC152AAA	N152K	265
3209	G -> T	93	1	1.07527	NP_150440.1 IL-1 receptor-like protein	AAC152AAA	N152K	265
3329	A -> G	113	112	99.115	LSDV006	ATT112ATC	I112I	302
3329	A -> G	113	112	99.115	NP_150440.1 IL-1 receptor-like protein	ATT112ATC	I112I	302
3472	T -> G	104	2	1.92308	LSDV006	ACA65CCA	T65P	292
3472	T -> G	104	2	1.92308	NP_150440.1 IL-1 receptor-like protein	ACA65CCA	T65P	292
3486	G -> T	105	2	1.90476	LSDV006	ACA60AAA	T60K	293
3486	G -> T	105	2	1.90476	NP_150440.1 IL-1 receptor-like protein	ACA60AAA	T60K	293
3531	G -> T	87	1	1.14943	LSDV006	CCA45CAA	P45Q	252
3531	G -> T	87	1	1.14943	NP_150440.1 IL-1 receptor-like protein	CCA45CAA	P45Q	252
3546	G -> T	88	1	1.13636	LSDV006	GCA40GAA	A40E	247
3546	G -> T	88	1	1.13636	NP_150440.1 IL-1 receptor-like protein	GCA40GAA	A40E	247
3547	C -> A	87	1	1.14943	LSDV006	GCA40TCA	A40S	245
3547	C -> A	87	1	1.14943	NP_150440.1 IL-1 receptor-like protein	GCA40TCA	A40S	245
3557	G -> T	88	1	1.13636	LSDV006	TTC36TTA	F36L	245
3557	G -> T	88	1	1.13636	NP_150440.1 IL-1 receptor-like protein	TTC36TTA	F36L	245
3565	C -> A	88	1	1.13636	LSDV006	GTA34TTA	V34L	252
3565	C -> A	88	1	1.13636	NP_150440.1 IL-1 receptor-like protein	GTA34TTA	V34L	252
3573	G -> C	79	1	1.26582	LSDV006	CCA31CGA	P31R	227
3573	G -> C	79	1	1.26582	NP_150440.1 IL-1 receptor-like protein	CCA31CGA	P31R	227
3573	G -> T	79	1	1.26582	LSDV006	CCA31CAA	P31Q	227
3573	G -> T	79	1	1.26582	NP_150440.1 IL-1 receptor-like protein	CCA31CAA	P31Q	227
3574	G -> T	77	1	1.2987	LSDV006	CCA31ACA	P31T	229
3574	G -> T	77	1	1.2987	NP_150440.1 IL-1 receptor-like protein	CCA31ACA	P31T	229
3576	G -> T	76	1	1.31579	LSDV006	ACT30AAT	T30N	238
3576	G -> T	76	1	1.31579	NP_150440.1 IL-1 receptor-like protein	ACT30AAT	T30N	238
3580	G -> T	72	1	1.38889	LSDV006	CTA29ATA	L29I	230
3580	G -> T	72	1	1.38889	NP_150440.1 IL-1 receptor-like protein	CTA29ATA	L29I	230
3585	C -> A	65	1	1.53846	LSDV006	GGT27GTT	G27V	209
3585	C -> A	65	1	1.53846	NP_150440.1 IL-1 receptor-like protein	GGT27GTT	G27V	209
3631	A -> C	79	1	1.26582	LSDV006	TGT12GGT	C12G	225
3631	A -> C	79	1	1.26582	NP_150440.1 IL-1 receptor-like protein	TGT12GGT	C12G	225
3644	G -> T	85	1	1.17647	LSDV006	ATC7ATA	I7I	242
3644	G -> T	85	1	1.17647	NP_150440.1 IL-1 receptor-like protein	ATC7ATA	I7I	242
3662	C -> A	99	1	1.0101	LSDV006	ATG1ATT	M1I	277
3662	C -> A	99	1	1.0101	NP_150440.1 IL-1 receptor-like protein	ATG1ATT	M1I	277
3664	T -> G	99	1	1.0101	LSDV006	ATG1CTG	M1L	282
3664	T -> G	99	1	1.0101	NP_150440.1 IL-1 receptor-like protein	ATG1CTG	M1L	282
3692	A -> G	104	104	100	LSDV007	TCT354TCC	S354S	267
3692	A -> G	104	104	100	NP_150441.1 hypothetical protein	TCT354TCC	S354S	267
3827	A -> C	130	2	1.53846	LSDV007	GAT309GAG	D309E	378
3827	A -> C	130	2	1.53846	NP_150441.1 hypothetical protein	GAT309GAG	D309E	378
3848	C -> A	118	2	1.69492	LSDV007	TGG302TGT	W302C	352
3848	C -> A	118	2	1.69492	NP_150441.1 hypothetical protein	TGG302TGT	W302C	352
3897	C -> A	122	2	1.63934	LSDV007	GGA286GTA	G286V	346
3897	C -> A	122	2	1.63934	NP_150441.1 hypothetical protein	GGA286GTA	G286V	346
4033	C -> A	96	1	1.04167	LSDV007	GGT241TGT	G241C	235
4033	C -> A	96	1	1.04167	NP_150441.1 hypothetical protein	GGT241TGT	G241C	235
4034	T -> G	94	1	1.06383	LSDV007	TCA240TCC	S240S	227
4034	T -> G	94	1	1.06383	NP_150441.1 hypothetical protein	TCA240TCC	S240S	227
4035	G -> T	94	1	1.06383	LSDV007	TCA240TAA	S240*	227
4035	G -> T	94	1	1.06383	NP_150441.1 hypothetical protein	TCA240TAA	S240*	227
4041	T -> A	97	1	1.03093	LSDV007	AAT238ATT	N238I	236
4041	T -> A	97	1	1.03093	NP_150441.1 hypothetical protein	AAT238ATT	N238I	236
4043	T -> G	97	1	1.03093	LSDV007	TTA237TTC	L237F	238
4043	T -> G	97	1	1.03093	NP_150441.1 hypothetical protein	TTA237TTC	L237F	238
4048	T -> A	98	1	1.02041	LSDV007	ATT236TTT	I236F	238
4048	T -> A	98	1	1.02041	NP_150441.1 hypothetical protein	ATT236TTT	I236F	238
4052	T -> G	93	1	1.07527	LSDV007	GGA234GGC	G234G	226
4052	T -> G	93	1	1.07527	NP_150441.1 hypothetical protein	GGA234GGC	G234G	226
4055	A -> C	93	1	1.07527	LSDV007	TTT233TTG	F233L	228
4055	A -> C	93	1	1.07527	NP_150441.1 hypothetical protein	TTT233TTG	F233L	228
4055	A -> T	93	1	1.07527	LSDV007	TTT233TTA	F233L	228
4055	A -> T	93	1	1.07527	NP_150441.1 hypothetical protein	TTT233TTA	F233L	228
4059	G -> T	91	1	1.0989	LSDV007	ACA232AAA	T232K	230
4059	G -> T	91	1	1.0989	NP_150441.1 hypothetical protein	ACA232AAA	T232K	230
4060	T -> A	90	1	1.11111	LSDV007	ACA232TCA	T232S	226
4060	T -> A	90	1	1.11111	NP_150441.1 hypothetical protein	ACA232TCA	T232S	226
4061	A -> C	90	1	1.11111	LSDV007	GAT231GAG	D231E	227
4061	A -> C	90	1	1.11111	NP_150441.1 hypothetical protein	GAT231GAG	D231E	227
4069	C -> A	90	1	1.11111	LSDV007	GAA229TAA	E229*	222
4069	C -> A	90	1	1.11111	NP_150441.1 hypothetical protein	GAA229TAA	E229*	222
4072	T -> C	93	1	1.07527	LSDV007	ACA228GCA	T228A	230
4072	T -> C	93	1	1.07527	NP_150441.1 hypothetical protein	ACA228GCA	T228A	230
4073	A -> C	93	1	1.07527	LSDV007	TCT227TCG	S227S	228
4073	A -> C	93	1	1.07527	NP_150441.1 hypothetical protein	TCT227TCG	S227S	228
4088	G -> T	97	1	1.03093	LSDV007	ACC222ACA	T222T	228
4088	G -> T	97	1	1.03093	NP_150441.1 hypothetical protein	ACC222ACA	T222T	228
4089	G -> T	97	1	1.03093	LSDV007	ACC222AAC	T222N	233
4089	G -> T	97	1	1.03093	NP_150441.1 hypothetical protein	ACC222AAC	T222N	233
4096	G -> T	94	1	1.06383	LSDV007	CTT220ATT	L220I	226
4096	G -> T	94	1	1.06383	NP_150441.1 hypothetical protein	CTT220ATT	L220I	226
4116	T -> G	88	1	1.13636	LSDV007	AAT213ACT	N213T	222
4116	T -> G	88	1	1.13636	NP_150441.1 hypothetical protein	AAT213ACT	N213T	222
4117	T -> G	89	1	1.1236	LSDV007	AAT213CAT	N213H	223
4117	T -> G	89	1	1.1236	NP_150441.1 hypothetical protein	AAT213CAT	N213H	223
4134	A -> C	95	1	1.05263	LSDV007	TTT207TGT	F207C	237
4134	A -> C	95	1	1.05263	NP_150441.1 hypothetical protein	TTT207TGT	F207C	237
4141	T -> G	92	1	1.08696	LSDV007	ATA205CTA	I205L	236
4141	T -> G	92	1	1.08696	NP_150441.1 hypothetical protein	ATA205CTA	I205L	236
4143	T -> G	93	1	1.07527	LSDV007	CAT204CCT	H204P	240
4143	T -> G	93	1	1.07527	NP_150441.1 hypothetical protein	CAT204CCT	H204P	240
4149	T -> A	91	1	1.0989	LSDV007	AAT202ATT	N202I	228
4149	T -> A	91	1	1.0989	NP_150441.1 hypothetical protein	AAT202ATT	N202I	228
4160	A -> C	88	1	1.13636	LSDV007	TAT198TAG	Y198*	213
4160	A -> C	88	1	1.13636	NP_150441.1 hypothetical protein	TAT198TAG	Y198*	213
4163	G -> T	86	1	1.16279	LSDV007	CCC197CCA	P197P	211
4163	G -> T	86	1	1.16279	NP_150441.1 hypothetical protein	CCC197CCA	P197P	211
4179	G -> T	85	1	1.17647	LSDV007	ACC192AAC	T192N	205
4179	G -> T	85	1	1.17647	NP_150441.1 hypothetical protein	ACC192AAC	T192N	205
4186	C -> A	86	1	1.16279	LSDV007	GAC190TAC	D190Y	211
4186	C -> A	86	1	1.16279	NP_150441.1 hypothetical protein	GAC190TAC	D190Y	211
4194	G -> T	85	2	2.35294	LSDV007	TCA187TAA	S187*	211
4194	G -> T	85	2	2.35294	NP_150441.1 hypothetical protein	TCA187TAA	S187*	211
4203	T -> A	83	1	1.20482	LSDV007	AAA184ATA	K184I	207
4203	T -> A	83	1	1.20482	NP_150441.1 hypothetical protein	AAA184ATA	K184I	207
4209	A -> T	84	1	1.19048	LSDV007	GTT182GAT	V182D	204
4209	A -> T	84	1	1.19048	NP_150441.1 hypothetical protein	GTT182GAT	V182D	204
4230	T -> A	82	1	1.21951	LSDV007	AAT175ATT	N175I	206
4230	T -> A	82	1	1.21951	NP_150441.1 hypothetical protein	AAT175ATT	N175I	206
4259	A -> T	70	1	1.42857	LSDV007	AGT165AGA	S165R	188
4259	A -> T	70	1	1.42857	NP_150441.1 hypothetical protein	AGT165AGA	S165R	188
4293	T -> A	76	1	1.31579	LSDV007	AAC154ATC	N154I	220
4293	T -> A	76	1	1.31579	NP_150441.1 hypothetical protein	AAC154ATC	N154I	220
4317	G -> T	72	1	1.38889	LSDV007	CCC146CAC	P146H	212
4317	G -> T	72	1	1.38889	NP_150441.1 hypothetical protein	CCC146CAC	P146H	212
4329	A -> T	72	1	1.38889	LSDV007	ATA142AAA	I142K	208
4329	A -> T	72	1	1.38889	NP_150441.1 hypothetical protein	ATA142AAA	I142K	208
4341	C -> A	68	1	1.47059	LSDV007	GGT138GTT	G138V	209
4341	C -> A	68	1	1.47059	NP_150441.1 hypothetical protein	GGT138GTT	G138V	209
4350	C -> A	65	1	1.53846	LSDV007	AGC135ATC	S135I	211
4350	C -> A	65	1	1.53846	NP_150441.1 hypothetical protein	AGC135ATC	S135I	211
4381	A -> G	71	1	1.40845	LSDV007	TAT125CAT	Y125H	216
4381	A -> G	71	1	1.40845	NP_150441.1 hypothetical protein	TAT125CAT	Y125H	216
4389	C -> A	69	1	1.44928	LSDV007	TGT122TTT	C122F	227
4389	C -> A	69	1	1.44928	NP_150441.1 hypothetical protein	TGT122TTT	C122F	227
4410	A -> T	74	1	1.35135	LSDV007	ATA115AAA	I115K	233
4410	A -> T	74	1	1.35135	NP_150441.1 hypothetical protein	ATA115AAA	I115K	233
4438	C -> A	76	1	1.31579	LSDV007	GAT106TAT	D106Y	230
4438	C -> A	76	1	1.31579	NP_150441.1 hypothetical protein	GAT106TAT	D106Y	230
4512	G -> T	73	1	1.36986	LSDV007	TCT81TAT	S81Y	209
4512	G -> T	73	1	1.36986	NP_150441.1 hypothetical protein	TCT81TAT	S81Y	209
4520	C -> A	73	1	1.36986	LSDV007	CTG78CTT	L78L	202
4520	C -> A	73	1	1.36986	NP_150441.1 hypothetical protein	CTG78CTT	L78L	202
4537	C -> A	76	1	1.31579	LSDV007	GTT73TTT	V73F	195
4537	C -> A	76	1	1.31579	NP_150441.1 hypothetical protein	GTT73TTT	V73F	195
4542	A -> T	75	1	1.33333	LSDV007	TTT71TAT	F71Y	193
4542	A -> T	75	1	1.33333	NP_150441.1 hypothetical protein	TTT71TAT	F71Y	193
4548	T -> A	72	1	1.38889	LSDV007	GAT69GTT	D69V	189
4548	T -> A	72	1	1.38889	NP_150441.1 hypothetical protein	GAT69GTT	D69V	189
4571	C -> A	59	1	1.69492	LSDV007	CAG61CAT	Q61H	142
4571	C -> A	59	1	1.69492	NP_150441.1 hypothetical protein	CAG61CAT	Q61H	142
4573	G -> T	57	1	1.75439	LSDV007	CAG61AAG	Q61K	132
4573	G -> T	57	1	1.75439	NP_150441.1 hypothetical protein	CAG61AAG	Q61K	132
4579	A -> T	67	1	1.49254	LSDV007	TGT59AGT	C59S	148
4579	A -> T	67	1	1.49254	NP_150441.1 hypothetical protein	TGT59AGT	C59S	148
4581	T -> A	67	1	1.49254	LSDV007	CAA58CTA	Q58L	146
4581	T -> A	67	1	1.49254	NP_150441.1 hypothetical protein	CAA58CTA	Q58L	146
4583	T -> G	67	1	1.49254	LSDV007	AGA57AGC	R57S	144
4583	T -> G	67	1	1.49254	NP_150441.1 hypothetical protein	AGA57AGC	R57S	144
4591	T -> A	73	1	1.36986	LSDV007	AAT55TAT	N55Y	155
4591	T -> A	73	1	1.36986	NP_150441.1 hypothetical protein	AAT55TAT	N55Y	155
4600	T -> A	72	1	1.38889	LSDV007	ATT52TTT	I52F	158
4600	T -> A	72	1	1.38889	NP_150441.1 hypothetical protein	ATT52TTT	I52F	158
4603	C -> A	69	1	1.44928	LSDV007	GTT51TTT	V51F	157
4603	C -> A	69	1	1.44928	NP_150441.1 hypothetical protein	GTT51TTT	V51F	157
4606	C -> A	71	1	1.40845	LSDV007	GAA50TAA	E50*	164
4606	C -> A	71	1	1.40845	NP_150441.1 hypothetical protein	GAA50TAA	E50*	164
4611	C -> A	71	1	1.40845	LSDV007	GGT48GTT	G48V	164
4611	C -> A	71	1	1.40845	NP_150441.1 hypothetical protein	GGT48GTT	G48V	164
4612	C -> A	71	1	1.40845	LSDV007	GGT48TGT	G48C	160
4612	C -> A	71	1	1.40845	NP_150441.1 hypothetical protein	GGT48TGT	G48C	160
4613	T -> A	71	1	1.40845	LSDV007	AAA47AAT	K47N	159
4613	T -> A	71	1	1.40845	NP_150441.1 hypothetical protein	AAA47AAT	K47N	159
4619	A -> C	76	1	1.31579	LSDV007	CAT45CAG	H45Q	165
4619	A -> C	76	1	1.31579	NP_150441.1 hypothetical protein	CAT45CAG	H45Q	165
4632	T -> G	67	1	1.49254	LSDV007	AAA41ACA	K41T	154
4632	T -> G	67	1	1.49254	NP_150441.1 hypothetical protein	AAA41ACA	K41T	154
4634	A -> T	64	1	1.5625	LSDV007	TCT40TCA	S40S	151
4634	A -> T	64	1	1.5625	NP_150441.1 hypothetical protein	TCT40TCA	S40S	151
4635	G -> T	63	1	1.5873	LSDV007	TCT40TAT	S40Y	150
4635	G -> T	63	1	1.5873	NP_150441.1 hypothetical protein	TCT40TAT	S40Y	150
4646	T -> A	77	1	1.2987	LSDV007	ATA36ATT	I36I	181
4646	T -> A	77	1	1.2987	NP_150441.1 hypothetical protein	ATA36ATT	I36I	181
4667	C -> A	75	2	2.66667	LSDV007	ATG29ATT	M29I	181
4667	C -> A	75	2	2.66667	NP_150441.1 hypothetical protein	ATG29ATT	M29I	181
4670	G -> T	74	1	1.35135	LSDV007	GAC28GAA	D28E	181
4670	G -> T	74	1	1.35135	NP_150441.1 hypothetical protein	GAC28GAA	D28E	181
4676	A -> T	79	1	1.26582	LSDV007	ATT26ATA	I26I	187
4676	A -> T	79	1	1.26582	NP_150441.1 hypothetical protein	ATT26ATA	I26I	187
4682	T -> A	80	1	1.25	LSDV007	AAA24AAT	K24N	186
4682	T -> A	80	1	1.25	NP_150441.1 hypothetical protein	AAA24AAT	K24N	186
4689	A -> T	83	1	1.20482	LSDV007	GTT22GAT	V22D	192
4689	A -> T	83	1	1.20482	NP_150441.1 hypothetical protein	GTT22GAT	V22D	192
4690	C -> A	83	2	2.40964	LSDV007	GTT22TTT	V22F	193
4690	C -> A	83	2	2.40964	NP_150441.1 hypothetical protein	GTT22TTT	V22F	193
4691	G -> T	82	1	1.21951	LSDV007	AAC21AAA	N21K	193
4691	G -> T	82	1	1.21951	NP_150441.1 hypothetical protein	AAC21AAA	N21K	193
4698	A -> T	83	1	1.20482	LSDV007	TTT19TAT	F19Y	202
4698	A -> T	83	1	1.20482	NP_150441.1 hypothetical protein	TTT19TAT	F19Y	202
4712	A -> C	84	1	1.19048	LSDV007	TTT14TTG	F14L	202
4712	A -> C	84	1	1.19048	NP_150441.1 hypothetical protein	TTT14TTG	F14L	202
4714	A -> T	84	1	1.19048	LSDV007	TTT14ATT	F14I	198
4714	A -> T	84	1	1.19048	NP_150441.1 hypothetical protein	TTT14ATT	F14I	198
4716	G -> T	85	1	1.17647	LSDV007	ACC13AAC	T13N	201
4716	G -> T	85	1	1.17647	NP_150441.1 hypothetical protein	ACC13AAC	T13N	201
4723	C -> A	83	2	2.40964	LSDV007	GTA11TTA	V11L	185
4723	C -> A	83	2	2.40964	NP_150441.1 hypothetical protein	GTA11TTA	V11L	185
4728	A -> T	85	1	1.17647	LSDV007	ATA9AAA	I9K	191
4728	A -> T	85	1	1.17647	NP_150441.1 hypothetical protein	ATA9AAA	I9K	191
4738	C -> A	82	1	1.21951	LSDV007	GAT6TAT	D6Y	195
4738	C -> A	82	1	1.21951	NP_150441.1 hypothetical protein	GAT6TAT	D6Y	195
4740	C -> A	78	1	1.28205	LSDV007	AGT5ATT	S5I	192
4740	C -> A	78	1	1.28205	NP_150441.1 hypothetical protein	AGT5ATT	S5I	192
4746	G -> T	85	1	1.17647	LSDV007	ACG3AAG	T3K	211
4746	G -> T	85	1	1.17647	NP_150441.1 hypothetical protein	ACG3AAG	T3K	211
4753	T -> A	88	1	1.13636	LSDV007	ATG1TTG	M1L	227
4753	T -> A	88	1	1.13636	NP_150441.1 hypothetical protein	ATG1TTG	M1L	227
4839	A -> T	85	1	1.17647	LSDV008	TAA276AAA	*276K	224
4839	A -> T	85	1	1.17647	NP_150442.1 LSDV008 putative soluble interferon gamma receptor	TAA276AAA	*276K	224
4848	C -> A	82	1	1.21951	LSDV008	GAA273TAA	E273*	215
4848	C -> A	82	1	1.21951	NP_150442.1 LSDV008 putative soluble interferon gamma receptor	GAA273TAA	E273*	215
4849	A -> T	82	1	1.21951	LSDV008	AAT272AAA	N272K	220
4849	A -> T	82	1	1.21951	NP_150442.1 LSDV008 putative soluble interferon gamma receptor	AAT272AAA	N272K	220
4851	T -> A	87	1	1.14943	LSDV008	AAT272TAT	N272Y	228
4851	T -> A	87	1	1.14943	NP_150442.1 LSDV008 putative soluble interferon gamma receptor	AAT272TAT	N272Y	228
4852	G -> T	86	1	1.16279	LSDV008	GTC271GTA	V271V	228
4852	G -> T	86	1	1.16279	NP_150442.1 LSDV008 putative soluble interferon gamma receptor	GTC271GTA	V271V	228
4853	A -> T	88	1	1.13636	LSDV008	GTC271GAC	V271D	231
4853	A -> T	88	1	1.13636	NP_150442.1 LSDV008 putative soluble interferon gamma receptor	GTC271GAC	V271D	231
4854	C -> A	88	1	1.13636	LSDV008	GTC271TTC	V271F	234
4854	C -> A	88	1	1.13636	NP_150442.1 LSDV008 putative soluble interferon gamma receptor	GTC271TTC	V271F	234
4862	T -> C	89	1	1.1236	LSDV008	GAG268GGG	E268G	232
4862	T -> C	89	1	1.1236	NP_150442.1 LSDV008 putative soluble interferon gamma receptor	GAG268GGG	E268G	232
4863	C -> A	89	2	2.24719	LSDV008	GAG268TAG	E268*	234
4863	C -> A	89	2	2.24719	NP_150442.1 LSDV008 putative soluble interferon gamma receptor	GAG268TAG	E268*	234
4869	G -> T	85	1	1.17647	LSDV008	CTT266ATT	L266I	237
4869	G -> T	85	1	1.17647	NP_150442.1 LSDV008 putative soluble interferon gamma receptor	CTT266ATT	L266I	237
4871	G -> T	84	1	1.19048	LSDV008	TCA265TAA	S265*	234
4871	G -> T	84	1	1.19048	NP_150442.1 LSDV008 putative soluble interferon gamma receptor	TCA265TAA	S265*	234
4878	C -> A	85	1	1.17647	LSDV008	GTG263TTG	V263L	230
4878	C -> A	85	1	1.17647	NP_150442.1 LSDV008 putative soluble interferon gamma receptor	GTG263TTG	V263L	230
4901	T -> A	99	1	1.0101	LSDV008	AAA255ATA	K255I	278
4901	T -> A	99	1	1.0101	NP_150442.1 LSDV008 putative soluble interferon gamma receptor	AAA255ATA	K255I	278
5001	C -> A	93	1	1.07527	LSDV008	GAT222TAT	D222Y	297
5001	C -> A	93	1	1.07527	NP_150442.1 LSDV008 putative soluble interferon gamma receptor	GAT222TAT	D222Y	297
5006	T -> G	92	1	1.08696	LSDV008	AAA220ACA	K220T	291
5006	T -> G	92	1	1.08696	NP_150442.1 LSDV008 putative soluble interferon gamma receptor	AAA220ACA	K220T	291
5011	A -> T	99	1	1.0101	LSDV008	CCT218CCA	P218P	303
5011	A -> T	99	1	1.0101	NP_150442.1 LSDV008 putative soluble interferon gamma receptor	CCT218CCA	P218P	303
5119	G -> A	120	120	100	LSDV008	TTC182TTT	F182F	330
5119	G -> A	120	120	100	NP_150442.1 LSDV008 putative soluble interferon gamma receptor	TTC182TTT	F182F	330
5298	G -> T	98	1	1.02041	LSDV008	CTA123ATA	L123I	304
5298	G -> T	98	1	1.02041	NP_150442.1 LSDV008 putative soluble interferon gamma receptor	CTA123ATA	L123I	304
5299	T -> G	94	1	1.06383	LSDV008	GTA122GTC	V122V	302
5299	T -> G	94	1	1.06383	NP_150442.1 LSDV008 putative soluble interferon gamma receptor	GTA122GTC	V122V	302
5305	A -> T	94	1	1.06383	LSDV008	AAT120AAA	N120K	318
5305	A -> T	94	1	1.06383	NP_150442.1 LSDV008 putative soluble interferon gamma receptor	AAT120AAA	N120K	318
5400	C -> A	116	2	1.72414	LSDV008	GAC89TAC	D89Y	405
5400	C -> A	116	2	1.72414	NP_150442.1 LSDV008 putative soluble interferon gamma receptor	GAC89TAC	D89Y	405
5401	A -> T	116	2	1.72414	LSDV008	ATT88ATA	I88I	401
5401	A -> T	116	2	1.72414	NP_150442.1 LSDV008 putative soluble interferon gamma receptor	ATT88ATA	I88I	401
5419	C -> A	121	2	1.65289	LSDV008	TGG82TGT	W82C	409
5419	C -> A	121	2	1.65289	NP_150442.1 LSDV008 putative soluble interferon gamma receptor	TGG82TGT	W82C	409
5490	C -> A	103	2	1.94175	LSDV008	GCA59TCA	A59S	279
5490	C -> A	103	2	1.94175	NP_150442.1 LSDV008 putative soluble interferon gamma receptor	GCA59TCA	A59S	279
5522	A -> C	93	1	1.07527	LSDV008	ATT48AGT	I48S	260
5522	A -> C	93	1	1.07527	NP_150442.1 LSDV008 putative soluble interferon gamma receptor	ATT48AGT	I48S	260
5524	C -> A	95	1	1.05263	LSDV008	ATG47ATT	M47I	272
5524	C -> A	95	1	1.05263	NP_150442.1 LSDV008 putative soluble interferon gamma receptor	ATG47ATT	M47I	272
5531	T -> A	93	1	1.07527	LSDV008	AAA45ATA	K45I	286
5531	T -> A	93	1	1.07527	NP_150442.1 LSDV008 putative soluble interferon gamma receptor	AAA45ATA	K45I	286
5642	G -> T	126	2	1.5873	LSDV008	GCT8GAT	A8D	318
5642	G -> T	126	2	1.5873	NP_150442.1 LSDV008 putative soluble interferon gamma receptor	GCT8GAT	A8D	318
5790	C -> A	99	1	1.0101	LSDV009	AAG200AAT	K200N	250
5790	C -> A	99	1	1.0101	NP_150443.1 putative alpha aminitin-sensitive protein	AAG200AAT	K200N	250
5795	C -> A	97	1	1.03093	LSDV009	GAT199TAT	D199Y	241
5795	C -> A	97	1	1.03093	NP_150443.1 putative alpha aminitin-sensitive protein	GAT199TAT	D199Y	241
5803	G -> T	99	1	1.0101	LSDV009	TCT196TAT	S196Y	238
5803	G -> T	99	1	1.0101	NP_150443.1 putative alpha aminitin-sensitive protein	TCT196TAT	S196Y	238
5822	C -> A	86	1	1.16279	LSDV009	GGT190TGT	G190C	220
5822	C -> A	86	1	1.16279	NP_150443.1 putative alpha aminitin-sensitive protein	GGT190TGT	G190C	220
5837	T -> A	76	2	2.63158	LSDV009	ATA185TTA	I185L	220
5837	T -> A	76	2	2.63158	NP_150443.1 putative alpha aminitin-sensitive protein	ATA185TTA	I185L	220
5839	G -> T	78	2	2.5641	LSDV009	ACA184AAA	T184K	225
5839	G -> T	78	2	2.5641	NP_150443.1 putative alpha aminitin-sensitive protein	ACA184AAA	T184K	225
5887	C -> A	73	1	1.36986	LSDV009	TGT168TTT	C168F	218
5887	C -> A	73	1	1.36986	NP_150443.1 putative alpha aminitin-sensitive protein	TGT168TTT	C168F	218
5909	G -> T	78	1	1.28205	LSDV009	CGT161AGT	R161S	212
5909	G -> T	78	1	1.28205	NP_150443.1 putative alpha aminitin-sensitive protein	CGT161AGT	R161S	212
5943	G -> T	69	1	1.44928	LSDV009	GGC149GGA	G149G	188
5943	G -> T	69	1	1.44928	NP_150443.1 putative alpha aminitin-sensitive protein	GGC149GGA	G149G	188
5956	A -> T	82	1	1.21951	LSDV009	GTT145GAT	V145D	199
5956	A -> T	82	1	1.21951	NP_150443.1 putative alpha aminitin-sensitive protein	GTT145GAT	V145D	199
5965	G -> T	80	1	1.25	LSDV009	ACT142AAT	T142N	198
5965	G -> T	80	1	1.25	NP_150443.1 putative alpha aminitin-sensitive protein	ACT142AAT	T142N	198
5966	T -> A	81	1	1.23457	LSDV009	ACT142TCT	T142S	198
5966	T -> A	81	1	1.23457	NP_150443.1 putative alpha aminitin-sensitive protein	ACT142TCT	T142S	198
5981	A -> T	75	1	1.33333	LSDV009	TTT137ATT	F137I	194
5981	A -> T	75	1	1.33333	NP_150443.1 putative alpha aminitin-sensitive protein	TTT137ATT	F137I	194
5993	T -> G	80	1	1.25	LSDV009	ATA133CTA	I133L	227
5993	T -> G	80	1	1.25	NP_150443.1 putative alpha aminitin-sensitive protein	ATA133CTA	I133L	227
5995	T -> G	80	2	2.5	LSDV009	AAA132ACA	K132T	220
5995	T -> G	80	2	2.5	NP_150443.1 putative alpha aminitin-sensitive protein	AAA132ACA	K132T	220
6001	A -> C	94	1	1.06383	LSDV009	ATA130AGA	I130R	246
6001	A -> C	94	1	1.06383	NP_150443.1 putative alpha aminitin-sensitive protein	ATA130AGA	I130R	246
6002	T -> G	92	1	1.08696	LSDV009	ATA130CTA	I130L	241
6002	T -> G	92	1	1.08696	NP_150443.1 putative alpha aminitin-sensitive protein	ATA130CTA	I130L	241
6007	T -> G	95	1	1.05263	LSDV009	AAA128ACA	K128T	247
6007	T -> G	95	1	1.05263	NP_150443.1 putative alpha aminitin-sensitive protein	AAA128ACA	K128T	247
6029	C -> A	98	1	1.02041	LSDV009	GTA121TTA	V121L	267
6029	C -> A	98	1	1.02041	NP_150443.1 putative alpha aminitin-sensitive protein	GTA121TTA	V121L	267
6031	A -> C	98	1	1.02041	LSDV009	ATG120AGG	M120R	271
6031	A -> C	98	1	1.02041	NP_150443.1 putative alpha aminitin-sensitive protein	ATG120AGG	M120R	271
6032	T -> A	98	1	1.02041	LSDV009	ATG120TTG	M120L	271
6032	T -> A	98	1	1.02041	NP_150443.1 putative alpha aminitin-sensitive protein	ATG120TTG	M120L	271
6039	A -> T	98	1	1.02041	LSDV009	AAT117AAA	N117K	273
6039	A -> T	98	1	1.02041	NP_150443.1 putative alpha aminitin-sensitive protein	AAT117AAA	N117K	273
6045	C -> A	103	2	1.94175	LSDV009	ATG115ATT	M115I	281
6045	C -> A	103	2	1.94175	NP_150443.1 putative alpha aminitin-sensitive protein	ATG115ATT	M115I	281
6081	G -> T	99	1	1.0101	LSDV009	ATC103ATA	I103I	288
6081	G -> T	99	1	1.0101	NP_150443.1 putative alpha aminitin-sensitive protein	ATC103ATA	I103I	288
6084	A -> T	99	1	1.0101	LSDV009	CAT102CAA	H102Q	276
6084	A -> T	99	1	1.0101	NP_150443.1 putative alpha aminitin-sensitive protein	CAT102CAA	H102Q	276
6087	C -> G	98	1	1.02041	LSDV009	AAG101AAC	K101N	261
6087	C -> G	98	1	1.02041	NP_150443.1 putative alpha aminitin-sensitive protein	AAG101AAC	K101N	261
6091	A -> C	99	1	1.0101	LSDV009	TTT100TGT	F100C	262
6091	A -> C	99	1	1.0101	NP_150443.1 putative alpha aminitin-sensitive protein	TTT100TGT	F100C	262
6091	A -> T	99	1	1.0101	LSDV009	TTT100TAT	F100Y	262
6091	A -> T	99	1	1.0101	NP_150443.1 putative alpha aminitin-sensitive protein	TTT100TAT	F100Y	262
6124	G -> T	90	1	1.11111	LSDV009	GCT89GAT	A89D	212
6124	G -> T	90	1	1.11111	NP_150443.1 putative alpha aminitin-sensitive protein	GCT89GAT	A89D	212
6127	T -> A	88	1	1.13636	LSDV009	TAT88TTT	Y88F	214
6127	T -> A	88	1	1.13636	NP_150443.1 putative alpha aminitin-sensitive protein	TAT88TTT	Y88F	214
6129	G -> T	88	2	2.27273	LSDV009	TAC87TAA	Y87*	219
6129	G -> T	88	2	2.27273	NP_150443.1 putative alpha aminitin-sensitive protein	TAC87TAA	Y87*	219
6134	C -> A	91	1	1.0989	LSDV009	GAA86TAA	E86*	211
6134	C -> A	91	1	1.0989	NP_150443.1 putative alpha aminitin-sensitive protein	GAA86TAA	E86*	211
6141	A -> T	90	1	1.11111	LSDV009	ATT83ATA	I83I	196
6141	A -> T	90	1	1.11111	NP_150443.1 putative alpha aminitin-sensitive protein	ATT83ATA	I83I	196
6147	T -> A	91	1	1.0989	LSDV009	TTA81TTT	L81F	200
6147	T -> A	91	1	1.0989	NP_150443.1 putative alpha aminitin-sensitive protein	TTA81TTT	L81F	200
6179	C -> A	83	1	1.20482	LSDV009	GAA71TAA	E71*	199
6179	C -> A	83	1	1.20482	NP_150443.1 putative alpha aminitin-sensitive protein	GAA71TAA	E71*	199
6183	A -> C	73	1	1.36986	LSDV009	CTT69CTG	L69L	182
6183	A -> C	73	1	1.36986	NP_150443.1 putative alpha aminitin-sensitive protein	CTT69CTG	L69L	182
6185	G -> T	73	1	1.36986	LSDV009	CTT69ATT	L69I	184
6185	G -> T	73	1	1.36986	NP_150443.1 putative alpha aminitin-sensitive protein	CTT69ATT	L69I	184
6188	C -> A	70	1	1.42857	LSDV009	GTA68TTA	V68L	178
6188	C -> A	70	1	1.42857	NP_150443.1 putative alpha aminitin-sensitive protein	GTA68TTA	V68L	178
6191	A -> T	62	1	1.6129	LSDV009	TAT67AAT	Y67N	167
6191	A -> T	62	1	1.6129	NP_150443.1 putative alpha aminitin-sensitive protein	TAT67AAT	Y67N	167
6194	C -> A	61	2	3.27869	LSDV009	GAA66TAA	E66*	164
6194	C -> A	61	2	3.27869	NP_150443.1 putative alpha aminitin-sensitive protein	GAA66TAA	E66*	164
6196	G -> T	58	1	1.72414	LSDV009	TCA65TAA	S65*	160
6196	G -> T	58	1	1.72414	NP_150443.1 putative alpha aminitin-sensitive protein	TCA65TAA	S65*	160
6203	C -> A	69	2	2.89855	LSDV009	GTT63TTT	V63F	179
6203	C -> A	69	2	2.89855	NP_150443.1 putative alpha aminitin-sensitive protein	GTT63TTT	V63F	179
6211	A -> C	81	1	1.23457	LSDV009	ATG60AGG	M60R	218
6211	A -> C	81	1	1.23457	NP_150443.1 putative alpha aminitin-sensitive protein	ATG60AGG	M60R	218
6217	A -> C	79	1	1.26582	LSDV009	TTT58TGT	F58C	220
6217	A -> C	79	1	1.26582	NP_150443.1 putative alpha aminitin-sensitive protein	TTT58TGT	F58C	220
6218	A -> T	80	1	1.25	LSDV009	TTT58ATT	F58I	226
6218	A -> T	80	1	1.25	NP_150443.1 putative alpha aminitin-sensitive protein	TTT58ATT	F58I	226
6219	C -> A	80	1	1.25	LSDV009	ACG57ACT	T57T	226
6219	C -> A	80	1	1.25	NP_150443.1 putative alpha aminitin-sensitive protein	ACG57ACT	T57T	226
6220	G -> T	80	1	1.25	LSDV009	ACG57AAG	T57K	226
6220	G -> T	80	1	1.25	NP_150443.1 putative alpha aminitin-sensitive protein	ACG57AAG	T57K	226
6221	T -> A	79	1	1.26582	LSDV009	ACG57TCG	T57S	223
6221	T -> A	79	1	1.26582	NP_150443.1 putative alpha aminitin-sensitive protein	ACG57TCG	T57S	223
6226	T -> A	80	1	1.25	LSDV009	AAA55ATA	K55I	228
6226	T -> A	80	1	1.25	NP_150443.1 putative alpha aminitin-sensitive protein	AAA55ATA	K55I	228
6227	T -> A	80	1	1.25	LSDV009	AAA55TAA	K55*	226
6227	T -> A	80	1	1.25	NP_150443.1 putative alpha aminitin-sensitive protein	AAA55TAA	K55*	226
6232	G -> T	79	1	1.26582	LSDV009	TCA53TAA	S53*	218
6232	G -> T	79	1	1.26582	NP_150443.1 putative alpha aminitin-sensitive protein	TCA53TAA	S53*	218
6233	A -> C	82	1	1.21951	LSDV009	TCA53GCA	S53A	222
6233	A -> C	82	1	1.21951	NP_150443.1 putative alpha aminitin-sensitive protein	TCA53GCA	S53A	222
6245	C -> A	84	1	1.19048	LSDV009	GTA49TTA	V49L	224
6245	C -> A	84	1	1.19048	NP_150443.1 putative alpha aminitin-sensitive protein	GTA49TTA	V49L	224
6247	A -> C	83	1	1.20482	LSDV009	ATT48AGT	I48S	222
6247	A -> C	83	1	1.20482	NP_150443.1 putative alpha aminitin-sensitive protein	ATT48AGT	I48S	222
6252	C -> A	73	2	2.73973	LSDV009	ACG46ACT	T46T	194
6252	C -> A	73	2	2.73973	NP_150443.1 putative alpha aminitin-sensitive protein	ACG46ACT	T46T	194
6259	T -> C	72	1	1.38889	LSDV009	GAC44GGC	D44G	210
6259	T -> C	72	1	1.38889	NP_150443.1 putative alpha aminitin-sensitive protein	GAC44GGC	D44G	210
6260	C -> A	72	1	1.38889	LSDV009	GAC44TAC	D44Y	207
6260	C -> A	72	1	1.38889	NP_150443.1 putative alpha aminitin-sensitive protein	GAC44TAC	D44Y	207
6268	G -> T	70	2	2.85714	LSDV009	ACG41AAG	T41K	190
6268	G -> T	70	2	2.85714	NP_150443.1 putative alpha aminitin-sensitive protein	ACG41AAG	T41K	190
6285	A -> G	77	1	1.2987	LSDV009	CTT35CTC	L35L	203
6285	A -> G	77	1	1.2987	NP_150443.1 putative alpha aminitin-sensitive protein	CTT35CTC	L35L	203
6315	T -> G	75	1	1.33333	LSDV009	GTA25GTC	V25V	200
6315	T -> G	75	1	1.33333	NP_150443.1 putative alpha aminitin-sensitive protein	GTA25GTC	V25V	200
6317	C -> A	74	1	1.35135	LSDV009	GTA25TTA	V25L	201
6317	C -> A	74	1	1.35135	NP_150443.1 putative alpha aminitin-sensitive protein	GTA25TTA	V25L	201
6319	T -> A	76	1	1.31579	LSDV009	AAG24ATG	K24M	199
6319	T -> A	76	1	1.31579	NP_150443.1 putative alpha aminitin-sensitive protein	AAG24ATG	K24M	199
6334	G -> T	83	1	1.20482	LSDV009	TCT19TAT	S19Y	204
6334	G -> T	83	1	1.20482	NP_150443.1 putative alpha aminitin-sensitive protein	TCT19TAT	S19Y	204
6340	A -> T	62	1	1.6129	LSDV009	CTT17CAT	L17H	156
6340	A -> T	62	1	1.6129	NP_150443.1 putative alpha aminitin-sensitive protein	CTT17CAT	L17H	156
6341	G -> T	62	1	1.6129	LSDV009	CTT17ATT	L17I	157
6341	G -> T	62	1	1.6129	NP_150443.1 putative alpha aminitin-sensitive protein	CTT17ATT	L17I	157
6362	A -> C	83	1	1.20482	LSDV009	TTT10GTT	F10V	205
6362	A -> C	83	1	1.20482	NP_150443.1 putative alpha aminitin-sensitive protein	TTT10GTT	F10V	205
6363	G -> T	83	5	6.0241	LSDV009	ATC9ATA	I9I	203
6363	G -> T	83	5	6.0241	NP_150443.1 putative alpha aminitin-sensitive protein	ATC9ATA	I9I	203
6381	A -> T	82	1	1.21951	LSDV009	ACT3ACA	T3T	202
6381	A -> T	82	1	1.21951	NP_150443.1 putative alpha aminitin-sensitive protein	ACT3ACA	T3T	202
6382	G -> T	82	3	3.65854	LSDV009	ACT3AAT	T3N	203
6382	G -> T	82	3	3.65854	NP_150443.1 putative alpha aminitin-sensitive protein	ACT3AAT	T3N	203
6387	C -> A	82	3	3.65854	LSDV009	ATG1ATT	M1I	216
6387	C -> A	82	3	3.65854	NP_150443.1 putative alpha aminitin-sensitive protein	ATG1ATT	M1I	216
6466	G -> T	81	1	1.23457	LSDV010	ACA155AAA	T155K	222
6466	G -> T	81	1	1.23457	NP_150444.1 LAP/PHD finger-like protein	ACA155AAA	T155K	222
6473	T -> C	86	1	1.16279	LSDV010	AAT153GAT	N153D	229
6473	T -> C	86	1	1.16279	NP_150444.1 LAP/PHD finger-like protein	AAT153GAT	N153D	229
6476	C -> A	88	2	2.27273	LSDV010	GAT152TAT	D152Y	232
6476	C -> A	88	2	2.27273	NP_150444.1 LAP/PHD finger-like protein	GAT152TAT	D152Y	232
6478	C -> A	88	1	1.13636	LSDV010	AGT151ATT	S151I	231
6478	C -> A	88	1	1.13636	NP_150444.1 LAP/PHD finger-like protein	AGT151ATT	S151I	231
6484	G -> T	86	1	1.16279	LSDV010	GCG149GAG	A149E	231
6484	G -> T	86	1	1.16279	NP_150444.1 LAP/PHD finger-like protein	GCG149GAG	A149E	231
6549	A -> C	74	1	1.35135	LSDV010	CCT127CCG	P127P	251
6549	A -> C	74	1	1.35135	NP_150444.1 LAP/PHD finger-like protein	CCT127CCG	P127P	251
6564	A -> G	80	1	1.25	LSDV010	ATT122ATC	I122I	274
6564	A -> G	80	1	1.25	NP_150444.1 LAP/PHD finger-like protein	ATT122ATC	I122I	274
6565	A -> C	82	2	2.43902	LSDV010	ATT122AGT	I122S	280
6565	A -> C	82	2	2.43902	NP_150444.1 LAP/PHD finger-like protein	ATT122AGT	I122S	280
6580	G -> T	94	1	1.06383	LSDV010	ACG117AAG	T117K	328
6580	G -> T	94	1	1.06383	NP_150444.1 LAP/PHD finger-like protein	ACG117AAG	T117K	328
6621	C -> A	101	101	100	LSDV010	TTG103TTT	L103F	344
6621	C -> A	101	101	100	NP_150444.1 LAP/PHD finger-like protein	TTG103TTT	L103F	344
6750	A -> T	149	2	1.34228	LSDV010	ATT60ATA	I60I	353
6750	A -> T	149	2	1.34228	NP_150444.1 LAP/PHD finger-like protein	ATT60ATA	I60I	353
6830	C -> A	123	2	1.62602	LSDV010	GTT34TTT	V34F	306
6830	C -> A	123	2	1.62602	NP_150444.1 LAP/PHD finger-like protein	GTT34TTT	V34F	306
7010	C -> A	92	1	1.08696	LSDV011	CGT370CTT	R370L	286
7010	C -> A	92	1	1.08696	NP_150445.1 G protein-coupled chemokine receptor-like protein	CGT370CTT	R370L	286
7014	A -> T	99	1	1.0101	LSDV011	TTG369ATG	L369M	290
7014	A -> T	99	1	1.0101	NP_150445.1 G protein-coupled chemokine receptor-like protein	TTG369ATG	L369M	290
7053	C -> A	99	1	1.0101	LSDV011	GCG356TCG	A356S	291
7053	C -> A	99	1	1.0101	NP_150445.1 G protein-coupled chemokine receptor-like protein	GCG356TCG	A356S	291
7076	C -> A	95	1	1.05263	LSDV011	TGT348TTT	C348F	289
7076	C -> A	95	1	1.05263	NP_150445.1 G protein-coupled chemokine receptor-like protein	TGT348TTT	C348F	289
7112	G -> T	96	1	1.04167	LSDV011	GCA336GAA	A336E	314
7112	G -> T	96	1	1.04167	NP_150445.1 G protein-coupled chemokine receptor-like protein	GCA336GAA	A336E	314
7135	C -> A	95	1	1.05263	LSDV011	ATG328ATT	M328I	309
7135	C -> A	95	1	1.05263	NP_150445.1 G protein-coupled chemokine receptor-like protein	ATG328ATT	M328I	309
7136	A -> C	96	1	1.04167	LSDV011	ATG328AGG	M328R	312
7136	A -> C	96	1	1.04167	NP_150445.1 G protein-coupled chemokine receptor-like protein	ATG328AGG	M328R	312
7143	C -> A	98	1	1.02041	LSDV011	GGA326TGA	G326*	316
7143	C -> A	98	1	1.02041	NP_150445.1 G protein-coupled chemokine receptor-like protein	GGA326TGA	G326*	316
7154	T -> C	97	1	1.03093	LSDV011	AAT322AGT	N322S	306
7154	T -> C	97	1	1.03093	NP_150445.1 G protein-coupled chemokine receptor-like protein	AAT322AGT	N322S	306
7169	G -> T	97	1	1.03093	LSDV011	TCG317TAG	S317*	305
7169	G -> T	97	1	1.03093	NP_150445.1 G protein-coupled chemokine receptor-like protein	TCG317TAG	S317*	305
7174	A -> G	94	1	1.06383	LSDV011	GTT315GTC	V315V	309
7174	A -> G	94	1	1.06383	NP_150445.1 G protein-coupled chemokine receptor-like protein	GTT315GTC	V315V	309
7176	C -> A	91	1	1.0989	LSDV011	GTT315TTT	V315F	302
7176	C -> A	91	1	1.0989	NP_150445.1 G protein-coupled chemokine receptor-like protein	GTT315TTT	V315F	302
7206	A -> C	96	1	1.04167	LSDV011	TTT305GTT	F305V	285
7206	A -> C	96	1	1.04167	NP_150445.1 G protein-coupled chemokine receptor-like protein	TTT305GTT	F305V	285
7219	G -> T	99	1	1.0101	LSDV011	ATC300ATA	I300I	276
7219	G -> T	99	1	1.0101	NP_150445.1 G protein-coupled chemokine receptor-like protein	ATC300ATA	I300I	276
7248	C -> T	97	1	1.03093	LSDV011	GCC291ACC	A291T	265
7248	C -> T	97	1	1.03093	NP_150445.1 G protein-coupled chemokine receptor-like protein	GCC291ACC	A291T	265
7252	C -> A	95	1	1.05263	LSDV011	AAG289AAT	K289N	257
7252	C -> A	95	1	1.05263	NP_150445.1 G protein-coupled chemokine receptor-like protein	AAG289AAT	K289N	257
7307	A -> G	97	1	1.03093	LSDV011	CTA271CCA	L271P	267
7307	A -> G	97	1	1.03093	NP_150445.1 G protein-coupled chemokine receptor-like protein	CTA271CCA	L271P	267
7342	G -> T	110	2	1.81818	LSDV011	AAC259AAA	N259K	290
7342	G -> T	110	2	1.81818	NP_150445.1 G protein-coupled chemokine receptor-like protein	AAC259AAA	N259K	290
7408	C -> A	89	1	1.1236	LSDV011	ACG237ACT	T237T	277
7408	C -> A	89	1	1.1236	NP_150445.1 G protein-coupled chemokine receptor-like protein	ACG237ACT	T237T	277
7499	A -> C	82	1	1.21951	LSDV011	ATT207AGT	I207S	329
7499	A -> C	82	1	1.21951	NP_150445.1 G protein-coupled chemokine receptor-like protein	ATT207AGT	I207S	329
7500	T -> G	82	1	1.21951	LSDV011	ATT207CTT	I207L	331
7500	T -> G	82	1	1.21951	NP_150445.1 G protein-coupled chemokine receptor-like protein	ATT207CTT	I207L	331
7546	T -> G	93	1	1.07527	LSDV011	GTA191GTC	V191V	313
7546	T -> G	93	1	1.07527	NP_150445.1 G protein-coupled chemokine receptor-like protein	GTA191GTC	V191V	313
7823	G -> T	93	1	1.07527	LSDV011	TCG99TAG	S99*	308
7823	G -> T	93	1	1.07527	NP_150445.1 G protein-coupled chemokine receptor-like protein	TCG99TAG	S99*	308
7839	G -> T	97	1	1.03093	LSDV011	CTG94ATG	L94M	325
7839	G -> T	97	1	1.03093	NP_150445.1 G protein-coupled chemokine receptor-like protein	CTG94ATG	L94M	325
7850	G -> T	96	1	1.04167	LSDV011	ACA90AAA	T90K	316
7850	G -> T	96	1	1.04167	NP_150445.1 G protein-coupled chemokine receptor-like protein	ACA90AAA	T90K	316
7869	C -> A	91	1	1.0989	LSDV011	GAT84TAT	D84Y	276
7869	C -> A	91	1	1.0989	NP_150445.1 G protein-coupled chemokine receptor-like protein	GAT84TAT	D84Y	276
7873	A -> T	91	1	1.0989	LSDV011	CAT82CAA	H82Q	282
7873	A -> T	91	1	1.0989	NP_150445.1 G protein-coupled chemokine receptor-like protein	CAT82CAA	H82Q	282
7880	A -> G	89	1	1.1236	LSDV011	ATC80ACC	I80T	283
7880	A -> G	89	1	1.1236	NP_150445.1 G protein-coupled chemokine receptor-like protein	ATC80ACC	I80T	283
8013	AAATTGTACTGAGAATTGTACT -> AAATTGTACT	0	109	36.2126	LSDV011	AGTAGTAGTAGT33AGTAGTAGTAGT	SSSS33SSSS	301
8013	AAATTGTACTGAGAATTGTACT -> AAATTGTACT	0	109	36.2126	NP_150445.1 G protein-coupled chemokine receptor-like protein	AGTAGTAGTAGT33AGTAGTAGTAGT	SSSS33SSSS	301
8049	C -> A	98	1	1.02041	LSDV011	GCT24TCT	A24S	272
8049	C -> A	98	1	1.02041	NP_150445.1 G protein-coupled chemokine receptor-like protein	GCT24TCT	A24S	272
8054	G -> T	96	1	1.04167	LSDV011	ACT22AAT	T22N	259
8054	G -> T	96	1	1.04167	NP_150445.1 G protein-coupled chemokine receptor-like protein	ACT22AAT	T22N	259
8069	C -> A	92	1	1.08696	LSDV011	AGC17ATC	S17I	229
8069	C -> A	92	1	1.08696	NP_150445.1 G protein-coupled chemokine receptor-like protein	AGC17ATC	S17I	229
8083	G -> T	88	1	1.13636	LSDV011	ACC12ACA	T12T	225
8083	G -> T	88	1	1.13636	NP_150445.1 G protein-coupled chemokine receptor-like protein	ACC12ACA	T12T	225
8085	T -> G	86	1	1.16279	LSDV011	ACC12CCC	T12P	222
8085	T -> G	86	1	1.16279	NP_150445.1 G protein-coupled chemokine receptor-like protein	ACC12CCC	T12P	222
8102	C -> A	95	1	1.05263	LSDV011	AGT6ATT	S6I	225
8102	C -> A	95	1	1.05263	NP_150445.1 G protein-coupled chemokine receptor-like protein	AGT6ATT	S6I	225
8269	C -> A	98	2	2.04082	LSDV012	GAT198TAT	D198Y	223
8269	C -> A	98	2	2.04082	NP_150446.1 ankyrin repeat protein	GAT198TAT	D198Y	223
8270	C -> A	94	1	1.06383	LSDV012	AAG197AAT	K197N	213
8270	C -> A	94	1	1.06383	NP_150446.1 ankyrin repeat protein	AAG197AAT	K197N	213
8273	A -> T	94	1	1.06383	LSDV012	TGT196TGA	C196*	211
8273	A -> T	94	1	1.06383	NP_150446.1 ankyrin repeat protein	TGT196TGA	C196*	211
8274	C -> A	93	1	1.07527	LSDV012	TGT196TTT	C196F	211
8274	C -> A	93	1	1.07527	NP_150446.1 ankyrin repeat protein	TGT196TTT	C196F	211
8279	G -> T	92	1	1.08696	LSDV012	TAC194TAA	Y194*	207
8279	G -> T	92	1	1.08696	NP_150446.1 ankyrin repeat protein	TAC194TAA	Y194*	207
8284	C -> A	91	1	1.0989	LSDV012	GGT193TGT	G193C	189
8284	C -> A	91	1	1.0989	NP_150446.1 ankyrin repeat protein	GGT193TGT	G193C	189
8288	C -> A	90	1	1.11111	LSDV012	ACG191ACT	T191T	183
8288	C -> A	90	1	1.11111	NP_150446.1 ankyrin repeat protein	ACG191ACT	T191T	183
8303	C -> A	83	1	1.20482	LSDV012	ATG186ATT	M186I	179
8303	C -> A	83	1	1.20482	NP_150446.1 ankyrin repeat protein	ATG186ATT	M186I	179
8308	C -> A	79	1	1.26582	LSDV012	GAT185TAT	D185Y	174
8308	C -> A	79	1	1.26582	NP_150446.1 ankyrin repeat protein	GAT185TAT	D185Y	174
8325	A -> C	86	1	1.16279	LSDV012	CTA179CGA	L179R	223
8325	A -> C	86	1	1.16279	NP_150446.1 ankyrin repeat protein	CTA179CGA	L179R	223
8385	T -> C	84	1	1.19048	LSDV012	AAT159AGT	N159S	251
8385	T -> C	84	1	1.19048	NP_150446.1 ankyrin repeat protein	AAT159AGT	N159S	251
8392	A -> T	89	1	1.1236	LSDV012	TTT157ATT	F157I	261
8392	A -> T	89	1	1.1236	NP_150446.1 ankyrin repeat protein	TTT157ATT	F157I	261
8432	C -> A	93	1	1.07527	LSDV012	AAG143AAT	K143N	234
8432	C -> A	93	1	1.07527	NP_150446.1 ankyrin repeat protein	AAG143AAT	K143N	234
8437	T -> A	98	1	1.02041	LSDV012	ATA142TTA	I142L	249
8437	T -> A	98	1	1.02041	NP_150446.1 ankyrin repeat protein	ATA142TTA	I142L	249
8437	T -> C	98	1	1.02041	LSDV012	ATA142GTA	I142V	249
8437	T -> C	98	1	1.02041	NP_150446.1 ankyrin repeat protein	ATA142GTA	I142V	249
8466	A -> C	86	1	1.16279	LSDV012	ATG132AGG	M132R	237
8466	A -> C	86	1	1.16279	NP_150446.1 ankyrin repeat protein	ATG132AGG	M132R	237
8469	T -> G	85	1	1.17647	LSDV012	TAC131TCC	Y131S	241
8469	T -> G	85	1	1.17647	NP_150446.1 ankyrin repeat protein	TAC131TCC	Y131S	241
8487	T -> G	102	2	1.96078	LSDV012	AAA125ACA	K125T	249
8487	T -> G	102	2	1.96078	NP_150446.1 ankyrin repeat protein	AAA125ACA	K125T	249
8495	T -> A	98	1	1.02041	LSDV012	GAA122GAT	E122D	244
8495	T -> A	98	1	1.02041	NP_150446.1 ankyrin repeat protein	GAA122GAT	E122D	244
8499	T -> G	98	1	1.02041	LSDV012	GAT121GCT	D121A	252
8499	T -> G	98	1	1.02041	NP_150446.1 ankyrin repeat protein	GAT121GCT	D121A	252
8500	C -> A	97	1	1.03093	LSDV012	GAT121TAT	D121Y	250
8500	C -> A	97	1	1.03093	NP_150446.1 ankyrin repeat protein	GAT121TAT	D121Y	250
8505	T -> A	86	1	1.16279	LSDV012	GAA119GTA	E119V	223
8505	T -> A	86	1	1.16279	NP_150446.1 ankyrin repeat protein	GAA119GTA	E119V	223
8510	T -> A	84	1	1.19048	LSDV012	ATA117ATT	I117I	224
8510	T -> A	84	1	1.19048	NP_150446.1 ankyrin repeat protein	ATA117ATT	I117I	224
8523	G -> A	103	103	100	LSDV012	TCT113TTT	S113F	239
8523	G -> A	103	103	100	NP_150446.1 ankyrin repeat protein	TCT113TTT	S113F	239
8571	G -> T	96	1	1.04167	LSDV012	TCT97TAT	S97Y	237
8571	G -> T	96	1	1.04167	NP_150446.1 ankyrin repeat protein	TCT97TAT	S97Y	237
8572	A -> T	97	1	1.03093	LSDV012	TCT97ACT	S97T	240
8572	A -> T	97	1	1.03093	NP_150446.1 ankyrin repeat protein	TCT97ACT	S97T	240
8577	T -> C	90	1	1.11111	LSDV012	TAT95TGT	Y95C	242
8577	T -> C	90	1	1.11111	NP_150446.1 ankyrin repeat protein	TAT95TGT	Y95C	242
8581	G -> T	89	1	1.1236	LSDV012	CAT94AAT	H94N	238
8581	G -> T	89	1	1.1236	NP_150446.1 ankyrin repeat protein	CAT94AAT	H94N	238
8648	A -> T	116	116	100	LSDV012	AAT71AAA	N71K	300
8648	A -> T	116	116	100	NP_150446.1 ankyrin repeat protein	AAT71AAA	N71K	300
8722	C -> A	89	1	1.1236	LSDV012	GAT47TAT	D47Y	264
8722	C -> A	89	1	1.1236	NP_150446.1 ankyrin repeat protein	GAT47TAT	D47Y	264
8724	T -> A	89	1	1.1236	LSDV012	AAT46ATT	N46I	256
8724	T -> A	89	1	1.1236	NP_150446.1 ankyrin repeat protein	AAT46ATT	N46I	256
8787	G -> T	74	1	1.35135	LSDV012	CCA25CAA	P25Q	239
8787	G -> T	74	1	1.35135	NP_150446.1 ankyrin repeat protein	CCA25CAA	P25Q	239
8822	G -> T	93	1	1.07527	LSDV012	GAC13GAA	D13E	227
8822	G -> T	93	1	1.07527	NP_150446.1 ankyrin repeat protein	GAC13GAA	D13E	227
8839	T -> G	99	2	2.0202	LSDV012	AGC8CGC	S8R	219
8839	T -> G	99	2	2.0202	NP_150446.1 ankyrin repeat protein	AGC8CGC	S8R	219
8857	C -> A	95	1	1.05263	LSDV012	GAA2TAA	E2*	202
8857	C -> A	95	1	1.05263	NP_150446.1 ankyrin repeat protein	GAA2TAA	E2*	202
8858	C -> A	95	1	1.05263	LSDV012	ATG1ATT	M1I	205
8858	C -> A	95	1	1.05263	NP_150446.1 ankyrin repeat protein	ATG1ATT	M1I	205
8907	C -> A	95	1	1.05263	LSDV013	GAA340TAA	E340*	232
8907	C -> A	95	1	1.05263	NP_150447.1 LSDV013 interleukin-1 receptor-like protein S78201	GAA340TAA	E340*	232
8971	G -> T	93	1	1.07527	LSDV013	AAC318AAA	N318K	236
8971	G -> T	93	1	1.07527	NP_150447.1 LSDV013 interleukin-1 receptor-like protein S78201	AAC318AAA	N318K	236
8979	A -> T	91	1	1.0989	LSDV013	TTA316ATA	L316I	231
8979	A -> T	91	1	1.0989	NP_150447.1 LSDV013 interleukin-1 receptor-like protein S78201	TTA316ATA	L316I	231
8983	A -> T	89	1	1.1236	LSDV013	TGT314TGA	C314*	226
8983	A -> T	89	1	1.1236	NP_150447.1 LSDV013 interleukin-1 receptor-like protein S78201	TGT314TGA	C314*	226
8989	G -> T	94	1	1.06383	LSDV013	TTC312TTA	F312L	232
8989	G -> T	94	1	1.06383	NP_150447.1 LSDV013 interleukin-1 receptor-like protein S78201	TTC312TTA	F312L	232
8991	A -> T	94	1	1.06383	LSDV013	TTC312ATC	F312I	234
8991	A -> T	94	1	1.06383	NP_150447.1 LSDV013 interleukin-1 receptor-like protein S78201	TTC312ATC	F312I	234
8997	C -> A	86	1	1.16279	LSDV013	GCT310TCT	A310S	220
8997	C -> A	86	1	1.16279	NP_150447.1 LSDV013 interleukin-1 receptor-like protein S78201	GCT310TCT	A310S	220
8999	G -> C	90	1	1.11111	LSDV013	TCT309TGT	S309C	233
8999	G -> C	90	1	1.11111	NP_150447.1 LSDV013 interleukin-1 receptor-like protein S78201	TCT309TGT	S309C	233
9018	C -> A	89	1	1.1236	LSDV013	GTT303TTT	V303F	233
9018	C -> A	89	1	1.1236	NP_150447.1 LSDV013 interleukin-1 receptor-like protein S78201	GTT303TTT	V303F	233
9021	C -> A	89	1	1.1236	LSDV013	GAA302TAA	E302*	237
9021	C -> A	89	1	1.1236	NP_150447.1 LSDV013 interleukin-1 receptor-like protein S78201	GAA302TAA	E302*	237
9033	A -> T	80	1	1.25	LSDV013	TTA298ATA	L298I	227
9033	A -> T	80	1	1.25	NP_150447.1 LSDV013 interleukin-1 receptor-like protein S78201	TTA298ATA	L298I	227
9036	C -> A	83	1	1.20482	LSDV013	GCA297TCA	A297S	234
9036	C -> A	83	1	1.20482	NP_150447.1 LSDV013 interleukin-1 receptor-like protein S78201	GCA297TCA	A297S	234
9047	G -> T	79	1	1.26582	LSDV013	TCT293TAT	S293Y	236
9047	G -> T	79	1	1.26582	NP_150447.1 LSDV013 interleukin-1 receptor-like protein S78201	TCT293TAT	S293Y	236
9059	T -> A	76	1	1.31579	LSDV013	TAC289TTC	Y289F	227
9059	T -> A	76	1	1.31579	NP_150447.1 LSDV013 interleukin-1 receptor-like protein S78201	TAC289TTC	Y289F	227
9071	C -> A	78	1	1.28205	LSDV013	GGT285GTT	G285V	227
9071	C -> A	78	1	1.28205	NP_150447.1 LSDV013 interleukin-1 receptor-like protein S78201	GGT285GTT	G285V	227
9075	A -> G	78	1	1.28205	LSDV013	TTA284CTA	L284L	222
9075	A -> G	78	1	1.28205	NP_150447.1 LSDV013 interleukin-1 receptor-like protein S78201	TTA284CTA	L284L	222
9089	C -> A	76	1	1.31579	LSDV013	AGT279ATT	S279I	215
9089	C -> A	76	1	1.31579	NP_150447.1 LSDV013 interleukin-1 receptor-like protein S78201	AGT279ATT	S279I	215
9090	T -> C	76	1	1.31579	LSDV013	AGT279GGT	S279G	215
9090	T -> C	76	1	1.31579	NP_150447.1 LSDV013 interleukin-1 receptor-like protein S78201	AGT279GGT	S279G	215
9095	T -> G	73	1	1.36986	LSDV013	GAT277GCT	D277A	213
9095	T -> G	73	1	1.36986	NP_150447.1 LSDV013 interleukin-1 receptor-like protein S78201	GAT277GCT	D277A	213
9097	G -> T	74	1	1.35135	LSDV013	TAC276TAA	Y276*	215
9097	G -> T	74	1	1.35135	NP_150447.1 LSDV013 interleukin-1 receptor-like protein S78201	TAC276TAA	Y276*	215
9110	T -> G	68	2	2.94118	LSDV013	AAT272ACT	N272T	214
9110	T -> G	68	2	2.94118	NP_150447.1 LSDV013 interleukin-1 receptor-like protein S78201	AAT272ACT	N272T	214
9121	A -> T	73	1	1.36986	LSDV013	ATT268ATA	I268I	219
9121	A -> T	73	1	1.36986	NP_150447.1 LSDV013 interleukin-1 receptor-like protein S78201	ATT268ATA	I268I	219
9135	T -> A	82	1	1.21951	LSDV013	ATA264TTA	I264L	242
9135	T -> A	82	1	1.21951	NP_150447.1 LSDV013 interleukin-1 receptor-like protein S78201	ATA264TTA	I264L	242
9146	T -> A	84	1	1.19048	LSDV013	TAT260TTT	Y260F	254
9146	T -> A	84	1	1.19048	NP_150447.1 LSDV013 interleukin-1 receptor-like protein S78201	TAT260TTT	Y260F	254
9148	A -> C	85	1	1.17647	LSDV013	GTT259GTG	V259V	258
9148	A -> C	85	1	1.17647	NP_150447.1 LSDV013 interleukin-1 receptor-like protein S78201	GTT259GTG	V259V	258
9154	T -> G	83	1	1.20482	LSDV013	CAA257CAC	Q257H	259
9154	T -> G	83	1	1.20482	NP_150447.1 LSDV013 interleukin-1 receptor-like protein S78201	CAA257CAC	Q257H	259
9161	T -> A	84	1	1.19048	LSDV013	AAC255ATC	N255I	272
9161	T -> A	84	1	1.19048	NP_150447.1 LSDV013 interleukin-1 receptor-like protein S78201	AAC255ATC	N255I	272
9173	C -> A	82	1	1.21951	LSDV013	GGA251GTA	G251V	272
9173	C -> A	82	1	1.21951	NP_150447.1 LSDV013 interleukin-1 receptor-like protein S78201	GGA251GTA	G251V	272
9179	C -> A	84	1	1.19048	LSDV013	TGT249TTT	C249F	290
9179	C -> A	84	1	1.19048	NP_150447.1 LSDV013 interleukin-1 receptor-like protein S78201	TGT249TTT	C249F	290
9183	C -> A	86	2	2.32558	LSDV013	GAA248TAA	E248*	280
9183	C -> A	86	2	2.32558	NP_150447.1 LSDV013 interleukin-1 receptor-like protein S78201	GAA248TAA	E248*	280
9201	C -> A	84	1	1.19048	LSDV013	GGT242TGT	G242C	290
9201	C -> A	84	1	1.19048	NP_150447.1 LSDV013 interleukin-1 receptor-like protein S78201	GGT242TGT	G242C	290
9209	A -> T	86	1	1.16279	LSDV013	ATA239AAA	I239K	298
9209	A -> T	86	1	1.16279	NP_150447.1 LSDV013 interleukin-1 receptor-like protein S78201	ATA239AAA	I239K	298
9213	T -> A	86	1	1.16279	LSDV013	ACA238TCA	T238S	293
9213	T -> A	86	1	1.16279	NP_150447.1 LSDV013 interleukin-1 receptor-like protein S78201	ACA238TCA	T238S	293
9214	A -> T	88	1	1.13636	LSDV013	AGT237AGA	S237R	295
9214	A -> T	88	1	1.13636	NP_150447.1 LSDV013 interleukin-1 receptor-like protein S78201	AGT237AGA	S237R	295
9215	C -> A	89	1	1.1236	LSDV013	AGT237ATT	S237I	294
9215	C -> A	89	1	1.1236	NP_150447.1 LSDV013 interleukin-1 receptor-like protein S78201	AGT237ATT	S237I	294
9225	A -> T	94	1	1.06383	LSDV013	TTT234ATT	F234I	300
9225	A -> T	94	1	1.06383	NP_150447.1 LSDV013 interleukin-1 receptor-like protein S78201	TTT234ATT	F234I	300
9232	T -> A	89	1	1.1236	LSDV013	ACA231ACT	T231T	286
9232	T -> A	89	1	1.1236	NP_150447.1 LSDV013 interleukin-1 receptor-like protein S78201	ACA231ACT	T231T	286
9238	A -> T	89	1	1.1236	LSDV013	AAT229AAA	N229K	297
9238	A -> T	89	1	1.1236	NP_150447.1 LSDV013 interleukin-1 receptor-like protein S78201	AAT229AAA	N229K	297
9246	C -> A	84	2	2.38095	LSDV013	GAT227TAT	D227Y	281
9246	C -> A	84	2	2.38095	NP_150447.1 LSDV013 interleukin-1 receptor-like protein S78201	GAT227TAT	D227Y	281
9249	C -> A	86	1	1.16279	LSDV013	GAT226TAT	D226Y	288
9249	C -> A	86	1	1.16279	NP_150447.1 LSDV013 interleukin-1 receptor-like protein S78201	GAT226TAT	D226Y	288
9257	C -> A	83	2	2.40964	LSDV013	AGA223ATA	R223I	283
9257	C -> A	83	2	2.40964	NP_150447.1 LSDV013 interleukin-1 receptor-like protein S78201	AGA223ATA	R223I	283
9266	A -> C	84	1	1.19048	LSDV013	ATT220AGT	I220S	273
9266	A -> C	84	1	1.19048	NP_150447.1 LSDV013 interleukin-1 receptor-like protein S78201	ATT220AGT	I220S	273
9270	C -> A	78	1	1.28205	LSDV013	GTA219TTA	V219L	265
9270	C -> A	78	1	1.28205	NP_150447.1 LSDV013 interleukin-1 receptor-like protein S78201	GTA219TTA	V219L	265
9271	G -> T	79	1	1.26582	LSDV013	AAC218AAA	N218K	266
9271	G -> T	79	1	1.26582	NP_150447.1 LSDV013 interleukin-1 receptor-like protein S78201	AAC218AAA	N218K	266
9274	A -> T	79	2	2.53165	LSDV013	AAT217AAA	N217K	255
9274	A -> T	79	2	2.53165	NP_150447.1 LSDV013 interleukin-1 receptor-like protein S78201	AAT217AAA	N217K	255
9279	G -> T	79	1	1.26582	LSDV013	CAT216AAT	H216N	243
9279	G -> T	79	1	1.26582	NP_150447.1 LSDV013 interleukin-1 receptor-like protein S78201	CAT216AAT	H216N	243
9289	T -> A	87	1	1.14943	LSDV013	AAA212AAT	K212N	235
9289	T -> A	87	1	1.14943	NP_150447.1 LSDV013 interleukin-1 receptor-like protein S78201	AAA212AAT	K212N	235
9297	C -> A	87	1	1.14943	LSDV013	GCA210TCA	A210S	231
9297	C -> A	87	1	1.14943	NP_150447.1 LSDV013 interleukin-1 receptor-like protein S78201	GCA210TCA	A210S	231
9299	A -> C	87	1	1.14943	LSDV013	TTG209TGG	L209W	230
9299	A -> C	87	1	1.14943	NP_150447.1 LSDV013 interleukin-1 receptor-like protein S78201	TTG209TGG	L209W	230
9299	A -> T	87	1	1.14943	LSDV013	TTG209TAG	L209*	230
9299	A -> T	87	1	1.14943	NP_150447.1 LSDV013 interleukin-1 receptor-like protein S78201	TTG209TAG	L209*	230
9342	A -> C	78	1	1.28205	LSDV013	TTA195GTA	L195V	204
9342	A -> C	78	1	1.28205	NP_150447.1 LSDV013 interleukin-1 receptor-like protein S78201	TTA195GTA	L195V	204
9345	A -> C	82	1	1.21951	LSDV013	TAT194GAT	Y194D	212
9345	A -> C	82	1	1.21951	NP_150447.1 LSDV013 interleukin-1 receptor-like protein S78201	TAT194GAT	Y194D	212
9347	A -> G	81	1	1.23457	LSDV013	GTA193GCA	V193A	212
9347	A -> G	81	1	1.23457	NP_150447.1 LSDV013 interleukin-1 receptor-like protein S78201	GTA193GCA	V193A	212
9347	A -> T	81	1	1.23457	LSDV013	GTA193GAA	V193E	212
9347	A -> T	81	1	1.23457	NP_150447.1 LSDV013 interleukin-1 receptor-like protein S78201	GTA193GAA	V193E	212
9356	T -> A	93	1	1.07527	LSDV013	GAT190GTT	D190V	239
9356	T -> A	93	1	1.07527	NP_150447.1 LSDV013 interleukin-1 receptor-like protein S78201	GAT190GTT	D190V	239
9430	C -> A	108	2	1.85185	LSDV013	AGG165AGT	R165S	312
9430	C -> A	108	2	1.85185	NP_150447.1 LSDV013 interleukin-1 receptor-like protein S78201	AGG165AGT	R165S	312
9556	T -> A	96	1	1.04167	LSDV013	TTA123TTT	L123F	302
9556	T -> A	96	1	1.04167	NP_150447.1 LSDV013 interleukin-1 receptor-like protein S78201	TTA123TTT	L123F	302
9558	A -> T	97	1	1.03093	LSDV013	TTA123ATA	L123I	306
9558	A -> T	97	1	1.03093	NP_150447.1 LSDV013 interleukin-1 receptor-like protein S78201	TTA123ATA	L123I	306
9568	T -> C	97	1	1.03093	LSDV013	TCA119TCG	S119S	299
9568	T -> C	97	1	1.03093	NP_150447.1 LSDV013 interleukin-1 receptor-like protein S78201	TCA119TCG	S119S	299
9606	C -> A	89	2	2.24719	LSDV013	GCA107TCA	A107S	277
9606	C -> A	89	2	2.24719	NP_150447.1 LSDV013 interleukin-1 receptor-like protein S78201	GCA107TCA	A107S	277
9625	T -> G	95	1	1.05263	LSDV013	AAA100AAC	K100N	284
9625	T -> G	95	1	1.05263	NP_150447.1 LSDV013 interleukin-1 receptor-like protein S78201	AAA100AAC	K100N	284
9666	A -> C	78	1	1.28205	LSDV013	TAT87GAT	Y87D	246
9666	A -> C	78	1	1.28205	NP_150447.1 LSDV013 interleukin-1 receptor-like protein S78201	TAT87GAT	Y87D	246
9667	T -> A	78	1	1.28205	LSDV013	GTA86GTT	V86V	249
9667	T -> A	78	1	1.28205	NP_150447.1 LSDV013 interleukin-1 receptor-like protein S78201	GTA86GTT	V86V	249
9681	T -> G	97	1	1.03093	LSDV013	AAT82CAT	N82H	278
9681	T -> G	97	1	1.03093	NP_150447.1 LSDV013 interleukin-1 receptor-like protein S78201	AAT82CAT	N82H	278
9749	C -> A	109	2	1.83486	LSDV013	TGG59TTG	W59L	294
9749	C -> A	109	2	1.83486	NP_150447.1 LSDV013 interleukin-1 receptor-like protein S78201	TGG59TTG	W59L	294
9849	A -> T	98	1	1.02041	LSDV013	TTT26ATT	F26I	264
9849	A -> T	98	1	1.02041	NP_150447.1 LSDV013 interleukin-1 receptor-like protein S78201	TTT26ATT	F26I	264
10001	C -> A	92	2	2.17391	LSDV014	GTT85TTT	V85F	238
10001	C -> A	92	2	2.17391	NP_150448.1 EIF2a-like PKR inhibitor	GTT85TTT	V85F	238
10005	T -> A	89	1	1.1236	LSDV014	GTA83GTT	V83V	224
10005	T -> A	89	1	1.1236	NP_150448.1 EIF2a-like PKR inhibitor	GTA83GTT	V83V	224
10006	A -> T	78	1	1.28205	LSDV014	GTA83GAA	V83E	203
10006	A -> T	78	1	1.28205	NP_150448.1 EIF2a-like PKR inhibitor	GTA83GAA	V83E	203
10007	C -> A	78	2	2.5641	LSDV014	GTA83TTA	V83L	207
10007	C -> A	78	2	2.5641	NP_150448.1 EIF2a-like PKR inhibitor	GTA83TTA	V83L	207
10010	C -> A	79	1	1.26582	LSDV014	GAT82TAT	D82Y	203
10010	C -> A	79	1	1.26582	NP_150448.1 EIF2a-like PKR inhibitor	GAT82TAT	D82Y	203
10014	A -> C	75	1	1.33333	LSDV014	TAT80TAG	Y80*	207
10014	A -> C	75	1	1.33333	NP_150448.1 EIF2a-like PKR inhibitor	TAT80TAG	Y80*	207
10017	G -> T	73	5	6.84932	LSDV014	GGC79GGA	G79G	201
10017	G -> T	73	5	6.84932	NP_150448.1 EIF2a-like PKR inhibitor	GGC79GGA	G79G	201
10040	T -> A	66	1	1.51515	LSDV014	ATA72TTA	I72L	201
10040	T -> A	66	1	1.51515	NP_150448.1 EIF2a-like PKR inhibitor	ATA72TTA	I72L	201
10043	T -> A	67	1	1.49254	LSDV014	ATT71TTT	I71F	199
10043	T -> A	67	1	1.49254	NP_150448.1 EIF2a-like PKR inhibitor	ATT71TTT	I71F	199
10046	G -> C	66	1	1.51515	LSDV014	CAA70GAA	Q70E	191
10046	G -> C	66	1	1.51515	NP_150448.1 EIF2a-like PKR inhibitor	CAA70GAA	Q70E	191
10054	A -> C	76	1	1.31579	LSDV014	ATT67AGT	I67S	207
10054	A -> C	76	1	1.31579	NP_150448.1 EIF2a-like PKR inhibitor	ATT67AGT	I67S	207
10056	T -> C	78	1	1.28205	LSDV014	TTA66TTG	L66L	210
10056	T -> C	78	1	1.28205	NP_150448.1 EIF2a-like PKR inhibitor	TTA66TTG	L66L	210
10064	T -> G	83	1	1.20482	LSDV014	AAT64CAT	N64H	218
10064	T -> G	83	1	1.20482	NP_150448.1 EIF2a-like PKR inhibitor	AAT64CAT	N64H	218
10069	A -> C	82	1	1.21951	LSDV014	TTA62TGA	L62*	212
10069	A -> C	82	1	1.21951	NP_150448.1 EIF2a-like PKR inhibitor	TTA62TGA	L62*	212
10071	T -> G	83	1	1.20482	LSDV014	ACA61ACC	T61T	218
10071	T -> G	83	1	1.20482	NP_150448.1 EIF2a-like PKR inhibitor	ACA61ACC	T61T	218
10072	G -> T	82	1	1.21951	LSDV014	ACA61AAA	T61K	218
10072	G -> T	82	1	1.21951	NP_150448.1 EIF2a-like PKR inhibitor	ACA61AAA	T61K	218
10075	T -> A	77	1	1.2987	LSDV014	AAA60ATA	K60I	214
10075	T -> A	77	1	1.2987	NP_150448.1 EIF2a-like PKR inhibitor	AAA60ATA	K60I	214
10081	A -> C	78	1	1.28205	LSDV014	ATA58AGA	I58R	222
10081	A -> C	78	1	1.28205	NP_150448.1 EIF2a-like PKR inhibitor	ATA58AGA	I58R	222
10086	A -> C	79	1	1.26582	LSDV014	AAT56AAG	N56K	229
10086	A -> C	79	1	1.26582	NP_150448.1 EIF2a-like PKR inhibitor	AAT56AAG	N56K	229
10099	A -> C	81	1	1.23457	LSDV014	ATG52AGG	M52R	221
10099	A -> C	81	1	1.23457	NP_150448.1 EIF2a-like PKR inhibitor	ATG52AGG	M52R	221
10168	T -> A	81	1	1.23457	LSDV014	AAC29ATC	N29I	250
10168	T -> A	81	1	1.23457	NP_150448.1 EIF2a-like PKR inhibitor	AAC29ATC	N29I	250
10198	A -> T	94	1	1.06383	LSDV014	GTA19GAA	V19E	299
10198	A -> T	94	1	1.06383	NP_150448.1 EIF2a-like PKR inhibitor	GTA19GAA	V19E	299
10310	G -> T	96	1	1.04167	LSDV015	ACA139AAA	T139K	346
10310	G -> T	96	1	1.04167	NP_150449.1 IL-18 binding protein	ACA139AAA	T139K	346
10344	T -> A	91	1	1.0989	LSDV015	ATA128TTA	I128L	309
10344	T -> A	91	1	1.0989	NP_150449.1 IL-18 binding protein	ATA128TTA	I128L	309
10346	A -> G	93	1	1.07527	LSDV015	TTA127TCA	L127S	307
10346	A -> G	93	1	1.07527	NP_150449.1 IL-18 binding protein	TTA127TCA	L127S	307
10350	T -> A	94	1	1.06383	LSDV015	ACT126TCT	T126S	301
10350	T -> A	94	1	1.06383	NP_150449.1 IL-18 binding protein	ACT126TCT	T126S	301
10365	C -> T	97	1	1.03093	LSDV015	GAA121AAA	E121K	301
10365	C -> T	97	1	1.03093	NP_150449.1 IL-18 binding protein	GAA121AAA	E121K	301
10368	C -> A	96	1	1.04167	LSDV015	GAG120TAG	E120*	312
10368	C -> A	96	1	1.04167	NP_150449.1 IL-18 binding protein	GAG120TAG	E120*	312
10395	T -> A	91	1	1.0989	LSDV015	AAC111TAC	N111Y	306
10395	T -> A	91	1	1.0989	NP_150449.1 IL-18 binding protein	AAC111TAC	N111Y	306
10504	A -> G	99	99	100	LSDV015	GGT74GGC	G74G	353
10504	A -> G	99	99	100	NP_150449.1 IL-18 binding protein	GGT74GGC	G74G	353
10573	A -> G	98	1	1.02041	LSDV015	CAT51CAC	H51H	275
10573	A -> G	98	1	1.02041	NP_150449.1 IL-18 binding protein	CAT51CAC	H51H	275
10591	T -> G	91	1	1.0989	LSDV015	CAA45CAC	Q45H	236
10591	T -> G	91	1	1.0989	NP_150449.1 IL-18 binding protein	CAA45CAC	Q45H	236
10597	T -> C	92	1	1.08696	LSDV015	TTA43TTG	L43L	236
10597	T -> C	92	1	1.08696	NP_150449.1 IL-18 binding protein	TTA43TTG	L43L	236
10753	ATTTTTTTTTT -> ATTTTTTTTTTTT	0	129	37.5	LSDV016	T--90TAA	X90*	344
10753	ATTTTTTTTTT -> ATTTTTTTTTTTT	0	129	37.5	NP_150450.1 LSDV016 EGF-like growth factor	T--90TAA	X90*	344
10753	ATTTTTTTTTT -> ATTTTTTTTTTT	0	10	2.90698	LSDV016	T--90TAA	X90*	344
10753	ATTTTTTTTTT -> ATTTTTTTTTTT	0	10	2.90698	NP_150450.1 LSDV016 EGF-like growth factor	T--90TAA	X90*	344
10773	G -> T	111	2	1.8018	LSDV016	CAT87AAT	H87N	323
10773	G -> T	111	2	1.8018	NP_150450.1 LSDV016 EGF-like growth factor	CAT87AAT	H87N	323
10791	G -> T	101	2	1.9802	LSDV016	CAT81AAT	H81N	297
10791	G -> T	101	2	1.9802	NP_150450.1 LSDV016 EGF-like growth factor	CAT81AAT	H81N	297
10808	T -> G	96	1	1.04167	LSDV016	TAT75TCT	Y75S	270
10808	T -> G	96	1	1.04167	NP_150450.1 LSDV016 EGF-like growth factor	TAT75TCT	Y75S	270
10811	C -> A	99	1	1.0101	LSDV016	GGA74GTA	G74V	265
10811	C -> A	99	1	1.0101	NP_150450.1 LSDV016 EGF-like growth factor	GGA74GTA	G74V	265
10812	C -> A	99	1	1.0101	LSDV016	GGA74TGA	G74*	265
10812	C -> A	99	1	1.0101	NP_150450.1 LSDV016 EGF-like growth factor	GGA74TGA	G74*	265
10907	C -> A	97	1	1.03093	LSDV016	AGT42ATT	S42I	274
10907	C -> A	97	1	1.03093	NP_150450.1 LSDV016 EGF-like growth factor	AGT42ATT	S42I	274
10909	T -> A	97	1	1.03093	LSDV016	AAA41AAT	K41N	273
10909	T -> A	97	1	1.03093	NP_150450.1 LSDV016 EGF-like growth factor	AAA41AAT	K41N	273
10918	C -> A	89	1	1.1236	LSDV016	ATG38ATT	M38I	233
10918	C -> A	89	1	1.1236	NP_150450.1 LSDV016 EGF-like growth factor	ATG38ATT	M38I	233
10924	T -> A	91	1	1.0989	LSDV016	ATA36ATT	I36I	247
10924	T -> A	91	1	1.0989	NP_150450.1 LSDV016 EGF-like growth factor	ATA36ATT	I36I	247
10929	C -> A	88	1	1.13636	LSDV016	GAT35TAT	D35Y	242
10929	C -> A	88	1	1.13636	NP_150450.1 LSDV016 EGF-like growth factor	GAT35TAT	D35Y	242
10935	T -> G	87	1	1.14943	LSDV016	AAC33CAC	N33H	254
10935	T -> G	87	1	1.14943	NP_150450.1 LSDV016 EGF-like growth factor	AAC33CAC	N33H	254
10937	A -> G	89	1	1.1236	LSDV016	TTA32TCA	L32S	257
10937	A -> G	89	1	1.1236	NP_150450.1 LSDV016 EGF-like growth factor	TTA32TCA	L32S	257
10942	A -> C	91	1	1.0989	LSDV016	ACT30ACG	T30T	253
10942	A -> C	91	1	1.0989	NP_150450.1 LSDV016 EGF-like growth factor	ACT30ACG	T30T	253
10942	A -> T	91	1	1.0989	LSDV016	ACT30ACA	T30T	253
10942	A -> T	91	1	1.0989	NP_150450.1 LSDV016 EGF-like growth factor	ACT30ACA	T30T	253
10943	G -> T	91	1	1.0989	LSDV016	ACT30AAT	T30N	255
10943	G -> T	91	1	1.0989	NP_150450.1 LSDV016 EGF-like growth factor	ACT30AAT	T30N	255
10951	A -> T	92	1	1.08696	LSDV016	GAT27GAA	D27E	259
10951	A -> T	92	1	1.08696	NP_150450.1 LSDV016 EGF-like growth factor	GAT27GAA	D27E	259
10966	T -> G	91	1	1.0989	LSDV016	AAA22AAC	K22N	260
10966	T -> G	91	1	1.0989	NP_150450.1 LSDV016 EGF-like growth factor	AAA22AAC	K22N	260
10967	T -> A	91	1	1.0989	LSDV016	AAA22ATA	K22I	261
10967	T -> A	91	1	1.0989	NP_150450.1 LSDV016 EGF-like growth factor	AAA22ATA	K22I	261
10968	T -> A	91	1	1.0989	LSDV016	AAA22TAA	K22*	259
10968	T -> A	91	1	1.0989	NP_150450.1 LSDV016 EGF-like growth factor	AAA22TAA	K22*	259
10975	C -> A	90	1	1.11111	LSDV016	ATG19ATT	M19I	255
10975	C -> A	90	1	1.11111	NP_150450.1 LSDV016 EGF-like growth factor	ATG19ATT	M19I	255
10981	T -> A	90	1	1.11111	LSDV016	ATA17ATT	I17I	257
10981	T -> A	90	1	1.11111	NP_150450.1 LSDV016 EGF-like growth factor	ATA17ATT	I17I	257
10983	T -> A	89	1	1.1236	LSDV016	ATA17TTA	I17L	254
10983	T -> A	89	1	1.1236	NP_150450.1 LSDV016 EGF-like growth factor	ATA17TTA	I17L	254
10988	T -> A	82	1	1.21951	LSDV016	AAA15ATA	K15I	242
10988	T -> A	82	1	1.21951	NP_150450.1 LSDV016 EGF-like growth factor	AAA15ATA	K15I	242
10989	T -> G	82	1	1.21951	LSDV016	AAA15CAA	K15Q	241
10989	T -> G	82	1	1.21951	NP_150450.1 LSDV016 EGF-like growth factor	AAA15CAA	K15Q	241
10993	G -> T	78	1	1.28205	LSDV016	TTC13TTA	F13L	232
10993	G -> T	78	1	1.28205	NP_150450.1 LSDV016 EGF-like growth factor	TTC13TTA	F13L	232
10999	C -> A	81	1	1.23457	LSDV016	TTG11TTT	L11F	234
10999	C -> A	81	1	1.23457	NP_150450.1 LSDV016 EGF-like growth factor	TTG11TTT	L11F	234
11019	T -> A	85	1	1.17647	LSDV016	AAA5TAA	K5*	218
11019	T -> A	85	1	1.17647	NP_150450.1 LSDV016 EGF-like growth factor	AAA5TAA	K5*	218
11022	T -> A	85	1	1.17647	LSDV016	AAA4TAA	K4*	212
11022	T -> A	85	1	1.17647	LSDV017	TAA177TAT	*177Y	212
11022	T -> A	85	1	1.17647	NP_150450.1 LSDV016 EGF-like growth factor	AAA4TAA	K4*	212
11022	T -> A	85	1	1.17647	NP_150451.1 anti-apoptotic membrane protein	TAA177TAT	*177Y	212
11028	C -> A	77	1	1.2987	LSDV016	GAA2TAA	E2*	196
11028	C -> A	77	1	1.2987	LSDV017	TGG175TGT	W175C	196
11028	C -> A	77	1	1.2987	NP_150450.1 LSDV016 EGF-like growth factor	GAA2TAA	E2*	196
11028	C -> A	77	1	1.2987	NP_150451.1 anti-apoptotic membrane protein	TGG175TGT	W175C	196
11030	A -> C	77	1	1.2987	LSDV016	ATG1AGG	M1R	198
11030	A -> C	77	1	1.2987	LSDV017	TGG175GGG	W175G	198
11030	A -> C	77	1	1.2987	NP_150450.1 LSDV016 EGF-like growth factor	ATG1AGG	M1R	198
11030	A -> C	77	1	1.2987	NP_150451.1 anti-apoptotic membrane protein	TGG175GGG	W175G	198
11032	C -> A	75	1	1.33333	LSDV017	CGA174CTA	R174L	194
11032	C -> A	75	1	1.33333	NP_150451.1 anti-apoptotic membrane protein	CGA174CTA	R174L	194
11033	G -> T	74	1	1.35135	LSDV017	CGA174AGA	R174R	193
11033	G -> T	74	1	1.35135	NP_150451.1 anti-apoptotic membrane protein	CGA174AGA	R174R	193
11044	A -> T	78	1	1.28205	LSDV017	ATT170AAT	I170N	192
11044	A -> T	78	1	1.28205	NP_150451.1 anti-apoptotic membrane protein	ATT170AAT	I170N	192
11047	A -> T	86	1	1.16279	LSDV017	ATA169AAA	I169K	210
11047	A -> T	86	1	1.16279	NP_150451.1 anti-apoptotic membrane protein	ATA169AAA	I169K	210
11054	G -> T	89	1	1.1236	LSDV017	CTT167ATT	L167I	201
11054	G -> T	89	1	1.1236	NP_150451.1 anti-apoptotic membrane protein	CTT167ATT	L167I	201
11055	C -> A	89	1	1.1236	LSDV017	TTG166TTT	L166F	201
11055	C -> A	89	1	1.1236	NP_150451.1 anti-apoptotic membrane protein	TTG166TTT	L166F	201
11057	A -> C	90	1	1.11111	LSDV017	TTG166GTG	L166V	202
11057	A -> C	90	1	1.11111	NP_150451.1 anti-apoptotic membrane protein	TTG166GTG	L166V	202
11068	A -> T	80	1	1.25	LSDV017	ATT162AAT	I162N	188
11068	A -> T	80	1	1.25	NP_150451.1 anti-apoptotic membrane protein	ATT162AAT	I162N	188
11073	A -> T	79	1	1.26582	LSDV017	ATT160ATA	I160I	185
11073	A -> T	79	1	1.26582	NP_150451.1 anti-apoptotic membrane protein	ATT160ATA	I160I	185
11077	C -> A	82	1	1.21951	LSDV017	AGT159ATT	S159I	196
11077	C -> A	82	1	1.21951	NP_150451.1 anti-apoptotic membrane protein	AGT159ATT	S159I	196
11089	A -> C	83	1	1.20482	LSDV017	GTA155GGA	V155G	213
11089	A -> C	83	1	1.20482	NP_150451.1 anti-apoptotic membrane protein	GTA155GGA	V155G	213
11105	T -> C	87	1	1.14943	LSDV017	ATA150GTA	I150V	218
11105	T -> C	87	1	1.14943	NP_150451.1 anti-apoptotic membrane protein	ATA150GTA	I150V	218
11105	T -> G	87	1	1.14943	LSDV017	ATA150CTA	I150L	218
11105	T -> G	87	1	1.14943	NP_150451.1 anti-apoptotic membrane protein	ATA150CTA	I150L	218
11109	A -> T	86	1	1.16279	LSDV017	TTT148TTA	F148L	215
11109	A -> T	86	1	1.16279	NP_150451.1 anti-apoptotic membrane protein	TTT148TTA	F148L	215
11111	A -> T	85	1	1.17647	LSDV017	TTT148ATT	F148I	216
11111	A -> T	85	1	1.17647	NP_150451.1 anti-apoptotic membrane protein	TTT148ATT	F148I	216
11122	T -> G	82	1	1.21951	LSDV017	AAT144ACT	N144T	215
11122	T -> G	82	1	1.21951	NP_150451.1 anti-apoptotic membrane protein	AAT144ACT	N144T	215
11123	T -> G	84	1	1.19048	LSDV017	AAT144CAT	N144H	220
11123	T -> G	84	1	1.19048	NP_150451.1 anti-apoptotic membrane protein	AAT144CAT	N144H	220
11126	G -> T	85	1	1.17647	LSDV017	CAC143AAC	H143N	225
11126	G -> T	85	1	1.17647	NP_150451.1 anti-apoptotic membrane protein	CAC143AAC	H143N	225
11129	C -> A	87	1	1.14943	LSDV017	GAA142TAA	E142*	230
11129	C -> A	87	1	1.14943	NP_150451.1 anti-apoptotic membrane protein	GAA142TAA	E142*	230
11132	T -> A	91	1	1.0989	LSDV017	AAT141TAT	N141Y	236
11132	T -> A	91	1	1.0989	NP_150451.1 anti-apoptotic membrane protein	AAT141TAT	N141Y	236
11150	C -> A	94	1	1.06383	LSDV017	GAA135TAA	E135*	251
11150	C -> A	94	1	1.06383	NP_150451.1 anti-apoptotic membrane protein	GAA135TAA	E135*	251
11152	A -> G	92	1	1.08696	LSDV017	GTT134GCT	V134A	249
11152	A -> G	92	1	1.08696	NP_150451.1 anti-apoptotic membrane protein	GTT134GCT	V134A	249
11158	C -> A	92	1	1.08696	LSDV017	AGT132ATT	S132I	248
11158	C -> A	92	1	1.08696	NP_150451.1 anti-apoptotic membrane protein	AGT132ATT	S132I	248
11164	A -> T	89	1	1.1236	LSDV017	ATT130AAT	I130N	242
11164	A -> T	89	1	1.1236	NP_150451.1 anti-apoptotic membrane protein	ATT130AAT	I130N	242
11168	C -> A	92	1	1.08696	LSDV017	GAC129TAC	D129Y	243
11168	C -> A	92	1	1.08696	NP_150451.1 anti-apoptotic membrane protein	GAC129TAC	D129Y	243
11174	G -> T	95	1	1.05263	LSDV017	CAA127AAA	Q127K	249
11174	G -> T	95	1	1.05263	NP_150451.1 anti-apoptotic membrane protein	CAA127AAA	Q127K	249
11177	A -> T	93	1	1.07527	LSDV017	TAT126AAT	Y126N	243
11177	A -> T	93	1	1.07527	NP_150451.1 anti-apoptotic membrane protein	TAT126AAT	Y126N	243
11178	A -> T	93	1	1.07527	LSDV017	AGT125AGA	S125R	242
11178	A -> T	93	1	1.07527	NP_150451.1 anti-apoptotic membrane protein	AGT125AGA	S125R	242
11179	C -> A	93	1	1.07527	LSDV017	AGT125ATT	S125I	237
11179	C -> A	93	1	1.07527	NP_150451.1 anti-apoptotic membrane protein	AGT125ATT	S125I	237
11182	G -> T	87	1	1.14943	LSDV017	TCT124TAT	S124Y	224
11182	G -> T	87	1	1.14943	NP_150451.1 anti-apoptotic membrane protein	TCT124TAT	S124Y	224
11188	G -> T	88	1	1.13636	LSDV017	ACA122AAA	T122K	224
11188	G -> T	88	1	1.13636	NP_150451.1 anti-apoptotic membrane protein	ACA122AAA	T122K	224
11198	G -> T	87	2	2.29885	LSDV017	CTA119ATA	L119I	208
11198	G -> T	87	2	2.29885	NP_150451.1 anti-apoptotic membrane protein	CTA119ATA	L119I	208
11199	C -> A	87	2	2.29885	LSDV017	GAG118GAT	E118D	209
11199	C -> A	87	2	2.29885	NP_150451.1 anti-apoptotic membrane protein	GAG118GAT	E118D	209
11201	C -> A	83	2	2.40964	LSDV017	GAG118TAG	E118*	201
11201	C -> A	83	2	2.40964	NP_150451.1 anti-apoptotic membrane protein	GAG118TAG	E118*	201
11202	A -> T	84	1	1.19048	LSDV017	AAT117AAA	N117K	202
11202	A -> T	84	1	1.19048	NP_150451.1 anti-apoptotic membrane protein	AAT117AAA	N117K	202
11207	G -> T	88	1	1.13636	LSDV017	CTA116ATA	L116I	220
11207	G -> T	88	1	1.13636	NP_150451.1 anti-apoptotic membrane protein	CTA116ATA	L116I	220
11210	C -> A	83	3	3.61446	LSDV017	GCA115TCA	A115S	206
11210	C -> A	83	3	3.61446	NP_150451.1 anti-apoptotic membrane protein	GCA115TCA	A115S	206
11211	T -> A	83	1	1.20482	LSDV017	TTA114TTT	L114F	197
11211	T -> A	83	1	1.20482	NP_150451.1 anti-apoptotic membrane protein	TTA114TTT	L114F	197
11218	T -> A	93	1	1.07527	LSDV017	GAT112GTT	D112V	207
11218	T -> A	93	1	1.07527	NP_150451.1 anti-apoptotic membrane protein	GAT112GTT	D112V	207
11219	C -> A	88	2	2.27273	LSDV017	GAT112TAT	D112Y	198
11219	C -> A	88	2	2.27273	NP_150451.1 anti-apoptotic membrane protein	GAT112TAT	D112Y	198
11225	C -> A	90	3	3.33333	LSDV017	GTT110TTT	V110F	211
11225	C -> A	90	3	3.33333	NP_150451.1 anti-apoptotic membrane protein	GTT110TTT	V110F	211
11227	A -> T	93	1	1.07527	LSDV017	GTT109GAT	V109D	212
11227	A -> T	93	1	1.07527	NP_150451.1 anti-apoptotic membrane protein	GTT109GAT	V109D	212
11230	T -> A	94	1	1.06383	LSDV017	GAA108GTA	E108V	210
11230	T -> A	94	1	1.06383	NP_150451.1 anti-apoptotic membrane protein	GAA108GTA	E108V	210
11231	C -> A	94	1	1.06383	LSDV017	GAA108TAA	E108*	209
11231	C -> A	94	1	1.06383	NP_150451.1 anti-apoptotic membrane protein	GAA108TAA	E108*	209
11233	T -> G	96	2	2.08333	LSDV017	AAT107ACT	N107T	213
11233	T -> G	96	2	2.08333	NP_150451.1 anti-apoptotic membrane protein	AAT107ACT	N107T	213
11265	G -> T	95	1	1.05263	LSDV017	TCC96TCA	S96S	203
11265	G -> T	95	1	1.05263	NP_150451.1 anti-apoptotic membrane protein	TCC96TCA	S96S	203
11266	G -> T	95	1	1.05263	LSDV017	TCC96TAC	S96Y	202
11266	G -> T	95	1	1.05263	NP_150451.1 anti-apoptotic membrane protein	TCC96TAC	S96Y	202
11281	G -> T	90	1	1.11111	LSDV017	TCT91TAT	S91Y	196
11281	G -> T	90	1	1.11111	NP_150451.1 anti-apoptotic membrane protein	TCT91TAT	S91Y	196
11284	G -> T	85	1	1.17647	LSDV017	GCT90GAT	A90D	188
11284	G -> T	85	1	1.17647	NP_150451.1 anti-apoptotic membrane protein	GCT90GAT	A90D	188
11311	C -> A	96	1	1.04167	LSDV017	AGT81ATT	S81I	228
11311	C -> A	96	1	1.04167	NP_150451.1 anti-apoptotic membrane protein	AGT81ATT	S81I	228
11314	T -> A	97	1	1.03093	LSDV017	AAT80ATT	N80I	235
11314	T -> A	97	1	1.03093	NP_150451.1 anti-apoptotic membrane protein	AAT80ATT	N80I	235
11325	G -> T	98	1	1.02041	LSDV017	ATC76ATA	I76I	233
11325	G -> T	98	1	1.02041	NP_150451.1 anti-apoptotic membrane protein	ATC76ATA	I76I	233
11341	A -> T	93	1	1.07527	LSDV017	GTA71GAA	V71E	231
11341	A -> T	93	1	1.07527	NP_150451.1 anti-apoptotic membrane protein	GTA71GAA	V71E	231
11354	C -> A	91	2	2.1978	LSDV017	GAT67TAT	D67Y	238
11354	C -> A	91	2	2.1978	NP_150451.1 anti-apoptotic membrane protein	GAT67TAT	D67Y	238
11356	T -> A	87	1	1.14943	LSDV017	TAT66TTT	Y66F	229
11356	T -> A	87	1	1.14943	NP_150451.1 anti-apoptotic membrane protein	TAT66TTT	Y66F	229
11359	C -> A	80	1	1.25	LSDV017	TGT65TTT	C65F	215
11359	C -> A	80	1	1.25	NP_150451.1 anti-apoptotic membrane protein	TGT65TTT	C65F	215
11367	A -> T	92	1	1.08696	LSDV017	GTT62GTA	V62V	248
11367	A -> T	92	1	1.08696	NP_150451.1 anti-apoptotic membrane protein	GTT62GTA	V62V	248
11412	T -> C	106	2	1.88679	LSDV017	AAA47AAG	K47K	297
11412	T -> C	106	2	1.88679	NP_150451.1 anti-apoptotic membrane protein	AAA47AAG	K47K	297
11433	C -> A	89	1	1.1236	LSDV017	GAG40GAT	E40D	243
11433	C -> A	89	1	1.1236	NP_150451.1 anti-apoptotic membrane protein	GAG40GAT	E40D	243
11489	C -> A	104	2	1.92308	LSDV017	GAA22TAA	E22*	269
11489	C -> A	104	2	1.92308	NP_150451.1 anti-apoptotic membrane protein	GAA22TAA	E22*	269
11499	G -> T	96	1	1.04167	LSDV017	GAC18GAA	D18E	265
11499	G -> T	96	1	1.04167	NP_150451.1 anti-apoptotic membrane protein	GAC18GAA	D18E	265
11775	T -> A	87	1	1.14943	LSDV018	TAT87TTT	Y87F	246
11775	T -> A	87	1	1.14943	NP_150452.1 dUTPase	TAT87TTT	Y87F	246
11790	A -> T	86	1	1.16279	LSDV018	GTT82GAT	V82D	245
11790	A -> T	86	1	1.16279	NP_150452.1 dUTPase	GTT82GAT	V82D	245
11792	T -> A	79	1	1.26582	LSDV018	GGA81GGT	G81G	227
11792	T -> A	79	1	1.26582	NP_150452.1 dUTPase	GGA81GGT	G81G	227
11844	A -> C	91	1	1.0989	LSDV018	ATA64AGA	I64R	340
11844	A -> C	91	1	1.0989	NP_150452.1 dUTPase	ATA64AGA	I64R	340
11877	C -> A	98	1	1.02041	LSDV018	AGT53ATT	S53I	402
11877	C -> A	98	1	1.02041	NP_150452.1 dUTPase	AGT53ATT	S53I	402
11943	T -> A	94	1	1.06383	LSDV018	GAT31GTT	D31V	303
11943	T -> A	94	1	1.06383	NP_150452.1 dUTPase	GAT31GTT	D31V	303
11994	G -> T	83	1	1.20482	LSDV018	TCT14TAT	S14Y	260
11994	G -> T	83	1	1.20482	NP_150452.1 dUTPase	TCT14TAT	S14Y	260
12008	G -> T	86	1	1.16279	LSDV018	AAC9AAA	N9K	259
12008	G -> T	86	1	1.16279	NP_150452.1 dUTPase	AAC9AAA	N9K	259
12071	GTTTTTTTTTTT -> GTTTTTTTTTTTT	0	97	26.4305	LSDV019	T--570TA-	X570X	367
12071	GTTTTTTTTTTT -> GTTTTTTTTTTTT	0	97	26.4305	NP_150453.1 kelch-like protein	T--570TA-	X570X	367
12071	GTTTTTTTTTTT -> GTTTTTTTTTTTTT	0	9	2.45232	LSDV019	T---AA570TAAAAA	XX570*K	367
12071	GTTTTTTTTTTT -> GTTTTTTTTTTTTT	0	9	2.45232	NP_150453.1 kelch-like protein	T---AA570TAAAAA	XX570*K	367
12083	A -> T	95	1	1.05263	LSDV019	T--570AA-	X570X	343
12083	A -> T	95	1	1.05263	NP_150453.1 kelch-like protein	T--570AA-	X570X	343
12089	C -> A	94	4	4.25532	LSDV019	GTT568TTT	V568F	280
12089	C -> A	94	4	4.25532	NP_150453.1 kelch-like protein	GTT568TTT	V568F	280
12091	C -> A	94	1	1.06383	LSDV019	AGT567ATT	S567I	275
12091	C -> A	94	1	1.06383	NP_150453.1 kelch-like protein	AGT567ATT	S567I	275
12092	T -> A	94	2	2.12766	LSDV019	AGT567TGT	S567C	273
12092	T -> A	94	2	2.12766	NP_150453.1 kelch-like protein	AGT567TGT	S567C	273
12094	T -> A	91	1	1.0989	LSDV019	GAT566GTT	D566V	270
12094	T -> A	91	1	1.0989	NP_150453.1 kelch-like protein	GAT566GTT	D566V	270
12095	C -> A	91	1	1.0989	LSDV019	GAT566TAT	D566Y	269
12095	C -> A	91	1	1.0989	NP_150453.1 kelch-like protein	GAT566TAT	D566Y	269
12096	T -> A	91	1	1.0989	LSDV019	ATA565ATT	I565I	269
12096	T -> A	91	1	1.0989	NP_150453.1 kelch-like protein	ATA565ATT	I565I	269
12099	G -> T	93	3	3.22581	LSDV019	GAC564GAA	D564E	283
12099	G -> T	93	3	3.22581	NP_150453.1 kelch-like protein	GAC564GAA	D564E	283
12101	C -> A	92	1	1.08696	LSDV019	GAC564TAC	D564Y	272
12101	C -> A	92	1	1.08696	NP_150453.1 kelch-like protein	GAC564TAC	D564Y	272
12102	T -> A	92	1	1.08696	LSDV019	TTA563TTT	L563F	259
12102	T -> A	92	1	1.08696	NP_150453.1 kelch-like protein	TTA563TTT	L563F	259
12106	G -> T	89	1	1.1236	LSDV019	GCA562GAA	A562E	240
12106	G -> T	89	1	1.1236	NP_150453.1 kelch-like protein	GCA562GAA	A562E	240
12111	T -> A	98	1	1.02041	LSDV019	ATA560ATT	I560I	260
12111	T -> A	98	1	1.02041	NP_150453.1 kelch-like protein	ATA560ATT	I560I	260
12170	C -> A	96	1	1.04167	LSDV019	GAA541TAA	E541*	288
12170	C -> A	96	1	1.04167	NP_150453.1 kelch-like protein	GAA541TAA	E541*	288
12185	C -> A	97	1	1.03093	LSDV019	GGA536TGA	G536*	308
12185	C -> A	97	1	1.03093	NP_150453.1 kelch-like protein	GGA536TGA	G536*	308
12186	A -> C	97	1	1.03093	LSDV019	GTT535GTG	V535V	308
12186	A -> C	97	1	1.03093	NP_150453.1 kelch-like protein	GTT535GTG	V535V	308
12199	C -> A	99	1	1.0101	LSDV019	TGT531TTT	C531F	334
12199	C -> A	99	1	1.0101	NP_150453.1 kelch-like protein	TGT531TTT	C531F	334
12251	A -> G	94	1	1.06383	LSDV019	TCG514CCG	S514P	332
12251	A -> G	94	1	1.06383	NP_150453.1 kelch-like protein	TCG514CCG	S514P	332
12256	A -> T	99	1	1.0101	LSDV019	ATT512AAT	I512N	351
12256	A -> T	99	1	1.0101	NP_150453.1 kelch-like protein	ATT512AAT	I512N	351
12262	C -> A	98	1	1.02041	LSDV019	TGG510TTG	W510L	342
12262	C -> A	98	1	1.02041	NP_150453.1 kelch-like protein	TGG510TTG	W510L	342
12264	T -> C	97	1	1.03093	LSDV019	AAA509AAG	K509K	339
12264	T -> C	97	1	1.03093	NP_150453.1 kelch-like protein	AAA509AAG	K509K	339
12268	C -> A	95	1	1.05263	LSDV019	TGT508TTT	C508F	332
12268	C -> A	95	1	1.05263	NP_150453.1 kelch-like protein	TGT508TTT	C508F	332
12287	T -> C	92	1	1.08696	LSDV019	AGC502GGC	S502G	322
12287	T -> C	92	1	1.08696	NP_150453.1 kelch-like protein	AGC502GGC	S502G	322
12340	A -> C	93	1	1.07527	LSDV019	GTT484GGT	V484G	296
12340	A -> C	93	1	1.07527	NP_150453.1 kelch-like protein	GTT484GGT	V484G	296
12350	A -> T	90	1	1.11111	LSDV019	TTA481ATA	L481I	286
12350	A -> T	90	1	1.11111	NP_150453.1 kelch-like protein	TTA481ATA	L481I	286
12397	C -> T	83	1	1.20482	LSDV019	TGT465TAT	C465Y	282
12397	C -> T	83	1	1.20482	NP_150453.1 kelch-like protein	TGT465TAT	C465Y	282
12411	C -> A	81	1	1.23457	LSDV019	TGG460TGT	W460C	284
12411	C -> A	81	1	1.23457	NP_150453.1 kelch-like protein	TGG460TGT	W460C	284
12424	T -> A	85	1	1.17647	LSDV019	AAA456ATA	K456I	295
12424	T -> A	85	1	1.17647	NP_150453.1 kelch-like protein	AAA456ATA	K456I	295
12425	T -> A	85	1	1.17647	LSDV019	AAA456TAA	K456*	295
12425	T -> A	85	1	1.17647	NP_150453.1 kelch-like protein	AAA456TAA	K456*	295
12477	A -> T	89	1	1.1236	LSDV019	TAT438TAA	Y438*	300
12477	A -> T	89	1	1.1236	NP_150453.1 kelch-like protein	TAT438TAA	Y438*	300
12483	G -> T	86	1	1.16279	LSDV019	ACC436ACA	T436T	292
12483	G -> T	86	1	1.16279	NP_150453.1 kelch-like protein	ACC436ACA	T436T	292
12484	G -> T	86	1	1.16279	LSDV019	ACC436AAC	T436N	289
12484	G -> T	86	1	1.16279	NP_150453.1 kelch-like protein	ACC436AAC	T436N	289
12497	T -> A	89	1	1.1236	LSDV019	AAT432TAT	N432Y	297
12497	T -> A	89	1	1.1236	NP_150453.1 kelch-like protein	AAT432TAT	N432Y	297
12503	C -> A	88	1	1.13636	LSDV019	GTT430TTT	V430F	297
12503	C -> A	88	1	1.13636	NP_150453.1 kelch-like protein	GTT430TTT	V430F	297
12505	C -> A	88	1	1.13636	LSDV019	TGT429TTT	C429F	297
12505	C -> A	88	1	1.13636	NP_150453.1 kelch-like protein	TGT429TTT	C429F	297
12509	G -> T	78	1	1.28205	LSDV019	CCA428ACA	P428T	292
12509	G -> T	78	1	1.28205	NP_150453.1 kelch-like protein	CCA428ACA	P428T	292
12513	G -> T	73	1	1.36986	LSDV019	TAC426TAA	Y426*	285
12513	G -> T	73	1	1.36986	NP_150453.1 kelch-like protein	TAC426TAA	Y426*	285
12520	G -> T	71	2	2.8169	LSDV019	CCT424CAT	P424H	305
12520	G -> T	71	2	2.8169	NP_150453.1 kelch-like protein	CCT424CAT	P424H	305
12521	G -> T	70	1	1.42857	LSDV019	CCT424ACT	P424T	308
12521	G -> T	70	1	1.42857	NP_150453.1 kelch-like protein	CCT424ACT	P424T	308
12530	A -> T	87	1	1.14943	LSDV019	TTA421ATA	L421I	346
12530	A -> T	87	1	1.14943	NP_150453.1 kelch-like protein	TTA421ATA	L421I	346
12533	T -> A	87	1	1.14943	LSDV019	AAT420TAT	N420Y	351
12533	T -> A	87	1	1.14943	NP_150453.1 kelch-like protein	AAT420TAT	N420Y	351
12542	C -> A	88	1	1.13636	LSDV019	GAA417TAA	E417*	346
12542	C -> A	88	1	1.13636	NP_150453.1 kelch-like protein	GAA417TAA	E417*	346
12552	A -> G	91	1	1.0989	LSDV019	AGT413AGC	S413S	353
12552	A -> G	91	1	1.0989	NP_150453.1 kelch-like protein	AGT413AGC	S413S	353
12555	T -> A	89	1	1.1236	LSDV019	GAA412GAT	E412D	337
12555	T -> A	89	1	1.1236	NP_150453.1 kelch-like protein	GAA412GAT	E412D	337
12557	C -> A	87	1	1.14943	LSDV019	GAA412TAA	E412*	337
12557	C -> A	87	1	1.14943	NP_150453.1 kelch-like protein	GAA412TAA	E412*	337
12592	C -> A	89	1	1.1236	LSDV019	TGT400TTT	C400F	333
12592	C -> A	89	1	1.1236	NP_150453.1 kelch-like protein	TGT400TTT	C400F	333
12613	A -> C	99	1	1.0101	LSDV019	ATT393AGT	I393S	375
12613	A -> C	99	1	1.0101	NP_150453.1 kelch-like protein	ATT393AGT	I393S	375
12619	T -> A	99	1	1.0101	LSDV019	TAT391TTT	Y391F	380
12619	T -> A	99	1	1.0101	NP_150453.1 kelch-like protein	TAT391TTT	Y391F	380
12625	C -> A	99	1	1.0101	LSDV019	AGA389ATA	R389I	373
12625	C -> A	99	1	1.0101	NP_150453.1 kelch-like protein	AGA389ATA	R389I	373
12695	A -> T	99	1	1.0101	LSDV019	TTT366ATT	F366I	359
12695	A -> T	99	1	1.0101	NP_150453.1 kelch-like protein	TTT366ATT	F366I	359
12731	A -> T	82	1	1.21951	LSDV019	TCA354ACA	S354T	312
12731	A -> T	82	1	1.21951	NP_150453.1 kelch-like protein	TCA354ACA	S354T	312
12746	C -> A	82	1	1.21951	LSDV019	GAT349TAT	D349Y	301
12746	C -> A	82	1	1.21951	NP_150453.1 kelch-like protein	GAT349TAT	D349Y	301
12747	C -> A	82	1	1.21951	LSDV019	GTG348GTT	V348V	290
12747	C -> A	82	1	1.21951	NP_150453.1 kelch-like protein	GTG348GTT	V348V	290
12752	C -> A	74	1	1.35135	LSDV019	GGT347TGT	G347C	270
12752	C -> A	74	1	1.35135	NP_150453.1 kelch-like protein	GGT347TGT	G347C	270
12755	C -> A	83	3	3.61446	LSDV019	GGT346TGT	G346C	291
12755	C -> A	83	3	3.61446	NP_150453.1 kelch-like protein	GGT346TGT	G346C	291
12761	A -> T	87	1	1.14943	LSDV019	TTT344ATT	F344I	308
12761	A -> T	87	1	1.14943	NP_150453.1 kelch-like protein	TTT344ATT	F344I	308
12765	A -> T	82	1	1.21951	LSDV019	ATT342ATA	I342I	294
12765	A -> T	82	1	1.21951	NP_150453.1 kelch-like protein	ATT342ATA	I342I	294
12766	A -> C	82	1	1.21951	LSDV019	ATT342AGT	I342S	294
12766	A -> C	82	1	1.21951	NP_150453.1 kelch-like protein	ATT342AGT	I342S	294
12766	A -> T	82	1	1.21951	LSDV019	ATT342AAT	I342N	294
12766	A -> T	82	1	1.21951	NP_150453.1 kelch-like protein	ATT342AAT	I342N	294
12768	A -> T	78	2	2.5641	LSDV019	AAT341AAA	N341K	285
12768	A -> T	78	2	2.5641	NP_150453.1 kelch-like protein	AAT341AAA	N341K	285
12774	A -> T	76	1	1.31579	LSDV019	GGT339GGA	G339G	289
12774	A -> T	76	1	1.31579	NP_150453.1 kelch-like protein	GGT339GGA	G339G	289
12782	C -> A	83	1	1.20482	LSDV019	GCT337TCT	A337S	300
12782	C -> A	83	1	1.20482	NP_150453.1 kelch-like protein	GCT337TCT	A337S	300
12783	A -> T	83	1	1.20482	LSDV019	ATT336ATA	I336I	297
12783	A -> T	83	1	1.20482	NP_150453.1 kelch-like protein	ATT336ATA	I336I	297
12787	G -> T	83	1	1.20482	LSDV019	TCA335TAA	S335*	290
12787	G -> T	83	1	1.20482	NP_150453.1 kelch-like protein	TCA335TAA	S335*	290
12788	A -> T	83	1	1.20482	LSDV019	TCA335ACA	S335T	289
12788	A -> T	83	1	1.20482	NP_150453.1 kelch-like protein	TCA335ACA	S335T	289
12790	G -> T	86	2	2.32558	LSDV019	ACT334AAT	T334N	295
12790	G -> T	86	2	2.32558	NP_150453.1 kelch-like protein	ACT334AAT	T334N	295
12793	C -> A	87	1	1.14943	LSDV019	TGT333TTT	C333F	292
12793	C -> A	87	1	1.14943	NP_150453.1 kelch-like protein	TGT333TTT	C333F	292
12796	A -> T	88	1	1.13636	LSDV019	TTT332TAT	F332Y	302
12796	A -> T	88	1	1.13636	NP_150453.1 kelch-like protein	TTT332TAT	F332Y	302
12798	C -> A	89	1	1.1236	LSDV019	AAG331AAT	K331N	308
12798	C -> A	89	1	1.1236	NP_150453.1 kelch-like protein	AAG331AAT	K331N	308
12801	A -> T	90	2	2.22222	LSDV019	TTT330TTA	F330L	306
12801	A -> T	90	2	2.22222	NP_150453.1 kelch-like protein	TTT330TTA	F330L	306
12810	A -> T	84	1	1.19048	LSDV019	GAT327GAA	D327E	288
12810	A -> T	84	1	1.19048	NP_150453.1 kelch-like protein	GAT327GAA	D327E	288
12827	A -> C	90	1	1.11111	LSDV019	TTA322GTA	L322V	307
12827	A -> C	90	1	1.11111	NP_150453.1 kelch-like protein	TTA322GTA	L322V	307
12827	A -> T	90	1	1.11111	LSDV019	TTA322ATA	L322I	307
12827	A -> T	90	1	1.11111	NP_150453.1 kelch-like protein	TTA322ATA	L322I	307
12841	C -> G	86	1	1.16279	LSDV019	AGT317ACT	S317T	282
12841	C -> G	86	1	1.16279	NP_150453.1 kelch-like protein	AGT317ACT	S317T	282
12851	G -> T	90	1	1.11111	LSDV019	CAA314AAA	Q314K	273
12851	G -> T	90	1	1.11111	NP_150453.1 kelch-like protein	CAA314AAA	Q314K	273
12856	C -> A	93	1	1.07527	LSDV019	AGT312ATT	S312I	273
12856	C -> A	93	1	1.07527	NP_150453.1 kelch-like protein	AGT312ATT	S312I	273
12860	C -> A	95	1	1.05263	LSDV019	GAA311TAA	E311*	269
12860	C -> A	95	1	1.05263	NP_150453.1 kelch-like protein	GAA311TAA	E311*	269
12883	A -> C	92	1	1.08696	LSDV019	ATT303AGT	I303S	253
12883	A -> C	92	1	1.08696	NP_150453.1 kelch-like protein	ATT303AGT	I303S	253
12883	A -> T	92	1	1.08696	LSDV019	ATT303AAT	I303N	253
12883	A -> T	92	1	1.08696	NP_150453.1 kelch-like protein	ATT303AAT	I303N	253
12924	A -> C	90	1	1.11111	LSDV019	GTT289GTG	V289V	239
12924	A -> C	90	1	1.11111	NP_150453.1 kelch-like protein	GTT289GTG	V289V	239
12930	T -> A	93	1	1.07527	LSDV019	GAA287GAT	E287D	242
12930	T -> A	93	1	1.07527	NP_150453.1 kelch-like protein	GAA287GAT	E287D	242
12950	C -> A	93	2	2.15054	LSDV019	GAT281TAT	D281Y	236
12950	C -> A	93	2	2.15054	NP_150453.1 kelch-like protein	GAT281TAT	D281Y	236
12964	G -> A	86	86	100	LSDV019	ACA276ATA	T276I	236
12964	G -> A	86	86	100	NP_150453.1 kelch-like protein	ACA276ATA	T276I	236
12971	G -> T	91	1	1.0989	LSDV019	CTG274ATG	L274M	244
12971	G -> T	91	1	1.0989	NP_150453.1 kelch-like protein	CTG274ATG	L274M	244
12984	G -> T	97	1	1.03093	LSDV019	AAC269AAA	N269K	263
12984	G -> T	97	1	1.03093	NP_150453.1 kelch-like protein	AAC269AAA	N269K	263
12998	C -> A	92	1	1.08696	LSDV019	GTT265TTT	V265F	271
12998	C -> A	92	1	1.08696	NP_150453.1 kelch-like protein	GTT265TTT	V265F	271
12999	C -> A	93	1	1.07527	LSDV019	AAG264AAT	K264N	274
12999	C -> A	93	1	1.07527	NP_150453.1 kelch-like protein	AAG264AAT	K264N	274
13005	C -> A	96	1	1.04167	LSDV019	AAG262AAT	K262N	272
13005	C -> A	96	1	1.04167	NP_150453.1 kelch-like protein	AAG262AAT	K262N	272
13066	G -> T	90	1	1.11111	LSDV019	CCA242CAA	P242Q	304
13066	G -> T	90	1	1.11111	NP_150453.1 kelch-like protein	CCA242CAA	P242Q	304
13071	G -> T	87	2	2.29885	LSDV019	CAC240CAA	H240Q	314
13071	G -> T	87	2	2.29885	NP_150453.1 kelch-like protein	CAC240CAA	H240Q	314
13073	G -> T	87	1	1.14943	LSDV019	CAC240AAC	H240N	312
13073	G -> T	87	1	1.14943	NP_150453.1 kelch-like protein	CAC240AAC	H240N	312
13079	C -> A	85	1	1.17647	LSDV019	GAT238TAT	D238Y	307
13079	C -> A	85	1	1.17647	NP_150453.1 kelch-like protein	GAT238TAT	D238Y	307
13103	GTTTTTTTTT -> GTTTTTTTTTT	0	123	36.7164	LSDV019	---227A--	-227X	335
13103	GTTTTTTTTT -> GTTTTTTTTTT	0	123	36.7164	NP_150453.1 kelch-like protein	---227A--	-227X	335
13103	GTTTTTTTTT -> GTTTTTTTTTTT	0	5	1.49254	LSDV019	---227AAA	-227K	335
13103	GTTTTTTTTT -> GTTTTTTTTTTT	0	5	1.49254	NP_150453.1 kelch-like protein	---227AAA	-227K	335
13120	G -> T	98	1	1.02041	LSDV019	TCC224TAC	S224Y	320
13120	G -> T	98	1	1.02041	NP_150453.1 kelch-like protein	TCC224TAC	S224Y	320
13125	C -> A	98	1	1.02041	LSDV019	TGG222TGT	W222C	325
13125	C -> A	98	1	1.02041	NP_150453.1 kelch-like protein	TGG222TGT	W222C	325
13129	G -> T	99	1	1.0101	LSDV019	GCG221GAG	A221E	325
13129	G -> T	99	1	1.0101	NP_150453.1 kelch-like protein	GCG221GAG	A221E	325
13177	G -> T	100	2	2	LSDV019	TCT205TAT	S205Y	279
13177	G -> T	100	2	2	NP_150453.1 kelch-like protein	TCT205TAT	S205Y	279
13208	T -> G	117	2	1.7094	LSDV019	AGG195CGG	R195R	317
13208	T -> G	117	2	1.7094	NP_150453.1 kelch-like protein	AGG195CGG	R195R	317
13221	G -> T	115	115	100	LSDV019	GTC190GTA	V190V	319
13221	G -> T	115	115	100	NP_150453.1 kelch-like protein	GTC190GTA	V190V	319
13418	A -> C	98	1	1.02041	LSDV019	TTT125GTT	F125V	254
13418	A -> C	98	1	1.02041	NP_150453.1 kelch-like protein	TTT125GTT	F125V	254
13420	A -> G	98	1	1.02041	LSDV019	ATC124ACC	I124T	253
13420	A -> G	98	1	1.02041	NP_150453.1 kelch-like protein	ATC124ACC	I124T	253
13437	A -> C	94	1	1.06383	LSDV019	GAT118GAG	D118E	265
13437	A -> C	94	1	1.06383	NP_150453.1 kelch-like protein	GAT118GAG	D118E	265
13438	T -> G	88	1	1.13636	LSDV019	GAT118GCT	D118A	256
13438	T -> G	88	1	1.13636	NP_150453.1 kelch-like protein	GAT118GCT	D118A	256
13455	C -> A	98	1	1.02041	LSDV019	ATG112ATT	M112I	276
13455	C -> A	98	1	1.02041	NP_150453.1 kelch-like protein	ATG112ATT	M112I	276
13466	T -> G	91	1	1.0989	LSDV019	ACT109CCT	T109P	274
13466	T -> G	91	1	1.0989	NP_150453.1 kelch-like protein	ACT109CCT	T109P	274
13467	A -> C	91	1	1.0989	LSDV019	TGT108TGG	C108W	272
13467	A -> C	91	1	1.0989	NP_150453.1 kelch-like protein	TGT108TGG	C108W	272
13478	T -> G	88	1	1.13636	LSDV019	ATG105CTG	M105L	270
13478	T -> G	88	1	1.13636	NP_150453.1 kelch-like protein	ATG105CTG	M105L	270
13489	A -> C	90	1	1.11111	LSDV019	ATT101AGT	I101S	272
13489	A -> C	90	1	1.11111	NP_150453.1 kelch-like protein	ATT101AGT	I101S	272
13559	T -> A	75	1	1.33333	LSDV019	AAT78TAT	N78Y	209
13559	T -> A	75	1	1.33333	NP_150453.1 kelch-like protein	AAT78TAT	N78Y	209
13559	T -> G	75	1	1.33333	LSDV019	AAT78CAT	N78H	209
13559	T -> G	75	1	1.33333	NP_150453.1 kelch-like protein	AAT78CAT	N78H	209
13575	A -> C	79	1	1.26582	LSDV019	TAT72TAG	Y72*	199
13575	A -> C	79	1	1.26582	NP_150453.1 kelch-like protein	TAT72TAG	Y72*	199
13587	C -> A	81	1	1.23457	LSDV019	AAG68AAT	K68N	201
13587	C -> A	81	1	1.23457	NP_150453.1 kelch-like protein	AAG68AAT	K68N	201
13600	G -> C	85	1	1.17647	LSDV019	CCT64CGT	P64R	212
13600	G -> C	85	1	1.17647	NP_150453.1 kelch-like protein	CCT64CGT	P64R	212
13601	G -> T	87	1	1.14943	LSDV019	CCT64ACT	P64T	211
13601	G -> T	87	1	1.14943	NP_150453.1 kelch-like protein	CCT64ACT	P64T	211
13605	C -> A	88	1	1.13636	LSDV019	AAG62AAT	K62N	225
13605	C -> A	88	1	1.13636	NP_150453.1 kelch-like protein	AAG62AAT	K62N	225
13610	C -> A	88	1	1.13636	LSDV019	GTT61TTT	V61F	234
13610	C -> A	88	1	1.13636	NP_150453.1 kelch-like protein	GTT61TTT	V61F	234
13611	T -> A	88	1	1.13636	LSDV019	GAA60GAT	E60D	232
13611	T -> A	88	1	1.13636	NP_150453.1 kelch-like protein	GAA60GAT	E60D	232
13613	C -> A	88	1	1.13636	LSDV019	GAA60TAA	E60*	231
13613	C -> A	88	1	1.13636	NP_150453.1 kelch-like protein	GAA60TAA	E60*	231
13627	T -> A	95	1	1.05263	LSDV019	AAA55ATA	K55I	248
13627	T -> A	95	1	1.05263	NP_150453.1 kelch-like protein	AAA55ATA	K55I	248
13627	T -> C	95	1	1.05263	LSDV019	AAA55AGA	K55R	248
13627	T -> C	95	1	1.05263	NP_150453.1 kelch-like protein	AAA55AGA	K55R	248
13653	T -> A	97	1	1.03093	LSDV019	TCA46TCT	S46S	247
13653	T -> A	97	1	1.03093	NP_150453.1 kelch-like protein	TCA46TCT	S46S	247
13666	A -> C	109	2	1.83486	LSDV019	ATT42AGT	I42S	262
13666	A -> C	109	2	1.83486	NP_150453.1 kelch-like protein	ATT42AGT	I42S	262
13693	C -> A	97	1	1.03093	LSDV019	GGA33GTA	G33V	233
13693	C -> A	97	1	1.03093	NP_150453.1 kelch-like protein	GGA33GTA	G33V	233
13733	A -> G	95	1	1.05263	LSDV019	TTA20CTA	L20L	228
13733	A -> G	95	1	1.05263	NP_150453.1 kelch-like protein	TTA20CTA	L20L	228
13737	C -> A	88	1	1.13636	LSDV019	ATG18ATT	M18I	217
13737	C -> A	88	1	1.13636	NP_150453.1 kelch-like protein	ATG18ATT	M18I	217
13749	T -> A	86	1	1.16279	LSDV019	GAA14GAT	E14D	211
13749	T -> A	86	1	1.16279	NP_150453.1 kelch-like protein	GAA14GAT	E14D	211
13749	T -> G	86	1	1.16279	LSDV019	GAA14GAC	E14D	211
13749	T -> G	86	1	1.16279	NP_150453.1 kelch-like protein	GAA14GAC	E14D	211
13751	C -> A	88	1	1.13636	LSDV019	GAA14TAA	E14*	207
13751	C -> A	88	1	1.13636	NP_150453.1 kelch-like protein	GAA14TAA	E14*	207
13755	T -> A	89	1	1.1236	LSDV019	GTA12GTT	V12V	215
13755	T -> A	89	1	1.1236	NP_150453.1 kelch-like protein	GTA12GTT	V12V	215
13757	C -> A	88	1	1.13636	LSDV019	GTA12TTA	V12L	221
13757	C -> A	88	1	1.13636	NP_150453.1 kelch-like protein	GTA12TTA	V12L	221
13770	G -> T	94	1	1.06383	LSDV019	ATC7ATA	I7I	224
13770	G -> T	94	1	1.06383	NP_150453.1 kelch-like protein	ATC7ATA	I7I	224
13776	C -> A	99	1	1.0101	LSDV019	AGG5AGT	R5S	229
13776	C -> A	99	1	1.0101	NP_150453.1 kelch-like protein	AGG5AGT	R5S	229
13788	C -> A	93	1	1.07527	LSDV019	ATG1ATT	M1I	224
13788	C -> A	93	1	1.07527	NP_150453.1 kelch-like protein	ATG1ATT	M1I	224
13938	C -> A	110	2	1.81818	LSDV020	GAA295TAA	E295*	272
13938	C -> A	110	2	1.81818	NP_150454.1 LSDV020 ribonucleotide reductase small subunit	GAA295TAA	E295*	272
14009	T -> G	89	1	1.1236	LSDV020	AAA271ACA	K271T	266
14009	T -> G	89	1	1.1236	NP_150454.1 LSDV020 ribonucleotide reductase small subunit	AAA271ACA	K271T	266
14018	C -> A	80	1	1.25	LSDV020	GGT268GTT	G268V	246
14018	C -> A	80	1	1.25	NP_150454.1 LSDV020 ribonucleotide reductase small subunit	GGT268GTT	G268V	246
14025	C -> A	79	1	1.26582	LSDV020	GAA266TAA	E266*	244
14025	C -> A	79	1	1.26582	NP_150454.1 LSDV020 ribonucleotide reductase small subunit	GAA266TAA	E266*	244
14055	T -> A	79	1	1.26582	LSDV020	ATT256TTT	I256F	262
14055	T -> A	79	1	1.26582	NP_150454.1 LSDV020 ribonucleotide reductase small subunit	ATT256TTT	I256F	262
14067	T -> G	88	1	1.13636	LSDV020	ATG252CTG	M252L	276
14067	T -> G	88	1	1.13636	NP_150454.1 LSDV020 ribonucleotide reductase small subunit	ATG252CTG	M252L	276
14072	T -> A	95	1	1.05263	LSDV020	GAT250GTT	D250V	290
14072	T -> A	95	1	1.05263	NP_150454.1 LSDV020 ribonucleotide reductase small subunit	GAT250GTT	D250V	290
14281	T -> A	130	2	1.53846	LSDV020	AAA180AAT	K180N	348
14281	T -> A	130	2	1.53846	NP_150454.1 LSDV020 ribonucleotide reductase small subunit	AAA180AAT	K180N	348
14358	C -> A	115	2	1.73913	LSDV020	GAA155TAA	E155*	346
14358	C -> A	115	2	1.73913	NP_150454.1 LSDV020 ribonucleotide reductase small subunit	GAA155TAA	E155*	346
14439	C -> A	96	1	1.04167	LSDV020	GCT128TCT	A128S	289
14439	C -> A	96	1	1.04167	NP_150454.1 LSDV020 ribonucleotide reductase small subunit	GCT128TCT	A128S	289
14442	T -> G	96	1	1.04167	LSDV020	AAT127CAT	N127H	282
14442	T -> G	96	1	1.04167	NP_150454.1 LSDV020 ribonucleotide reductase small subunit	AAT127CAT	N127H	282
14443	A -> T	96	1	1.04167	LSDV020	TTT126TTA	F126L	293
14443	A -> T	96	1	1.04167	NP_150454.1 LSDV020 ribonucleotide reductase small subunit	TTT126TTA	F126L	293
14445	A -> T	96	1	1.04167	LSDV020	TTT126ATT	F126I	291
14445	A -> T	96	1	1.04167	NP_150454.1 LSDV020 ribonucleotide reductase small subunit	TTT126ATT	F126I	291
14454	C -> A	91	1	1.0989	LSDV020	GAA123TAA	E123*	267
14454	C -> A	91	1	1.0989	NP_150454.1 LSDV020 ribonucleotide reductase small subunit	GAA123TAA	E123*	267
14459	T -> G	92	1	1.08696	LSDV020	GAG121GCG	E121A	277
14459	T -> G	92	1	1.08696	NP_150454.1 LSDV020 ribonucleotide reductase small subunit	GAG121GCG	E121A	277
14462	T -> G	92	2	2.17391	LSDV020	AAA120ACA	K120T	281
14462	T -> G	92	2	2.17391	NP_150454.1 LSDV020 ribonucleotide reductase small subunit	AAA120ACA	K120T	281
14473	A -> T	83	1	1.20482	LSDV020	ATT116ATA	I116I	249
14473	A -> T	83	1	1.20482	NP_150454.1 LSDV020 ribonucleotide reductase small subunit	ATT116ATA	I116I	249
14502	T -> G	82	1	1.21951	LSDV020	ATG107CTG	M107L	234
14502	T -> G	82	1	1.21951	NP_150454.1 LSDV020 ribonucleotide reductase small subunit	ATG107CTG	M107L	234
14531	T -> A	94	1	1.06383	LSDV020	CAG97CTG	Q97L	254
14531	T -> A	94	1	1.06383	NP_150454.1 LSDV020 ribonucleotide reductase small subunit	CAG97CTG	Q97L	254
14565	G -> T	97	1	1.03093	LSDV020	CAA86AAA	Q86K	277
14565	G -> T	97	1	1.03093	NP_150454.1 LSDV020 ribonucleotide reductase small subunit	CAA86AAA	Q86K	277
14632	C -> A	131	2	1.52672	LSDV020	TTG63TTT	L63F	372
14632	C -> A	131	2	1.52672	NP_150454.1 LSDV020 ribonucleotide reductase small subunit	TTG63TTT	L63F	372
14714	A -> C	107	2	1.86916	LSDV020	GTT36GGT	V36G	281
14714	A -> C	107	2	1.86916	NP_150454.1 LSDV020 ribonucleotide reductase small subunit	GTT36GGT	V36G	281
14876	G -> A	97	97	100	LSDV021	GGC82GGT	G82G	263
14876	G -> A	97	97	100	NP_150455.1 hypothetical protein	GGC82GGT	G82G	263
14881	C -> A	94	1	1.06383	LSDV021	GTG81TTG	V81L	263
14881	C -> A	94	1	1.06383	NP_150455.1 hypothetical protein	GTG81TTG	V81L	263
15063	G -> C	92	1	1.08696	LSDV021	ACT20AGT	T20S	280
15063	G -> C	92	1	1.08696	NP_150455.1 hypothetical protein	ACT20AGT	T20S	280
15064	T -> G	91	1	1.0989	LSDV021	ACT20CCT	T20P	274
15064	T -> G	91	1	1.0989	NP_150455.1 hypothetical protein	ACT20CCT	T20P	274
15066	C -> A	91	1	1.0989	LSDV021	GGA19GTA	G19V	273
15066	C -> A	91	1	1.0989	NP_150455.1 hypothetical protein	GGA19GTA	G19V	273
15080	A -> G	108	108	100	LSDV021	AAT14AAC	N14N	295
15080	A -> G	108	108	100	NP_150455.1 hypothetical protein	AAT14AAC	N14N	295
15089	A -> G	105	2	1.90476	LSDV021	CCT11CCC	P11P	293
15089	A -> G	105	2	1.90476	NP_150455.1 hypothetical protein	CCT11CCC	P11P	293
15213	C -> A	84	1	1.19048	LSDV022	ATG96ATT	M96I	272
15213	C -> A	84	1	1.19048	NP_150456.1 hypothetical protein	ATG96ATT	M96I	272
15236	T -> A	96	1	1.04167	LSDV022	AGA89TGA	R89*	298
15236	T -> A	96	1	1.04167	NP_150456.1 hypothetical protein	AGA89TGA	R89*	298
15251	A -> T	93	1	1.07527	LSDV022	TAT84AAT	Y84N	289
15251	A -> T	93	1	1.07527	NP_150456.1 hypothetical protein	TAT84AAT	Y84N	289
15285	A -> C	72	72	100	LSDV022	GAT72GAG	D72E	248
15285	A -> C	72	72	100	NP_150456.1 hypothetical protein	GAT72GAG	D72E	248
15314	CACTATTACTAT -> CACTATTACTATTACTAT	0	67	24.1007	LSDV022	G------AT59GATAGTAAT	X-X59DSN	278
15314	CACTATTACTAT -> CACTATTACTATTACTAT	0	67	24.1007	NP_150456.1 hypothetical protein	G------AT59GATAGTAAT	X-X59DSN	278
15314	C -> T	79	16	20.2532	LSDV022	GAT63AAT	D63N	278
15314	C -> T	79	16	20.2532	NP_150456.1 hypothetical protein	GAT63AAT	D63N	278
15345	A -> C	92	1	1.08696	LSDV022	GGT52GGG	G52G	326
15345	A -> C	92	1	1.08696	NP_150456.1 hypothetical protein	GGT52GGG	G52G	326
15351	A -> G	90	1	1.11111	LSDV022	GGT50GGC	G50G	317
15351	A -> G	90	1	1.11111	NP_150456.1 hypothetical protein	GGT50GGC	G50G	317
15460	C -> A	104	2	1.92308	LSDV022	AGA14ATA	R14I	280
15460	C -> A	104	2	1.92308	NP_150456.1 hypothetical protein	AGA14ATA	R14I	280
15473	C -> A	99	1	1.0101	LSDV022	GTA10TTA	V10L	266
15473	C -> A	99	1	1.0101	NP_150456.1 hypothetical protein	GTA10TTA	V10L	266
15479	C -> A	99	3	3.0303	LSDV022	GGT8TGT	G8C	239
15479	C -> A	99	3	3.0303	NP_150456.1 hypothetical protein	GGT8TGT	G8C	239
15484	T -> A	111	2	1.8018	LSDV022	TAT6TTT	Y6F	257
15484	T -> A	111	2	1.8018	NP_150456.1 hypothetical protein	TAT6TTT	Y6F	257
15498	C -> A	107	2	1.86916	LSDV022	ATG1ATT	M1I	258
15498	C -> A	107	2	1.86916	NP_150456.1 hypothetical protein	ATG1ATT	M1I	258
15745	A -> T	87	1	1.14943	LSDV023	TTT69ATT	F69I	299
15745	A -> T	87	1	1.14943	NP_150457.1 Hypothetical protein	TTT69ATT	F69I	299
15767	C -> A	93	1	1.07527	LSDV023	ATG61ATT	M61I	316
15767	C -> A	93	1	1.07527	NP_150457.1 Hypothetical protein	ATG61ATT	M61I	316
15769	T -> A	94	1	1.06383	LSDV023	ATG61TTG	M61L	309
15769	T -> A	94	1	1.06383	NP_150457.1 Hypothetical protein	ATG61TTG	M61L	309
15786	A -> T	99	1	1.0101	LSDV023	CTG55CAG	L55Q	289
15786	A -> T	99	1	1.0101	NP_150457.1 Hypothetical protein	CTG55CAG	L55Q	289
15865	T -> C	96	1	1.04167	LSDV023	AAA29GAA	K29E	269
15865	T -> C	96	1	1.04167	NP_150457.1 Hypothetical protein	AAA29GAA	K29E	269
15883	T -> A	80	1	1.25	LSDV023	AGT23TGT	S23C	244
15883	T -> A	80	1	1.25	NP_150457.1 Hypothetical protein	AGT23TGT	S23C	244
15884	A -> G	80	1	1.25	LSDV023	AGT22AGC	S22S	245
15884	A -> G	80	1	1.25	NP_150457.1 Hypothetical protein	AGT22AGC	S22S	245
16081	G -> T	115	2	1.73913	LSDV024	TCT199TAT	S199Y	307
16081	G -> T	115	2	1.73913	NP_150458.1 S-S bond formation pathway protein	TCT199TAT	S199Y	307
16170	G -> T	99	2	2.0202	LSDV024	ATC169ATA	I169I	249
16170	G -> T	99	2	2.0202	NP_150458.1 S-S bond formation pathway protein	ATC169ATA	I169I	249
16279	C -> A	87	1	1.14943	LSDV024	GGA133GTA	G133V	338
16279	C -> A	87	1	1.14943	NP_150458.1 S-S bond formation pathway protein	GGA133GTA	G133V	338
16280	C -> A	84	1	1.19048	LSDV024	GGA133TGA	G133*	327
16280	C -> A	84	1	1.19048	NP_150458.1 S-S bond formation pathway protein	GGA133TGA	G133*	327
16283	T -> G	80	1	1.25	LSDV024	AAT132CAT	N132H	317
16283	T -> G	80	1	1.25	NP_150458.1 S-S bond formation pathway protein	AAT132CAT	N132H	317
16616	T -> A	90	1	1.11111	LSDV024	AAT21TAT	N21Y	291
16616	T -> A	90	1	1.11111	NP_150458.1 S-S bond formation pathway protein	AAT21TAT	N21Y	291
16619	G -> T	90	1	1.11111	LSDV024	CAA20AAA	Q20K	295
16619	G -> T	90	1	1.11111	NP_150458.1 S-S bond formation pathway protein	CAA20AAA	Q20K	295
16694	A -> C	85	1	1.17647	LSDV025	ATT435AGT	I435S	261
16694	A -> C	85	1	1.17647	NP_150459.1 Ser/Thr kinase	ATT435AGT	I435S	261
16731	T -> A	78	1	1.28205	LSDV025	ATT423TTT	I423F	231
16731	T -> A	78	1	1.28205	NP_150459.1 Ser/Thr kinase	ATT423TTT	I423F	231
16733	G -> T	77	1	1.2987	LSDV025	CCT422CAT	P422H	232
16733	G -> T	77	1	1.2987	NP_150459.1 Ser/Thr kinase	CCT422CAT	P422H	232
16734	G -> T	76	1	1.31579	LSDV025	CCT422ACT	P422T	227
16734	G -> T	76	1	1.31579	NP_150459.1 Ser/Thr kinase	CCT422ACT	P422T	227
16762	T -> A	87	2	2.29885	LSDV025	AAA412AAT	K412N	233
16762	T -> A	87	2	2.29885	NP_150459.1 Ser/Thr kinase	AAA412AAT	K412N	233
16763	T -> G	87	1	1.14943	LSDV025	AAA412ACA	K412T	230
16763	T -> G	87	1	1.14943	NP_150459.1 Ser/Thr kinase	AAA412ACA	K412T	230
16771	C -> A	84	1	1.19048	LSDV025	ACG409ACT	T409T	217
16771	C -> A	84	1	1.19048	NP_150459.1 Ser/Thr kinase	ACG409ACT	T409T	217
16775	T -> A	86	1	1.16279	LSDV025	AAT408ATT	N408I	219
16775	T -> A	86	1	1.16279	NP_150459.1 Ser/Thr kinase	AAT408ATT	N408I	219
16780	A -> C	85	1	1.17647	LSDV025	AAT406AAG	N406K	203
16780	A -> C	85	1	1.17647	NP_150459.1 Ser/Thr kinase	AAT406AAG	N406K	203
16782	T -> G	83	1	1.20482	LSDV025	AAT406CAT	N406H	197
16782	T -> G	83	1	1.20482	NP_150459.1 Ser/Thr kinase	AAT406CAT	N406H	197
16783	A -> T	83	1	1.20482	LSDV025	TGT405TGA	C405*	197
16783	A -> T	83	1	1.20482	NP_150459.1 Ser/Thr kinase	TGT405TGA	C405*	197
16807	T -> A	79	1	1.26582	LSDV025	ACA397ACT	T397T	177
16807	T -> A	79	1	1.26582	NP_150459.1 Ser/Thr kinase	ACA397ACT	T397T	177
16832	T -> A	93	1	1.07527	LSDV025	GAA389GTA	E389V	192
16832	T -> A	93	1	1.07527	NP_150459.1 Ser/Thr kinase	GAA389GTA	E389V	192
16833	C -> A	94	1	1.06383	LSDV025	GAA389TAA	E389*	195
16833	C -> A	94	1	1.06383	NP_150459.1 Ser/Thr kinase	GAA389TAA	E389*	195
16857	G -> T	89	1	1.1236	LSDV025	CTT381ATT	L381I	194
16857	G -> T	89	1	1.1236	NP_150459.1 Ser/Thr kinase	CTT381ATT	L381I	194
16858	T -> A	89	1	1.1236	LSDV025	ACA380ACT	T380T	189
16858	T -> A	89	1	1.1236	NP_150459.1 Ser/Thr kinase	ACA380ACT	T380T	189
16863	G -> T	93	1	1.07527	LSDV025	CAT379AAT	H379N	192
16863	G -> T	93	1	1.07527	NP_150459.1 Ser/Thr kinase	CAT379AAT	H379N	192
16902	C -> A	81	1	1.23457	LSDV025	GTT366TTT	V366F	155
16902	C -> A	81	1	1.23457	NP_150459.1 Ser/Thr kinase	GTT366TTT	V366F	155
16936	G -> T	86	1	1.16279	LSDV025	AAC354AAA	N354K	173
16936	G -> T	86	1	1.16279	NP_150459.1 Ser/Thr kinase	AAC354AAA	N354K	173
16940	G -> T	81	2	2.46914	LSDV025	GCA353GAA	A353E	164
16940	G -> T	81	2	2.46914	NP_150459.1 Ser/Thr kinase	GCA353GAA	A353E	164
16975	T -> G	75	1	1.33333	LSDV025	AAA341AAC	K341N	181
16975	T -> G	75	1	1.33333	NP_150459.1 Ser/Thr kinase	AAA341AAC	K341N	181
16985	T -> A	78	1	1.28205	LSDV025	GAA338GTA	E338V	189
16985	T -> A	78	1	1.28205	NP_150459.1 Ser/Thr kinase	GAA338GTA	E338V	189
16991	A -> T	90	1	1.11111	LSDV025	TTT336TAT	F336Y	211
16991	A -> T	90	1	1.11111	NP_150459.1 Ser/Thr kinase	TTT336TAT	F336Y	211
17035	C -> A	85	1	1.17647	LSDV025	TCG321TCT	S321S	247
17035	C -> A	85	1	1.17647	NP_150459.1 Ser/Thr kinase	TCG321TCT	S321S	247
17040	C -> A	86	1	1.16279	LSDV025	GAT320TAT	D320Y	242
17040	C -> A	86	1	1.16279	NP_150459.1 Ser/Thr kinase	GAT320TAT	D320Y	242
17080	A -> G	80	1	1.25	LSDV025	TTT306TTC	F306F	218
17080	A -> G	80	1	1.25	NP_150459.1 Ser/Thr kinase	TTT306TTC	F306F	218
17114	A -> C	72	1	1.38889	LSDV025	GTT295GGT	V295G	209
17114	A -> C	72	1	1.38889	NP_150459.1 Ser/Thr kinase	GTT295GGT	V295G	209
17115	C -> A	70	1	1.42857	LSDV025	GTT295TTT	V295F	207
17115	C -> A	70	1	1.42857	NP_150459.1 Ser/Thr kinase	GTT295TTT	V295F	207
17153	T -> G	79	1	1.26582	LSDV025	TAT282TCT	Y282S	191
17153	T -> G	79	1	1.26582	NP_150459.1 Ser/Thr kinase	TAT282TCT	Y282S	191
17157	C -> A	78	1	1.28205	LSDV025	GAG281TAG	E281*	186
17157	C -> A	78	1	1.28205	NP_150459.1 Ser/Thr kinase	GAG281TAG	E281*	186
17183	A -> T	84	1	1.19048	LSDV025	ATT272AAT	I272N	206
17183	A -> T	84	1	1.19048	NP_150459.1 Ser/Thr kinase	ATT272AAT	I272N	206
17186	G -> C	83	1	1.20482	LSDV025	GCT271GGT	A271G	207
17186	G -> C	83	1	1.20482	NP_150459.1 Ser/Thr kinase	GCT271GGT	A271G	207
17198	C -> A	85	1	1.17647	LSDV025	AGT267ATT	S267I	223
17198	C -> A	85	1	1.17647	NP_150459.1 Ser/Thr kinase	AGT267ATT	S267I	223
17210	G -> T	84	1	1.19048	LSDV025	TCT263TAT	S263Y	233
17210	G -> T	84	1	1.19048	NP_150459.1 Ser/Thr kinase	TCT263TAT	S263Y	233
17216	A -> T	87	1	1.14943	LSDV025	TTC261TAC	F261Y	238
17216	A -> T	87	1	1.14943	NP_150459.1 Ser/Thr kinase	TTC261TAC	F261Y	238
17217	A -> C	89	1	1.1236	LSDV025	TTC261GTC	F261V	244
17217	A -> C	89	1	1.1236	NP_150459.1 Ser/Thr kinase	TTC261GTC	F261V	244
17233	T -> A	85	1	1.17647	LSDV025	ATA255ATT	I255I	233
17233	T -> A	85	1	1.17647	NP_150459.1 Ser/Thr kinase	ATA255ATT	I255I	233
17247	C -> A	85	2	2.35294	LSDV025	GGA251TGA	G251*	228
17247	C -> A	85	2	2.35294	NP_150459.1 Ser/Thr kinase	GGA251TGA	G251*	228
17269	C -> A	89	1	1.1236	LSDV025	CGG243CGT	R243R	231
17269	C -> A	89	1	1.1236	NP_150459.1 Ser/Thr kinase	CGG243CGT	R243R	231
17270	C -> A	89	2	2.24719	LSDV025	CGG243CTG	R243L	227
17270	C -> A	89	2	2.24719	NP_150459.1 Ser/Thr kinase	CGG243CTG	R243L	227
17274	T -> G	91	1	1.0989	LSDV025	AAA242CAA	K242Q	232
17274	T -> G	91	1	1.0989	NP_150459.1 Ser/Thr kinase	AAA242CAA	K242Q	232
17288	A -> T	96	1	1.04167	LSDV025	TTT237TAT	F237Y	243
17288	A -> T	96	1	1.04167	NP_150459.1 Ser/Thr kinase	TTT237TAT	F237Y	243
17292	G -> T	97	1	1.03093	LSDV025	CAT236AAT	H236N	244
17292	G -> T	97	1	1.03093	NP_150459.1 Ser/Thr kinase	CAT236AAT	H236N	244
17310	A -> T	87	1	1.14943	LSDV025	TAT230AAT	Y230N	207
17310	A -> T	87	1	1.14943	NP_150459.1 Ser/Thr kinase	TAT230AAT	Y230N	207
17316	T -> C	89	1	1.1236	LSDV025	ATA228GTA	I228V	201
17316	T -> C	89	1	1.1236	NP_150459.1 Ser/Thr kinase	ATA228GTA	I228V	201
17334	G -> T	77	1	1.2987	LSDV025	CAA222AAA	Q222K	171
17334	G -> T	77	1	1.2987	NP_150459.1 Ser/Thr kinase	CAA222AAA	Q222K	171
17345	G -> T	80	1	1.25	LSDV025	CCT218CAT	P218H	205
17345	G -> T	80	1	1.25	NP_150459.1 Ser/Thr kinase	CCT218CAT	P218H	205
17357	G -> T	81	1	1.23457	LSDV025	TCA214TAA	S214*	228
17357	G -> T	81	1	1.23457	NP_150459.1 Ser/Thr kinase	TCA214TAA	S214*	228
17375	T -> C	88	1	1.13636	LSDV025	AAA208AGA	K208R	256
17375	T -> C	88	1	1.13636	NP_150459.1 Ser/Thr kinase	AAA208AGA	K208R	256
17384	C -> A	86	1	1.16279	LSDV025	GGA205GTA	G205V	265
17384	C -> A	86	1	1.16279	NP_150459.1 Ser/Thr kinase	GGA205GTA	G205V	265
17394	C -> A	90	1	1.11111	LSDV025	GAG202TAG	E202*	272
17394	C -> A	90	1	1.11111	NP_150459.1 Ser/Thr kinase	GAG202TAG	E202*	272
17409	A -> C	95	1	1.05263	LSDV025	TTA197GTA	L197V	286
17409	A -> C	95	1	1.05263	NP_150459.1 Ser/Thr kinase	TTA197GTA	L197V	286
17421	G -> T	94	1	1.06383	LSDV025	CAT193AAT	H193N	282
17421	G -> T	94	1	1.06383	NP_150459.1 Ser/Thr kinase	CAT193AAT	H193N	282
17423	G -> T	93	2	2.15054	LSDV025	TCA192TAA	S192*	275
17423	G -> T	93	2	2.15054	NP_150459.1 Ser/Thr kinase	TCA192TAA	S192*	275
17432	C -> A	95	2	2.10526	LSDV025	AGT189ATT	S189I	289
17432	C -> A	95	2	2.10526	NP_150459.1 Ser/Thr kinase	AGT189ATT	S189I	289
17437	A -> C	95	1	1.05263	LSDV025	AGT187AGG	S187R	286
17437	A -> C	95	1	1.05263	NP_150459.1 Ser/Thr kinase	AGT187AGG	S187R	286
17448	G -> T	87	1	1.14943	LSDV025	CAA184AAA	Q184K	272
17448	G -> T	87	1	1.14943	NP_150459.1 Ser/Thr kinase	CAA184AAA	Q184K	272
17454	C -> A	87	1	1.14943	LSDV025	GAT182TAT	D182Y	268
17454	C -> A	87	1	1.14943	NP_150459.1 Ser/Thr kinase	GAT182TAT	D182Y	268
17458	T -> C	90	1	1.11111	LSDV025	ACA180ACG	T180T	266
17458	T -> C	90	1	1.11111	NP_150459.1 Ser/Thr kinase	ACA180ACG	T180T	266
17485	T -> G	67	1	1.49254	LSDV025	CTA171CTC	L171L	240
17485	T -> G	67	1	1.49254	NP_150459.1 Ser/Thr kinase	CTA171CTC	L171L	240
17573	C -> A	59	1	1.69492	LSDV025	GGA142GTA	G142V	287
17573	C -> A	59	1	1.69492	NP_150459.1 Ser/Thr kinase	GGA142GTA	G142V	287
17596	C -> A	60	1	1.66667	LSDV025	AAG134AAT	K134N	277
17596	C -> A	60	1	1.66667	NP_150459.1 Ser/Thr kinase	AAG134AAT	K134N	277
17615	G -> T	57	1	1.75439	LSDV025	GCA128GAA	A128E	252
17615	G -> T	57	1	1.75439	NP_150459.1 Ser/Thr kinase	GCA128GAA	A128E	252
17630	G -> T	57	1	1.75439	LSDV025	CCT123CAT	P123H	216
17630	G -> T	57	1	1.75439	NP_150459.1 Ser/Thr kinase	CCT123CAT	P123H	216
17636	T -> G	55	1	1.81818	LSDV025	TAT121TCT	Y121S	222
17636	T -> G	55	1	1.81818	NP_150459.1 Ser/Thr kinase	TAT121TCT	Y121S	222
17640	G -> T	59	1	1.69492	LSDV025	CAG120AAG	Q120K	221
17640	G -> T	59	1	1.69492	NP_150459.1 Ser/Thr kinase	CAG120AAG	Q120K	221
17651	T -> A	71	1	1.40845	LSDV025	GAA116GTA	E116V	236
17651	T -> A	71	1	1.40845	NP_150459.1 Ser/Thr kinase	GAA116GTA	E116V	236
17665	T -> A	74	1	1.35135	LSDV025	GTA111GTT	V111V	244
17665	T -> A	74	1	1.35135	NP_150459.1 Ser/Thr kinase	GTA111GTT	V111V	244
17669	A -> C	74	1	1.35135	LSDV025	GTT110GGT	V110G	245
17669	A -> C	74	1	1.35135	NP_150459.1 Ser/Thr kinase	GTT110GGT	V110G	245
17674	C -> A	81	1	1.23457	LSDV025	AAG108AAT	K108N	263
17674	C -> A	81	1	1.23457	NP_150459.1 Ser/Thr kinase	AAG108AAT	K108N	263
17676	T -> A	83	2	2.40964	LSDV025	AAG108TAG	K108*	264
17676	T -> A	83	2	2.40964	NP_150459.1 Ser/Thr kinase	AAG108TAG	K108*	264
17679	C -> A	82	1	1.21951	LSDV025	GAT107TAT	D107Y	262
17679	C -> A	82	1	1.21951	NP_150459.1 Ser/Thr kinase	GAT107TAT	D107Y	262
17696	C -> A	75	1	1.33333	LSDV025	GGT101GTT	G101V	251
17696	C -> A	75	1	1.33333	NP_150459.1 Ser/Thr kinase	GGT101GTT	G101V	251
17703	C -> A	74	1	1.35135	LSDV025	GGA99TGA	G99*	246
17703	C -> A	74	1	1.35135	NP_150459.1 Ser/Thr kinase	GGA99TGA	G99*	246
17705	C -> A	75	1	1.33333	LSDV025	GGA98GTA	G98V	247
17705	C -> A	75	1	1.33333	NP_150459.1 Ser/Thr kinase	GGA98GTA	G98V	247
17755	T -> A	91	1	1.0989	LSDV025	AAA81AAT	K81N	311
17755	T -> A	91	1	1.0989	NP_150459.1 Ser/Thr kinase	AAA81AAT	K81N	311
17759	T -> A	91	1	1.0989	LSDV025	CAA80CTA	Q80L	307
17759	T -> A	91	1	1.0989	NP_150459.1 Ser/Thr kinase	CAA80CTA	Q80L	307
17760	G -> T	92	1	1.08696	LSDV025	CAA80AAA	Q80K	308
17760	G -> T	92	1	1.08696	NP_150459.1 Ser/Thr kinase	CAA80AAA	Q80K	308
17763	G -> T	94	1	1.06383	LSDV025	CAG79AAG	Q79K	309
17763	G -> T	94	1	1.06383	NP_150459.1 Ser/Thr kinase	CAG79AAG	Q79K	309
17771	G -> T	90	1	1.11111	LSDV025	TCG76TAG	S76*	290
17771	G -> T	90	1	1.11111	NP_150459.1 Ser/Thr kinase	TCG76TAG	S76*	290
17777	T -> A	85	1	1.17647	LSDV025	AAT74ATT	N74I	297
17777	T -> A	85	1	1.17647	NP_150459.1 Ser/Thr kinase	AAT74ATT	N74I	297
17796	C -> A	91	1	1.0989	LSDV025	GCT68TCT	A68S	305
17796	C -> A	91	1	1.0989	NP_150459.1 Ser/Thr kinase	GCT68TCT	A68S	305
17815	C -> A	92	1	1.08696	LSDV025	AAG61AAT	K61N	311
17815	C -> A	92	1	1.08696	NP_150459.1 Ser/Thr kinase	AAG61AAT	K61N	311
17915	C -> A	74	1	1.35135	LSDV025	GGC28GTC	G28V	208
17915	C -> A	74	1	1.35135	NP_150459.1 Ser/Thr kinase	GGC28GTC	G28V	208
17929	A -> T	80	1	1.25	LSDV025	TCT23TCA	S23S	209
17929	A -> T	80	1	1.25	NP_150459.1 Ser/Thr kinase	TCT23TCA	S23S	209
17930	G -> T	80	1	1.25	LSDV025	TCT23TAT	S23Y	209
17930	G -> T	80	1	1.25	NP_150459.1 Ser/Thr kinase	TCT23TAT	S23Y	209
17972	T -> A	73	1	1.36986	LSDV025	AAC9ATC	N9I	210
17972	T -> A	73	1	1.36986	NP_150459.1 Ser/Thr kinase	AAC9ATC	N9I	210
17986	C -> T	79	1	1.26582	LSDV025	ATG4ATA	M4I	212
17986	C -> T	79	1	1.26582	NP_150459.1 Ser/Thr kinase	ATG4ATA	M4I	212
17994	C -> A	77	1	1.2987	LSDV025	GTA2TTA	V2L	201
17994	C -> A	77	1	1.2987	NP_150459.1 Ser/Thr kinase	GTA2TTA	V2L	201
18039	A -> G	81	1	1.23457	LSDV026	TAT301TAC	Y301Y	228
18039	A -> G	81	1	1.23457	NP_150460.1 LSDV026 hypothetical protein	TAT301TAC	Y301Y	228
18074	T -> A	95	1	1.05263	LSDV026	ATT290TTT	I290F	237
18074	T -> A	95	1	1.05263	NP_150460.1 LSDV026 hypothetical protein	ATT290TTT	I290F	237
18162	G -> T	97	1	1.03093	LSDV026	GAC260GAA	D260E	240
18162	G -> T	97	1	1.03093	NP_150460.1 LSDV026 hypothetical protein	GAC260GAA	D260E	240
18174	CTTTTTTTT -> CTTTTTTTTT	0	135	52.1236	LSDV026	---254A--	-254X	259
18174	CTTTTTTTT -> CTTTTTTTTT	0	135	52.1236	NP_150460.1 LSDV026 hypothetical protein	---254A--	-254X	259
18270	C -> A	116	2	1.72414	LSDV026	ATG224ATT	M224I	255
18270	C -> A	116	2	1.72414	NP_150460.1 LSDV026 hypothetical protein	ATG224ATT	M224I	255
18322	C -> A	108	2	1.85185	LSDV026	AGA207ATA	R207I	268
18322	C -> A	108	2	1.85185	NP_150460.1 LSDV026 hypothetical protein	AGA207ATA	R207I	268
18331	G -> T	110	2	1.81818	LSDV026	TCA204TAA	S204*	271
18331	G -> T	110	2	1.81818	NP_150460.1 LSDV026 hypothetical protein	TCA204TAA	S204*	271
18346	G -> T	91	1	1.0989	LSDV026	ACA199AAA	T199K	244
18346	G -> T	91	1	1.0989	NP_150460.1 LSDV026 hypothetical protein	ACA199AAA	T199K	244
18356	A -> T	97	1	1.03093	LSDV026	TTA196ATA	L196I	268
18356	A -> T	97	1	1.03093	NP_150460.1 LSDV026 hypothetical protein	TTA196ATA	L196I	268
18395	C -> A	96	1	1.04167	LSDV026	GAA183TAA	E183*	252
18395	C -> A	96	1	1.04167	NP_150460.1 LSDV026 hypothetical protein	GAA183TAA	E183*	252
18403	G -> T	100	2	2	LSDV026	TCA180TAA	S180*	256
18403	G -> T	100	2	2	NP_150460.1 LSDV026 hypothetical protein	TCA180TAA	S180*	256
18410	C -> A	95	1	1.05263	LSDV026	GAA178TAA	E178*	251
18410	C -> A	95	1	1.05263	NP_150460.1 LSDV026 hypothetical protein	GAA178TAA	E178*	251
18423	G -> T	88	1	1.13636	LSDV026	ATC173ATA	I173I	241
18423	G -> T	88	1	1.13636	NP_150460.1 LSDV026 hypothetical protein	ATC173ATA	I173I	241
18427	G -> A	89	1	1.1236	LSDV026	ACA172ATA	T172I	235
18427	G -> A	89	1	1.1236	NP_150460.1 LSDV026 hypothetical protein	ACA172ATA	T172I	235
18429	C -> A	90	1	1.11111	LSDV026	GTG171GTT	V171V	238
18429	C -> A	90	1	1.11111	NP_150460.1 LSDV026 hypothetical protein	GTG171GTT	V171V	238
18451	C -> A	80	1	1.25	LSDV026	GGT164GTT	G164V	230
18451	C -> A	80	1	1.25	NP_150460.1 LSDV026 hypothetical protein	GGT164GTT	G164V	230
18452	C -> A	81	2	2.46914	LSDV026	GGT164TGT	G164C	231
18452	C -> A	81	2	2.46914	NP_150460.1 LSDV026 hypothetical protein	GGT164TGT	G164C	231
18461	G -> T	78	1	1.28205	LSDV026	CCA161ACA	P161T	216
18461	G -> T	78	1	1.28205	NP_150460.1 LSDV026 hypothetical protein	CCA161ACA	P161T	216
18488	C -> A	79	1	1.26582	LSDV026	GGC152TGC	G152C	218
18488	C -> A	79	1	1.26582	NP_150460.1 LSDV026 hypothetical protein	GGC152TGC	G152C	218
18517	T -> G	86	1	1.16279	LSDV026	AAT142ACT	N142T	269
18517	T -> G	86	1	1.16279	NP_150460.1 LSDV026 hypothetical protein	AAT142ACT	N142T	269
18544	A -> T	76	1	1.31579	LSDV026	ATT133AAT	I133N	256
18544	A -> T	76	1	1.31579	NP_150460.1 LSDV026 hypothetical protein	ATT133AAT	I133N	256
18545	T -> G	77	1	1.2987	LSDV026	ATT133CTT	I133L	263
18545	T -> G	77	1	1.2987	NP_150460.1 LSDV026 hypothetical protein	ATT133CTT	I133L	263
18546	A -> T	77	1	1.2987	LSDV026	TTT132TTA	F132L	267
18546	A -> T	77	1	1.2987	NP_150460.1 LSDV026 hypothetical protein	TTT132TTA	F132L	267
18554	C -> A	79	1	1.26582	LSDV026	GGA130TGA	G130*	263
18554	C -> A	79	1	1.26582	NP_150460.1 LSDV026 hypothetical protein	GGA130TGA	G130*	263
18588	G -> T	81	1	1.23457	LSDV026	GTC118GTA	V118V	251
18588	G -> T	81	1	1.23457	NP_150460.1 LSDV026 hypothetical protein	GTC118GTA	V118V	251
18608	T -> A	93	1	1.07527	LSDV026	ACA112TCA	T112S	276
18608	T -> A	93	1	1.07527	NP_150460.1 LSDV026 hypothetical protein	ACA112TCA	T112S	276
18609	T -> A	93	1	1.07527	LSDV026	TCA111TCT	S111S	268
18609	T -> A	93	1	1.07527	NP_150460.1 LSDV026 hypothetical protein	TCA111TCT	S111S	268
18612	T -> G	97	1	1.03093	LSDV026	GAA110GAC	E110D	284
18612	T -> G	97	1	1.03093	NP_150460.1 LSDV026 hypothetical protein	GAA110GAC	E110D	284
18619	A -> T	103	103	100	LSDV026	TTA108TAA	L108*	303
18619	A -> T	103	103	100	NP_150460.1 LSDV026 hypothetical protein	TTA108TAA	L108*	303
18633	T -> A	98	1	1.02041	LSDV026	GGA103GGT	G103G	287
18633	T -> A	98	1	1.02041	NP_150460.1 LSDV026 hypothetical protein	GGA103GGT	G103G	287
18638	G -> T	97	1	1.03093	LSDV026	CAC102AAC	H102N	286
18638	G -> T	97	1	1.03093	NP_150460.1 LSDV026 hypothetical protein	CAC102AAC	H102N	286
18666	A -> C	84	1	1.19048	LSDV026	GTT92GTG	V92V	261
18666	A -> C	84	1	1.19048	NP_150460.1 LSDV026 hypothetical protein	GTT92GTG	V92V	261
18670	G -> T	86	1	1.16279	LSDV026	ACA91AAA	T91K	264
18670	G -> T	86	1	1.16279	NP_150460.1 LSDV026 hypothetical protein	ACA91AAA	T91K	264
18682	T -> A	96	1	1.04167	LSDV026	GAA87GTA	E87V	271
18682	T -> A	96	1	1.04167	NP_150460.1 LSDV026 hypothetical protein	GAA87GTA	E87V	271
18685	T -> A	98	1	1.02041	LSDV026	AAT86ATT	N86I	278
18685	T -> A	98	1	1.02041	NP_150460.1 LSDV026 hypothetical protein	AAT86ATT	N86I	278
18688	A -> T	98	1	1.02041	LSDV026	CTC85CAC	L85H	278
18688	A -> T	98	1	1.02041	NP_150460.1 LSDV026 hypothetical protein	CTC85CAC	L85H	278
18695	G -> T	95	1	1.05263	LSDV026	CTT83ATT	L83I	284
18695	G -> T	95	1	1.05263	NP_150460.1 LSDV026 hypothetical protein	CTT83ATT	L83I	284
18726	C -> A	92	1	1.08696	LSDV026	TTG72TTT	L72F	266
18726	C -> A	92	1	1.08696	NP_150460.1 LSDV026 hypothetical protein	TTG72TTT	L72F	266
18730	G -> T	93	2	2.15054	LSDV026	TCA71TAA	S71*	265
18730	G -> T	93	2	2.15054	NP_150460.1 LSDV026 hypothetical protein	TCA71TAA	S71*	265
18735	A -> T	92	1	1.08696	LSDV026	TTT69TTA	F69L	263
18735	A -> T	92	1	1.08696	NP_150460.1 LSDV026 hypothetical protein	TTT69TTA	F69L	263
18739	C -> A	93	1	1.07527	LSDV026	GGA68GTA	G68V	261
18739	C -> A	93	1	1.07527	NP_150460.1 LSDV026 hypothetical protein	GGA68GTA	G68V	261
18743	C -> A	93	2	2.15054	LSDV026	GTA67TTA	V67L	253
18743	C -> A	93	2	2.15054	NP_150460.1 LSDV026 hypothetical protein	GTA67TTA	V67L	253
18752	T -> A	82	1	1.21951	LSDV026	AAA64TAA	K64*	215
18752	T -> A	82	1	1.21951	NP_150460.1 LSDV026 hypothetical protein	AAA64TAA	K64*	215
18765	G -> T	77	3	3.8961	LSDV026	GAC59GAA	D59E	206
18765	G -> T	77	3	3.8961	NP_150460.1 LSDV026 hypothetical protein	GAC59GAA	D59E	206
18767	C -> A	78	1	1.28205	LSDV026	GAC59TAC	D59Y	200
18767	C -> A	78	1	1.28205	NP_150460.1 LSDV026 hypothetical protein	GAC59TAC	D59Y	200
18784	A -> T	88	1	1.13636	LSDV026	TTT53TAT	F53Y	221
18784	A -> T	88	1	1.13636	NP_150460.1 LSDV026 hypothetical protein	TTT53TAT	F53Y	221
18790	A -> T	89	1	1.1236	LSDV026	TTT51TAT	F51Y	220
18790	A -> T	89	1	1.1236	NP_150460.1 LSDV026 hypothetical protein	TTT51TAT	F51Y	220
18794	A -> C	91	1	1.0989	LSDV026	TAT50GAT	Y50D	235
18794	A -> C	91	1	1.0989	NP_150460.1 LSDV026 hypothetical protein	TAT50GAT	Y50D	235
18797	A -> T	91	1	1.0989	LSDV026	TTA49ATA	L49I	241
18797	A -> T	91	1	1.0989	NP_150460.1 LSDV026 hypothetical protein	TTA49ATA	L49I	241
18798	C -> A	89	2	2.24719	LSDV026	GAG48GAT	E48D	238
18798	C -> A	89	2	2.24719	NP_150460.1 LSDV026 hypothetical protein	GAG48GAT	E48D	238
18801	T -> G	89	1	1.1236	LSDV026	GAA47GAC	E47D	225
18801	T -> G	89	1	1.1236	NP_150460.1 LSDV026 hypothetical protein	GAA47GAC	E47D	225
18814	T -> A	87	1	1.14943	LSDV026	AAA43ATA	K43I	227
18814	T -> A	87	1	1.14943	NP_150460.1 LSDV026 hypothetical protein	AAA43ATA	K43I	227
18826	C -> A	83	1	1.20482	LSDV026	GGT39GTT	G39V	221
18826	C -> A	83	1	1.20482	NP_150460.1 LSDV026 hypothetical protein	GGT39GTT	G39V	221
18827	C -> A	83	1	1.20482	LSDV026	GGT39TGT	G39C	221
18827	C -> A	83	1	1.20482	NP_150460.1 LSDV026 hypothetical protein	GGT39TGT	G39C	221
18829	A -> T	82	1	1.21951	LSDV026	GTT38GAT	V38D	222
18829	A -> T	82	1	1.21951	NP_150460.1 LSDV026 hypothetical protein	GTT38GAT	V38D	222
18835	A -> C	74	1	1.35135	LSDV026	GTT36GGT	V36G	212
18835	A -> C	74	1	1.35135	NP_150460.1 LSDV026 hypothetical protein	GTT36GGT	V36G	212
18845	C -> A	77	1	1.2987	LSDV026	GGT33TGT	G33C	209
18845	C -> A	77	1	1.2987	NP_150460.1 LSDV026 hypothetical protein	GGT33TGT	G33C	209
18847	T -> A	70	1	1.42857	LSDV026	AAT32ATT	N32I	198
18847	T -> A	70	1	1.42857	NP_150460.1 LSDV026 hypothetical protein	AAT32ATT	N32I	198
18848	T -> A	70	1	1.42857	LSDV026	AAT32TAT	N32Y	200
18848	T -> A	70	1	1.42857	NP_150460.1 LSDV026 hypothetical protein	AAT32TAT	N32Y	200
18873	T -> A	78	1	1.28205	LSDV026	AGA23AGT	R23S	226
18873	T -> A	78	1	1.28205	NP_150460.1 LSDV026 hypothetical protein	AGA23AGT	R23S	226
18873	T -> G	78	1	1.28205	LSDV026	AGA23AGC	R23S	226
18873	T -> G	78	1	1.28205	NP_150460.1 LSDV026 hypothetical protein	AGA23AGC	R23S	226
18878	T -> A	82	1	1.21951	LSDV026	AAT22TAT	N22Y	230
18878	T -> A	82	1	1.21951	NP_150460.1 LSDV026 hypothetical protein	AAT22TAT	N22Y	230
18878	T -> G	82	1	1.21951	LSDV026	AAT22CAT	N22H	230
18878	T -> G	82	1	1.21951	NP_150460.1 LSDV026 hypothetical protein	AAT22CAT	N22H	230
18890	A -> C	86	1	1.16279	LSDV026	TAC18GAC	Y18D	250
18890	A -> C	86	1	1.16279	NP_150460.1 LSDV026 hypothetical protein	TAC18GAC	Y18D	250
18890	A -> T	86	1	1.16279	LSDV026	TAC18AAC	Y18N	250
18890	A -> T	86	1	1.16279	NP_150460.1 LSDV026 hypothetical protein	TAC18AAC	Y18N	250
18891	C -> A	86	1	1.16279	LSDV026	AAG17AAT	K17N	245
18891	C -> A	86	1	1.16279	NP_150460.1 LSDV026 hypothetical protein	AAG17AAT	K17N	245
18893	T -> A	86	1	1.16279	LSDV026	AAG17TAG	K17*	245
18893	T -> A	86	1	1.16279	NP_150460.1 LSDV026 hypothetical protein	AAG17TAG	K17*	245
18896	A -> T	87	1	1.14943	LSDV026	TTG16ATG	L16M	246
18896	A -> T	87	1	1.14943	NP_150460.1 LSDV026 hypothetical protein	TTG16ATG	L16M	246
18908	CTTTTTTTTT -> CTTTTTTTT	0	106	47.3214	LSDV026	AAAAAA9-AAAAA	KK9XK	224
18908	CTTTTTTTTT -> CTTTTTTTT	0	106	47.3214	NP_150460.1 LSDV026 hypothetical protein	AAAAAA9-AAAAA	KK9XK	224
18909	T -> A	3	1	33.3333	LSDV026	AAA11AAT	K11N	224
18909	T -> A	3	1	33.3333	NP_150460.1 LSDV026 hypothetical protein	AAA11AAT	K11N	224
18929	A -> C	76	1	1.31579	LSDV026	TGT5GGT	C5G	211
18929	A -> C	76	1	1.31579	NP_150460.1 LSDV026 hypothetical protein	TGT5GGT	C5G	211
18958	C -> A	78	1	1.28205	LSDV027	GAT637TAT	D637Y	205
18958	C -> A	78	1	1.28205	NP_150461.1 EEV maturation protein	GAT637TAT	D637Y	205
18971	A -> T	75	1	1.33333	LSDV027	TAT632TAA	Y632*	211
18971	A -> T	75	1	1.33333	NP_150461.1 EEV maturation protein	TAT632TAA	Y632*	211
18982	T -> G	75	1	1.33333	LSDV027	AAT629CAT	N629H	198
18982	T -> G	75	1	1.33333	NP_150461.1 EEV maturation protein	AAT629CAT	N629H	198
18990	T -> A	73	1	1.36986	LSDV027	AAA626ATA	K626I	189
18990	T -> A	73	1	1.36986	NP_150461.1 EEV maturation protein	AAA626ATA	K626I	189
19013	T -> C	63	1	1.5873	LSDV027	ATA618ATG	I618M	167
19013	T -> C	63	1	1.5873	NP_150461.1 EEV maturation protein	ATA618ATG	I618M	167
19047	C -> A	68	1	1.47059	LSDV027	GGA607GTA	G607V	184
19047	C -> A	68	1	1.47059	NP_150461.1 EEV maturation protein	GGA607GTA	G607V	184
19112	A -> T	66	1	1.51515	LSDV027	TTT585TTA	F585L	190
19112	A -> T	66	1	1.51515	NP_150461.1 EEV maturation protein	TTT585TTA	F585L	190
19137	T -> A	66	1	1.51515	LSDV027	AAT577ATT	N577I	189
19137	T -> A	66	1	1.51515	NP_150461.1 EEV maturation protein	AAT577ATT	N577I	189
19146	G -> T	66	1	1.51515	LSDV027	ACA574AAA	T574K	193
19146	G -> T	66	1	1.51515	NP_150461.1 EEV maturation protein	ACA574AAA	T574K	193
19156	T -> A	67	1	1.49254	LSDV027	AAT571TAT	N571Y	191
19156	T -> A	67	1	1.49254	NP_150461.1 EEV maturation protein	AAT571TAT	N571Y	191
19167	T -> A	64	1	1.5625	LSDV027	GAG567GTG	E567V	180
19167	T -> A	64	1	1.5625	NP_150461.1 EEV maturation protein	GAG567GTG	E567V	180
19239	G -> T	71	1	1.40845	LSDV027	ACT543AAT	T543N	242
19239	G -> T	71	1	1.40845	NP_150461.1 EEV maturation protein	ACT543AAT	T543N	242
19290	A -> C	76	1	1.31579	LSDV027	GTG526GGG	V526G	283
19290	A -> C	76	1	1.31579	NP_150461.1 EEV maturation protein	GTG526GGG	V526G	283
19359	G -> A	86	1	1.16279	LSDV027	ACG503ATG	T503M	305
19359	G -> A	86	1	1.16279	NP_150461.1 EEV maturation protein	ACG503ATG	T503M	305
19382	T -> G	91	1	1.0989	LSDV027	GAA495GAC	E495D	310
19382	T -> G	91	1	1.0989	NP_150461.1 EEV maturation protein	GAA495GAC	E495D	310
19385	A -> C	88	1	1.13636	LSDV027	GAT494GAG	D494E	294
19385	A -> C	88	1	1.13636	NP_150461.1 EEV maturation protein	GAT494GAG	D494E	294
19389	T -> A	90	1	1.11111	LSDV027	GAT493GTT	D493V	295
19389	T -> A	90	1	1.11111	NP_150461.1 EEV maturation protein	GAT493GTT	D493V	295
19394	T -> A	91	1	1.0989	LSDV027	ATA491ATT	I491I	304
19394	T -> A	91	1	1.0989	NP_150461.1 EEV maturation protein	ATA491ATT	I491I	304
19408	C -> A	92	1	1.08696	LSDV027	GTA487TTA	V487L	291
19408	C -> A	92	1	1.08696	NP_150461.1 EEV maturation protein	GTA487TTA	V487L	291
19419	T -> G	84	1	1.19048	LSDV027	AAA483ACA	K483T	266
19419	T -> G	84	1	1.19048	NP_150461.1 EEV maturation protein	AAA483ACA	K483T	266
19450	T -> A	79	1	1.26582	LSDV027	AAT473TAT	N473Y	212
19450	T -> A	79	1	1.26582	NP_150461.1 EEV maturation protein	AAT473TAT	N473Y	212
19452	T -> A	69	1	1.44928	LSDV027	AAC472ATC	N472I	187
19452	T -> A	69	1	1.44928	NP_150461.1 EEV maturation protein	AAC472ATC	N472I	187
19492	C -> A	65	1	1.53846	LSDV027	GGT459TGT	G459C	221
19492	C -> A	65	1	1.53846	NP_150461.1 EEV maturation protein	GGT459TGT	G459C	221
19500	T -> A	66	1	1.51515	LSDV027	TAC456TTC	Y456F	212
19500	T -> A	66	1	1.51515	NP_150461.1 EEV maturation protein	TAC456TTC	Y456F	212
19522	C -> A	77	1	1.2987	LSDV027	GAT449TAT	D449Y	287
19522	C -> A	77	1	1.2987	NP_150461.1 EEV maturation protein	GAT449TAT	D449Y	287
19529	G -> T	83	1	1.20482	LSDV027	TCC446TCA	S446S	296
19529	G -> T	83	1	1.20482	NP_150461.1 EEV maturation protein	TCC446TCA	S446S	296
19530	G -> T	84	1	1.19048	LSDV027	TCC446TAC	S446Y	296
19530	G -> T	84	1	1.19048	NP_150461.1 EEV maturation protein	TCC446TAC	S446Y	296
19537	C -> A	87	2	2.29885	LSDV027	GTT444TTT	V444F	321
19537	C -> A	87	2	2.29885	NP_150461.1 EEV maturation protein	GTT444TTT	V444F	321
19551	ATTTTTTTTTT -> ATTTTTTTTT	0	10	2.92398	LSDV027	AAA436-AA	K436X	342
19551	ATTTTTTTTTT -> ATTTTTTTTT	0	10	2.92398	NP_150461.1 EEV maturation protein	AAA436-AA	K436X	342
19564	G -> T	95	1	1.05263	LSDV027	CCT435ACT	P435T	331
19564	G -> T	95	1	1.05263	NP_150461.1 EEV maturation protein	CCT435ACT	P435T	331
19575	A -> T	94	1	1.06383	LSDV027	GTC431GAC	V431D	323
19575	A -> T	94	1	1.06383	NP_150461.1 EEV maturation protein	GTC431GAC	V431D	323
19576	C -> A	94	1	1.06383	LSDV027	GTC431TTC	V431F	318
19576	C -> A	94	1	1.06383	NP_150461.1 EEV maturation protein	GTC431TTC	V431F	318
19577	C -> A	94	1	1.06383	LSDV027	ACG430ACT	T430T	318
19577	C -> A	94	1	1.06383	NP_150461.1 EEV maturation protein	ACG430ACT	T430T	318
19584	A -> C	95	1	1.05263	LSDV027	GTT428GGT	V428G	334
19584	A -> C	95	1	1.05263	NP_150461.1 EEV maturation protein	GTT428GGT	V428G	334
19606	G -> T	89	1	1.1236	LSDV027	CAG421AAG	Q421K	303
19606	G -> T	89	1	1.1236	NP_150461.1 EEV maturation protein	CAG421AAG	Q421K	303
19622	A -> G	85	1	1.17647	LSDV027	ACT415ACC	T415T	279
19622	A -> G	85	1	1.17647	NP_150461.1 EEV maturation protein	ACT415ACC	T415T	279
19628	G -> T	87	1	1.14943	LSDV027	CAC413CAA	H413Q	283
19628	G -> T	87	1	1.14943	NP_150461.1 EEV maturation protein	CAC413CAA	H413Q	283
19639	G -> T	99	1	1.0101	LSDV027	CCA410ACA	P410T	277
19639	G -> T	99	1	1.0101	NP_150461.1 EEV maturation protein	CCA410ACA	P410T	277
19761	T -> G	99	1	1.0101	LSDV027	TAT369TCT	Y369S	263
19761	T -> G	99	1	1.0101	NP_150461.1 EEV maturation protein	TAT369TCT	Y369S	263
19762	A -> T	99	1	1.0101	LSDV027	TAT369AAT	Y369N	263
19762	A -> T	99	1	1.0101	NP_150461.1 EEV maturation protein	TAT369AAT	Y369N	263
19780	C -> A	96	2	2.08333	LSDV027	GAT363TAT	D363Y	239
19780	C -> A	96	2	2.08333	NP_150461.1 EEV maturation protein	GAT363TAT	D363Y	239
19784	T -> A	94	1	1.06383	LSDV027	TTA361TTT	L361F	231
19784	T -> A	94	1	1.06383	NP_150461.1 EEV maturation protein	TTA361TTT	L361F	231
19787	T -> A	94	1	1.06383	LSDV027	GTA360GTT	V360V	234
19787	T -> A	94	1	1.06383	NP_150461.1 EEV maturation protein	GTA360GTT	V360V	234
19888	C -> A	122	2	1.63934	LSDV027	GAT327TAT	D327Y	309
19888	C -> A	122	2	1.63934	NP_150461.1 EEV maturation protein	GAT327TAT	D327Y	309
19893	C -> A	105	3	2.85714	LSDV027	TGG325TTG	W325L	284
19893	C -> A	105	3	2.85714	NP_150461.1 EEV maturation protein	TGG325TTG	W325L	284
19918	C -> A	111	2	1.8018	LSDV027	GAA317TAA	E317*	301
19918	C -> A	111	2	1.8018	NP_150461.1 EEV maturation protein	GAA317TAA	E317*	301
19979	A -> T	95	1	1.05263	LSDV027	ATT296ATA	I296I	261
19979	A -> T	95	1	1.05263	NP_150461.1 EEV maturation protein	ATT296ATA	I296I	261
19980	A -> C	98	1	1.02041	LSDV027	ATT296AGT	I296S	280
19980	A -> C	98	1	1.02041	NP_150461.1 EEV maturation protein	ATT296AGT	I296S	280
19993	C -> A	109	2	1.83486	LSDV027	GGA292TGA	G292*	294
19993	C -> A	109	2	1.83486	NP_150461.1 EEV maturation protein	GGA292TGA	G292*	294
20020	G -> T	115	2	1.73913	LSDV027	CCA283ACA	P283T	307
20020	G -> T	115	2	1.73913	NP_150461.1 EEV maturation protein	CCA283ACA	P283T	307
20180	C -> A	99	1	1.0101	LSDV027	ATG229ATT	M229I	296
20180	C -> A	99	1	1.0101	NP_150461.1 EEV maturation protein	ATG229ATT	M229I	296
20208	G -> T	73	1	1.36986	LSDV027	ACT220AAT	T220N	223
20208	G -> T	73	1	1.36986	NP_150461.1 EEV maturation protein	ACT220AAT	T220N	223
20219	G -> T	82	1	1.21951	LSDV027	AAC216AAA	N216K	237
20219	G -> T	82	1	1.21951	NP_150461.1 EEV maturation protein	AAC216AAA	N216K	237
20245	C -> A	83	1	1.20482	LSDV027	GTT208TTT	V208F	237
20245	C -> A	83	1	1.20482	NP_150461.1 EEV maturation protein	GTT208TTT	V208F	237
20299	T -> C	81	81	100	LSDV027	AAA190GAA	K190E	241
20299	T -> C	81	81	100	NP_150461.1 EEV maturation protein	AAA190GAA	K190E	241
20322	A -> T	88	1	1.13636	LSDV027	CTA182CAA	L182Q	234
20322	A -> T	88	1	1.13636	NP_150461.1 EEV maturation protein	CTA182CAA	L182Q	234
20338	ATTTTTTTTTTT -> ATTTTTTTTTT	0	7	2.67176	LSDV027	CAA173C-A	Q173X	262
20338	ATTTTTTTTTTT -> ATTTTTTTTTT	0	7	2.67176	NP_150461.1 EEV maturation protein	CAA173C-A	Q173X	262
20350	G -> T	87	1	1.14943	LSDV027	CAA173AAA	Q173K	252
20350	G -> T	87	1	1.14943	NP_150461.1 EEV maturation protein	CAA173AAA	Q173K	252
20358	C -> A	82	1	1.21951	LSDV027	TGG170TTG	W170L	240
20358	C -> A	82	1	1.21951	NP_150461.1 EEV maturation protein	TGG170TTG	W170L	240
20374	C -> A	83	1	1.20482	LSDV027	GGA165TGA	G165*	245
20374	C -> A	83	1	1.20482	NP_150461.1 EEV maturation protein	GGA165TGA	G165*	245
20378	G -> T	86	2	2.32558	LSDV027	TGC163TGA	C163*	242
20378	G -> T	86	2	2.32558	NP_150461.1 EEV maturation protein	TGC163TGA	C163*	242
20382	C -> A	88	1	1.13636	LSDV027	GGG162GTG	G162V	243
20382	C -> A	88	1	1.13636	NP_150461.1 EEV maturation protein	GGG162GTG	G162V	243
20386	T -> C	90	1	1.11111	LSDV027	ATA161GTA	I161V	249
20386	T -> C	90	1	1.11111	NP_150461.1 EEV maturation protein	ATA161GTA	I161V	249
20390	C -> A	94	2	2.12766	LSDV027	ATG159ATT	M159I	240
20390	C -> A	94	2	2.12766	NP_150461.1 EEV maturation protein	ATG159ATT	M159I	240
20395	C -> A	94	1	1.06383	LSDV027	GAA158TAA	E158*	233
20395	C -> A	94	1	1.06383	NP_150461.1 EEV maturation protein	GAA158TAA	E158*	233
20400	A -> G	94	1	1.06383	LSDV027	ATT156ACT	I156T	239
20400	A -> G	94	1	1.06383	NP_150461.1 EEV maturation protein	ATT156ACT	I156T	239
20401	T -> A	94	1	1.06383	LSDV027	ATT156TTT	I156F	240
20401	T -> A	94	1	1.06383	NP_150461.1 EEV maturation protein	ATT156TTT	I156F	240
20406	G -> T	89	1	1.1236	LSDV027	ACA154AAA	T154K	242
20406	G -> T	89	1	1.1236	NP_150461.1 EEV maturation protein	ACA154AAA	T154K	242
20412	T -> A	90	1	1.11111	LSDV027	GAT152GTT	D152V	248
20412	T -> A	90	1	1.11111	NP_150461.1 EEV maturation protein	GAT152GTT	D152V	248
20413	C -> A	90	2	2.22222	LSDV027	GAT152TAT	D152Y	247
20413	C -> A	90	2	2.22222	NP_150461.1 EEV maturation protein	GAT152TAT	D152Y	247
20418	C -> A	89	2	2.24719	LSDV027	GGT150GTT	G150V	247
20418	C -> A	89	2	2.24719	NP_150461.1 EEV maturation protein	GGT150GTT	G150V	247
20443	C -> A	110	2	1.81818	LSDV027	GTT142TTT	V142F	286
20443	C -> A	110	2	1.81818	NP_150461.1 EEV maturation protein	GTT142TTT	V142F	286
20688	T -> A	95	1	1.05263	LSDV027	TAT60TTT	Y60F	316
20688	T -> A	95	1	1.05263	NP_150461.1 EEV maturation protein	TAT60TTT	Y60F	316
20692	T -> G	95	1	1.05263	LSDV027	AAG59CAG	K59Q	311
20692	T -> G	95	1	1.05263	NP_150461.1 EEV maturation protein	AAG59CAG	K59Q	311
20719	A -> T	96	1	1.04167	LSDV027	TCT50ACT	S50T	301
20719	A -> T	96	1	1.04167	NP_150461.1 EEV maturation protein	TCT50ACT	S50T	301
20724	T -> G	97	1	1.03093	LSDV027	AAA48ACA	K48T	301
20724	T -> G	97	1	1.03093	NP_150461.1 EEV maturation protein	AAA48ACA	K48T	301
20746	C -> A	91	1	1.0989	LSDV027	GAT41TAT	D41Y	272
20746	C -> A	91	1	1.0989	NP_150461.1 EEV maturation protein	GAT41TAT	D41Y	272
20754	T -> G	87	1	1.14943	LSDV027	AAT38ACT	N38T	264
20754	T -> G	87	1	1.14943	NP_150461.1 EEV maturation protein	AAT38ACT	N38T	264
20773	C -> A	85	1	1.17647	LSDV027	GGA32TGA	G32*	237
20773	C -> A	85	1	1.17647	NP_150461.1 EEV maturation protein	GGA32TGA	G32*	237
20788	A -> C	91	1	1.0989	LSDV027	TTA27GTA	L27V	257
20788	A -> C	91	1	1.0989	NP_150461.1 EEV maturation protein	TTA27GTA	L27V	257
20794	C -> A	81	1	1.23457	LSDV027	GCG25TCG	A25S	243
20794	C -> A	81	1	1.23457	NP_150461.1 EEV maturation protein	GCG25TCG	A25S	243
20811	T -> G	80	1	1.25	LSDV027	AAA19ACA	K19T	268
20811	T -> G	80	1	1.25	NP_150461.1 EEV maturation protein	AAA19ACA	K19T	268
20815	A -> T	85	1	1.17647	LSDV027	TAT18AAT	Y18N	289
20815	A -> T	85	1	1.17647	NP_150461.1 EEV maturation protein	TAT18AAT	Y18N	289
20824	A -> T	96	1	1.04167	LSDV027	TTA15ATA	L15I	317
20824	A -> T	96	1	1.04167	NP_150461.1 EEV maturation protein	TTA15ATA	L15I	317
20826	G -> T	96	1	1.04167	LSDV027	GCA14GAA	A14E	315
20826	G -> T	96	1	1.04167	NP_150461.1 EEV maturation protein	GCA14GAA	A14E	315
20827	C -> A	96	2	2.08333	LSDV027	GCA14TCA	A14S	316
20827	C -> A	96	2	2.08333	NP_150461.1 EEV maturation protein	GCA14TCA	A14S	316
20832	A -> T	95	1	1.05263	LSDV027	ATT12AAT	I12N	313
20832	A -> T	95	1	1.05263	NP_150461.1 EEV maturation protein	ATT12AAT	I12N	313
20834	A -> T	97	1	1.03093	LSDV027	ATT11ATA	I11I	324
20834	A -> T	97	1	1.03093	NP_150461.1 EEV maturation protein	ATT11ATA	I11I	324
20876	C -> A	99	1	1.0101	LSDV028	CTG370CTT	L370L	335
20876	C -> A	99	1	1.0101	NP_150462.1 palmytilated EEV membrane glycoprotein	CTG370CTT	L370L	335
20877	A -> T	95	1	1.05263	LSDV028	CTG370CAG	L370Q	325
20877	A -> T	95	1	1.05263	NP_150462.1 palmytilated EEV membrane glycoprotein	CTG370CAG	L370Q	325
20879	C -> A	91	1	1.0989	LSDV028	GTG369GTT	V369V	318
20879	C -> A	91	1	1.0989	NP_150462.1 palmytilated EEV membrane glycoprotein	GTG369GTT	V369V	318
20883	G -> T	94	1	1.06383	LSDV028	ACA368AAA	T368K	322
20883	G -> T	94	1	1.06383	NP_150462.1 palmytilated EEV membrane glycoprotein	ACA368AAA	T368K	322
20907	C -> A	98	1	1.02041	LSDV028	AGA360ATA	R360I	313
20907	C -> A	98	1	1.02041	NP_150462.1 palmytilated EEV membrane glycoprotein	AGA360ATA	R360I	313
20951	G -> T	97	2	2.06186	LSDV028	ACC345ACA	T345T	282
20951	G -> T	97	2	2.06186	NP_150462.1 palmytilated EEV membrane glycoprotein	ACC345ACA	T345T	282
20957	A -> T	97	1	1.03093	LSDV028	TTT343TTA	F343L	293
20957	A -> T	97	1	1.03093	NP_150462.1 palmytilated EEV membrane glycoprotein	TTT343TTA	F343L	293
20975	G -> T	77	1	1.2987	LSDV028	CAC337CAA	H337Q	262
20975	G -> T	77	1	1.2987	NP_150462.1 palmytilated EEV membrane glycoprotein	CAC337CAA	H337Q	262
20980	A -> T	77	1	1.2987	LSDV028	TTA336ATA	L336I	257
20980	A -> T	77	1	1.2987	NP_150462.1 palmytilated EEV membrane glycoprotein	TTA336ATA	L336I	257
20993	A -> G	103	103	100	LSDV028	GAT331GAC	D331D	299
20993	A -> G	103	103	100	NP_150462.1 palmytilated EEV membrane glycoprotein	GAT331GAC	D331D	299
21009	G -> T	97	1	1.03093	LSDV028	ACT326AAT	T326N	314
21009	G -> T	97	1	1.03093	NP_150462.1 palmytilated EEV membrane glycoprotein	ACT326AAT	T326N	314
21019	C -> A	96	1	1.04167	LSDV028	GCA323TCA	A323S	306
21019	C -> A	96	1	1.04167	NP_150462.1 palmytilated EEV membrane glycoprotein	GCA323TCA	A323S	306
21047	G -> T	93	1	1.07527	LSDV028	ACC313ACA	T313T	348
21047	G -> T	93	1	1.07527	NP_150462.1 palmytilated EEV membrane glycoprotein	ACC313ACA	T313T	348
21178	C -> T	106	2	1.88679	LSDV028	GTA270ATA	V270I	318
21178	C -> T	106	2	1.88679	NP_150462.1 palmytilated EEV membrane glycoprotein	GTA270ATA	V270I	318
21203	G -> T	95	1	1.05263	LSDV028	ATC261ATA	I261I	283
21203	G -> T	95	1	1.05263	NP_150462.1 palmytilated EEV membrane glycoprotein	ATC261ATA	I261I	283
21206	A -> T	90	1	1.11111	LSDV028	GCT260GCA	A260A	266
21206	A -> T	90	1	1.11111	NP_150462.1 palmytilated EEV membrane glycoprotein	GCT260GCA	A260A	266
21208	C -> A	89	1	1.1236	LSDV028	GCT260TCT	A260S	267
21208	C -> A	89	1	1.1236	NP_150462.1 palmytilated EEV membrane glycoprotein	GCT260TCT	A260S	267
21212	G -> T	91	1	1.0989	LSDV028	TAC258TAA	Y258*	293
21212	G -> T	91	1	1.0989	NP_150462.1 palmytilated EEV membrane glycoprotein	TAC258TAA	Y258*	293
21216	A -> T	92	1	1.08696	LSDV028	ATT257AAT	I257N	307
21216	A -> T	92	1	1.08696	NP_150462.1 palmytilated EEV membrane glycoprotein	ATT257AAT	I257N	307
21225	C -> A	99	2	2.0202	LSDV028	TGG254TTG	W254L	320
21225	C -> A	99	2	2.0202	NP_150462.1 palmytilated EEV membrane glycoprotein	TGG254TTG	W254L	320
21436	T -> G	97	1	1.03093	LSDV028	ACA184CCA	T184P	302
21436	T -> G	97	1	1.03093	NP_150462.1 palmytilated EEV membrane glycoprotein	ACA184CCA	T184P	302
21445	T -> G	96	1	1.04167	LSDV028	ATA181CTA	I181L	304
[truncated: 12,473 more rows]

## Sheet: SRR21590383-NC_003027.1-29-0-an
Nucleotide pos	Nucleotide mutation	High quality depth-of-coverage	Variant depth-of-coverage (high quality)	Variant % depth-of-coverage (high quality)	Gene/Protein name	Codon variant	Protein variant	Raw depth-of-coverage
239	C -> A	52	1	1.92308	LSDV001	GTT159TTT	V159F	270
239	C -> A	52	1	1.92308	NP_150435.1 hypothetical protein	GTT159TTT	V159F	270
294	T -> C	44	1	2.27273	LSDV001	AAA140AAG	K140K	285
294	T -> C	44	1	2.27273	NP_150435.1 hypothetical protein	AAA140AAG	K140K	285
302	G -> T	43	1	2.32558	LSDV001	CTA138ATA	L138I	272
302	G -> T	43	1	2.32558	NP_150435.1 hypothetical protein	CTA138ATA	L138I	272
355	G -> A	37	1	2.7027	LSDV001	TCT120TTT	S120F	227
355	G -> A	37	1	2.7027	NP_150435.1 hypothetical protein	TCT120TTT	S120F	227
365	T -> A	35	1	2.85714	LSDV001	ACT117TCT	T117S	208
365	T -> A	35	1	2.85714	NP_150435.1 hypothetical protein	ACT117TCT	T117S	208
372	T -> A	35	1	2.85714	LSDV001	TCA114TCT	S114S	204
372	T -> A	35	1	2.85714	NP_150435.1 hypothetical protein	TCA114TCT	S114S	204
390	T -> G	39	1	2.5641	LSDV001	GAA108GAC	E108D	205
390	T -> G	39	1	2.5641	NP_150435.1 hypothetical protein	GAA108GAC	E108D	205
522	A -> G	46	1	2.17391	LSDV001	TTT64TTC	F64F	290
522	A -> G	46	1	2.17391	NP_150435.1 hypothetical protein	TTT64TTC	F64F	290
649	A -> T	31	1	3.22581	LSDV001	ATC22AAC	I22N	182
649	A -> T	31	1	3.22581	NP_150435.1 hypothetical protein	ATC22AAC	I22N	182
656	T -> G	32	1	3.125	LSDV001	ACC20CCC	T20P	194
656	T -> G	32	1	3.125	NP_150435.1 hypothetical protein	ACC20CCC	T20P	194
668	C -> A	30	1	3.33333	LSDV001	GAT16TAT	D16Y	195
668	C -> A	30	1	3.33333	NP_150435.1 hypothetical protein	GAT16TAT	D16Y	195
698	A -> T	34	1	2.94118	LSDV001	TAT6AAT	Y6N	220
698	A -> T	34	1	2.94118	NP_150435.1 hypothetical protein	TAT6AAT	Y6N	220
828	G -> T	44	1	2.27273	LSDV002	CCT118ACT	P118T	195
828	G -> T	44	1	2.27273	NP_150436.1 Hypothetical protein	CCT118ACT	P118T	195
837	T -> G	45	1	2.22222	LSDV002	AAG115CAG	K115Q	205
837	T -> G	45	1	2.22222	NP_150436.1 Hypothetical protein	AAG115CAG	K115Q	205
839	A -> C	44	1	2.27273	LSDV002	ATA114AGA	I114R	205
839	A -> C	44	1	2.27273	NP_150436.1 Hypothetical protein	ATA114AGA	I114R	205
870	G -> T	43	1	2.32558	LSDV002	CAC104AAC	H104N	200
870	G -> T	43	1	2.32558	NP_150436.1 Hypothetical protein	CAC104AAC	H104N	200
1124	T -> A	41	1	2.43902	LSDV002	TAT19TTT	Y19F	204
1124	T -> A	41	1	2.43902	NP_150436.1 Hypothetical protein	TAT19TTT	Y19F	204
1444	A -> T	46	1	2.17391	LSDV003	CAT236CAA	H236Q	200
1444	A -> T	46	1	2.17391	NP_150437.1 LSDV003 putative ER-localized apoptosis regulator	CAT236CAA	H236Q	200
1446	G -> T	46	1	2.17391	LSDV003	CAT236AAT	H236N	198
1446	G -> T	46	1	2.17391	NP_150437.1 LSDV003 putative ER-localized apoptosis regulator	CAT236AAT	H236N	198
1447	A -> T	46	1	2.17391	LSDV003	TTT235TTA	F235L	198
1447	A -> T	46	1	2.17391	NP_150437.1 LSDV003 putative ER-localized apoptosis regulator	TTT235TTA	F235L	198
1462	A -> T	41	1	2.43902	LSDV003	TAT230TAA	Y230*	190
1462	A -> T	41	1	2.43902	NP_150437.1 LSDV003 putative ER-localized apoptosis regulator	TAT230TAA	Y230*	190
1471	C -> A	44	1	2.27273	LSDV003	CAG227CAT	Q227H	200
1471	C -> A	44	1	2.27273	NP_150437.1 LSDV003 putative ER-localized apoptosis regulator	CAG227CAT	Q227H	200
1483	A -> T	45	1	2.22222	LSDV003	TAT223TAA	Y223*	220
1483	A -> T	45	1	2.22222	NP_150437.1 LSDV003 putative ER-localized apoptosis regulator	TAT223TAA	Y223*	220
1485	A -> T	46	1	2.17391	LSDV003	TAT223AAT	Y223N	223
1485	A -> T	46	1	2.17391	NP_150437.1 LSDV003 putative ER-localized apoptosis regulator	TAT223AAT	Y223N	223
1580	C -> A	45	1	2.22222	LSDV003	GGG191GTG	G191V	252
1580	C -> A	45	1	2.22222	NP_150437.1 LSDV003 putative ER-localized apoptosis regulator	GGG191GTG	G191V	252
1604	A -> G	40	1	2.5	LSDV003	ATA183ACA	I183T	238
1604	A -> G	40	1	2.5	NP_150437.1 LSDV003 putative ER-localized apoptosis regulator	ATA183ACA	I183T	238
1619	C -> T	43	1	2.32558	LSDV003	TGT178TAT	C178Y	225
1619	C -> T	43	1	2.32558	NP_150437.1 LSDV003 putative ER-localized apoptosis regulator	TGT178TAT	C178Y	225
1638	C -> A	39	1	2.5641	LSDV003	GTT172TTT	V172F	203
1638	C -> A	39	1	2.5641	NP_150437.1 LSDV003 putative ER-localized apoptosis regulator	GTT172TTT	V172F	203
1646	C -> A	38	1	2.63158	LSDV003	AGT169ATT	S169I	196
1646	C -> A	38	1	2.63158	NP_150437.1 LSDV003 putative ER-localized apoptosis regulator	AGT169ATT	S169I	196
1676	G -> C	38	1	2.63158	LSDV003	ACA159AGA	T159R	198
1676	G -> C	38	1	2.63158	NP_150437.1 LSDV003 putative ER-localized apoptosis regulator	ACA159AGA	T159R	198
1702	T -> A	44	1	2.27273	LSDV003	AAA150AAT	K150N	211
1702	T -> A	44	1	2.27273	NP_150437.1 LSDV003 putative ER-localized apoptosis regulator	AAA150AAT	K150N	211
1713	C -> A	43	1	2.32558	LSDV003	GTA147TTA	V147L	213
1713	C -> A	43	1	2.32558	NP_150437.1 LSDV003 putative ER-localized apoptosis regulator	GTA147TTA	V147L	213
2011	T -> C	34	34	100	LSDV003	GAA47GAG	E47E	208
2011	T -> C	34	34	100	NP_150437.1 LSDV003 putative ER-localized apoptosis regulator	GAA47GAG	E47E	208
2122	A -> G	31	1	3.22581	LSDV003	TTT10TTC	F10F	210
2122	A -> G	31	1	3.22581	NP_150437.1 LSDV003 putative ER-localized apoptosis regulator	TTT10TTC	F10F	210
2475	C -> A	35	35	100	LSDV005	TTC10TTA	F10L	166
2475	C -> A	35	35	100	NP_150439.1 LSDV005 interleukin-10-like protein	TTC10TTA	F10L	166
2494	T -> G	36	1	2.77778	LSDV005	TTG17GTG	L17V	195
2494	T -> G	36	1	2.77778	NP_150439.1 LSDV005 interleukin-10-like protein	TTG17GTG	L17V	195
2536	G -> A	53	53	100	LSDV005	GAC31AAC	D31N	278
2536	G -> A	53	53	100	NP_150439.1 LSDV005 interleukin-10-like protein	GAC31AAC	D31N	278
2551	G -> A	51	1	1.96078	LSDV005	GAT36AAT	D36N	305
2551	G -> A	51	1	1.96078	NP_150439.1 LSDV005 interleukin-10-like protein	GAT36AAT	D36N	305
2560	T -> C	53	1	1.88679	LSDV005	TTA39CTA	L39L	317
2560	T -> C	53	1	1.88679	NP_150439.1 LSDV005 interleukin-10-like protein	TTA39CTA	L39L	317
2572	C -> A	52	1	1.92308	LSDV005	CGT43AGT	R43S	326
2572	C -> A	52	1	1.92308	NP_150439.1 LSDV005 interleukin-10-like protein	CGT43AGT	R43S	326
2743	G -> T	54	1	1.85185	LSDV005	GAA100TAA	E100*	248
2743	G -> T	54	1	1.85185	NP_150439.1 LSDV005 interleukin-10-like protein	GAA100TAA	E100*	248
2745	A -> C	56	1	1.78571	LSDV005	GAA100GAC	E100D	255
2745	A -> C	56	1	1.78571	NP_150439.1 LSDV005 interleukin-10-like protein	GAA100GAC	E100D	255
2746	C -> A	56	1	1.78571	LSDV005	CAC101AAC	H101N	259
2746	C -> A	56	1	1.78571	NP_150439.1 LSDV005 interleukin-10-like protein	CAC101AAC	H101N	259
2755	A -> C	55	1	1.81818	LSDV005	AAT104CAT	N104H	271
2755	A -> C	55	1	1.81818	NP_150439.1 LSDV005 interleukin-10-like protein	AAT104CAT	N104H	271
2778	A -> T	60	1	1.66667	LSDV005	GAA111GAT	E111D	296
2778	A -> T	60	1	1.66667	NP_150439.1 LSDV005 interleukin-10-like protein	GAA111GAT	E111D	296
2831	A -> C	55	1	1.81818	LSDV005	GAA129GCA	E129A	269
2831	A -> C	55	1	1.81818	NP_150439.1 LSDV005 interleukin-10-like protein	GAA129GCA	E129A	269
2844	A -> T	55	1	1.81818	LSDV005	GAA133GAT	E133D	264
2844	A -> T	55	1	1.81818	NP_150439.1 LSDV005 interleukin-10-like protein	GAA133GAT	E133D	264
2879	A -> C	48	1	2.08333	LSDV005	AAA145ACA	K145T	201
2879	A -> C	48	1	2.08333	NP_150439.1 LSDV005 interleukin-10-like protein	AAA145ACA	K145T	201
3082	CCA -> C	0	4	2.39521	LSDV006	TTG194T--	L194X	167
3082	CCA -> C	0	4	2.39521	NP_150440.1 IL-1 receptor-like protein	TTG194T--	L194X	167
3094	C -> T	16	16	100	LSDV006	GAA191AAA	E191K	163
3094	C -> T	16	16	100	NP_150440.1 IL-1 receptor-like protein	GAA191AAA	E191K	163
3106	T -> C	19	1	5.26316	LSDV006	ATA187GTA	I187V	160
3106	T -> C	19	1	5.26316	NP_150440.1 IL-1 receptor-like protein	ATA187GTA	I187V	160
3219	T -> C	34	1	2.94118	LSDV006	GAA149GGA	E149G	203
3219	T -> C	34	1	2.94118	NP_150440.1 IL-1 receptor-like protein	GAA149GGA	E149G	203
3235	T -> A	37	1	2.7027	LSDV006	ACT144TCT	T144S	240
3235	T -> A	37	1	2.7027	NP_150440.1 IL-1 receptor-like protein	ACT144TCT	T144S	240
3297	G -> T	30	1	3.33333	LSDV006	TCA123TAA	S123*	230
3297	G -> T	30	1	3.33333	NP_150440.1 IL-1 receptor-like protein	TCA123TAA	S123*	230
3329	A -> G	37	37	100	LSDV006	ATT112ATC	I112I	205
3329	A -> G	37	37	100	NP_150440.1 IL-1 receptor-like protein	ATT112ATC	I112I	205
3414	A -> T	32	1	3.125	LSDV006	TTT84TAT	F84Y	245
3414	A -> T	32	1	3.125	NP_150440.1 IL-1 receptor-like protein	TTT84TAT	F84Y	245
3427	C -> A	31	1	3.22581	LSDV006	GAT80TAT	D80Y	250
3427	C -> A	31	1	3.22581	NP_150440.1 IL-1 receptor-like protein	GAT80TAT	D80Y	250
3462	T -> A	32	1	3.125	LSDV006	CAA68CTA	Q68L	213
3462	T -> A	32	1	3.125	NP_150440.1 IL-1 receptor-like protein	CAA68CTA	Q68L	213
3484	A -> T	31	1	3.22581	LSDV006	TCA61ACA	S61T	183
3484	A -> T	31	1	3.22581	NP_150440.1 IL-1 receptor-like protein	TCA61ACA	S61T	183
3491	ATTTTTTTT -> ATTTTTTTTT	0	2	1.0989	LSDV006	---56A--	-56X	182
3491	ATTTTTTTT -> ATTTTTTTTT	0	2	1.0989	NP_150440.1 IL-1 receptor-like protein	---56A--	-56X	182
3491	ATTTTTTTT -> ATTTTTTT	0	2	1.0989	LSDV006	AAA56-AA	K56X	182
3491	ATTTTTTTT -> ATTTTTTT	0	2	1.0989	NP_150440.1 IL-1 receptor-like protein	AAA56-AA	K56X	182
3565	C -> A	45	1	2.22222	LSDV006	GTA34TTA	V34L	174
3565	C -> A	45	1	2.22222	NP_150440.1 IL-1 receptor-like protein	GTA34TTA	V34L	174
3692	A -> G	53	53	100	LSDV007	TCT354TCC	S354S	235
3692	A -> G	53	53	100	NP_150441.1 hypothetical protein	TCT354TCC	S354S	235
3697	A -> T	47	1	2.12766	LSDV007	TTT353ATT	F353I	225
3697	A -> T	47	1	2.12766	NP_150441.1 hypothetical protein	TTT353ATT	F353I	225
3748	T -> A	43	1	2.32558	LSDV007	AAC336TAC	N336Y	220
3748	T -> A	43	1	2.32558	NP_150441.1 hypothetical protein	AAC336TAC	N336Y	220
3778	C -> A	42	1	2.38095	LSDV007	GAT326TAT	D326Y	226
3778	C -> A	42	1	2.38095	NP_150441.1 hypothetical protein	GAT326TAT	D326Y	226
3875	G -> T	42	1	2.38095	LSDV007	GCC293GCA	A293A	243
3875	G -> T	42	1	2.38095	NP_150441.1 hypothetical protein	GCC293GCA	A293A	243
3876	G -> T	42	1	2.38095	LSDV007	GCC293GAC	A293D	248
3876	G -> T	42	1	2.38095	NP_150441.1 hypothetical protein	GCC293GAC	A293D	248
3897	C -> A	41	1	2.43902	LSDV007	GGA286GTA	G286V	247
3897	C -> A	41	1	2.43902	NP_150441.1 hypothetical protein	GGA286GTA	G286V	247
3898	C -> A	41	1	2.43902	LSDV007	GGA286TGA	G286*	245
3898	C -> A	41	1	2.43902	NP_150441.1 hypothetical protein	GGA286TGA	G286*	245
3959	C -> A	37	1	2.7027	LSDV007	ATG265ATT	M265I	213
3959	C -> A	37	1	2.7027	NP_150441.1 hypothetical protein	ATG265ATT	M265I	213
3974	T -> G	44	1	2.27273	LSDV007	GAA260GAC	E260D	235
3974	T -> G	44	1	2.27273	NP_150441.1 hypothetical protein	GAA260GAC	E260D	235
3976	C -> A	45	1	2.22222	LSDV007	GAA260TAA	E260*	237
3976	C -> A	45	1	2.22222	NP_150441.1 hypothetical protein	GAA260TAA	E260*	237
4089	G -> A	37	1	2.7027	LSDV007	ACC222ATC	T222I	206
4089	G -> A	37	1	2.7027	NP_150441.1 hypothetical protein	ACC222ATC	T222I	206
4229	A -> G	41	1	2.43902	LSDV007	AAT175AAC	N175N	216
4229	A -> G	41	1	2.43902	NP_150441.1 hypothetical protein	AAT175AAC	N175N	216
4317	G -> T	41	1	2.43902	LSDV007	CCC146CAC	P146H	160
4317	G -> T	41	1	2.43902	NP_150441.1 hypothetical protein	CCC146CAC	P146H	160
4378	G -> T	42	1	2.38095	LSDV007	CAT126AAT	H126N	202
4378	G -> T	42	1	2.38095	NP_150441.1 hypothetical protein	CAT126AAT	H126N	202
4455	A -> T	38	1	2.63158	LSDV007	ATA100AAA	I100K	207
4455	A -> T	38	1	2.63158	NP_150441.1 hypothetical protein	ATA100AAA	I100K	207
4458	A -> C	38	1	2.63158	LSDV007	CTT99CGT	L99R	204
4458	A -> C	38	1	2.63158	NP_150441.1 hypothetical protein	CTT99CGT	L99R	204
4511	A -> T	48	1	2.08333	LSDV007	TCT81TCA	S81S	191
4511	A -> T	48	1	2.08333	NP_150441.1 hypothetical protein	TCT81TCA	S81S	191
4531	T -> C	48	1	2.08333	LSDV007	AGA75GGA	R75G	181
4531	T -> C	48	1	2.08333	NP_150441.1 hypothetical protein	AGA75GGA	R75G	181
4536	A -> T	47	1	2.12766	LSDV007	GTT73GAT	V73D	173
4536	A -> T	47	1	2.12766	NP_150441.1 hypothetical protein	GTT73GAT	V73D	173
4877	A -> G	64	1	1.5625	LSDV008	GTG263GCG	V263A	275
4877	A -> G	64	1	1.5625	NP_150442.1 LSDV008 putative soluble interferon gamma receptor	GTG263GCG	V263A	275
4992	G -> T	58	1	1.72414	LSDV008	CTT225ATT	L225I	294
4992	G -> T	58	1	1.72414	NP_150442.1 LSDV008 putative soluble interferon gamma receptor	CTT225ATT	L225I	294
5004	C -> A	56	1	1.78571	LSDV008	GTT221TTT	V221F	285
5004	C -> A	56	1	1.78571	NP_150442.1 LSDV008 putative soluble interferon gamma receptor	GTT221TTT	V221F	285
5012	G -> T	57	1	1.75439	LSDV008	CCT218CAT	P218H	277
5012	G -> T	57	1	1.75439	NP_150442.1 LSDV008 putative soluble interferon gamma receptor	CCT218CAT	P218H	277
5054	C -> A	40	1	2.5	LSDV008	AGG204ATG	R204M	277
5054	C -> A	40	1	2.5	NP_150442.1 LSDV008 putative soluble interferon gamma receptor	AGG204ATG	R204M	277
5119	G -> A	54	54	100	LSDV008	TTC182TTT	F182F	286
5119	G -> A	54	54	100	NP_150442.1 LSDV008 putative soluble interferon gamma receptor	TTC182TTT	F182F	286
5291	A -> T	31	1	3.22581	LSDV008	ATT125AAT	I125N	155
5291	A -> T	31	1	3.22581	NP_150442.1 LSDV008 putative soluble interferon gamma receptor	ATT125AAT	I125N	155
5294	G -> T	27	1	3.7037	LSDV008	ACG124AAG	T124K	156
5294	G -> T	27	1	3.7037	NP_150442.1 LSDV008 putative soluble interferon gamma receptor	ACG124AAG	T124K	156
5295	T -> A	29	1	3.44828	LSDV008	ACG124TCG	T124S	159
5295	T -> A	29	1	3.44828	NP_150442.1 LSDV008 putative soluble interferon gamma receptor	ACG124TCG	T124S	159
5295	T -> G	29	1	3.44828	LSDV008	ACG124CCG	T124P	159
5295	T -> G	29	1	3.44828	NP_150442.1 LSDV008 putative soluble interferon gamma receptor	ACG124CCG	T124P	159
5299	T -> A	28	1	3.57143	LSDV008	GTA122GTT	V122V	160
5299	T -> A	28	1	3.57143	NP_150442.1 LSDV008 putative soluble interferon gamma receptor	GTA122GTT	V122V	160
5310	C -> A	30	1	3.33333	LSDV008	GTT119TTT	V119F	181
5310	C -> A	30	1	3.33333	NP_150442.1 LSDV008 putative soluble interferon gamma receptor	GTT119TTT	V119F	181
5314	T -> A	31	1	3.22581	LSDV008	CAA117CAT	Q117H	179
5314	T -> A	31	1	3.22581	NP_150442.1 LSDV008 putative soluble interferon gamma receptor	CAA117CAT	Q117H	179
5336	G -> A	34	1	2.94118	LSDV008	CCA110CTA	P110L	215
5336	G -> A	34	1	2.94118	NP_150442.1 LSDV008 putative soluble interferon gamma receptor	CCA110CTA	P110L	215
5375	G -> T	42	1	2.38095	LSDV008	ACG97AAG	T97K	296
5375	G -> T	42	1	2.38095	NP_150442.1 LSDV008 putative soluble interferon gamma receptor	ACG97AAG	T97K	296
5385	T -> A	40	1	2.5	LSDV008	AAT94TAT	N94Y	288
5385	T -> A	40	1	2.5	NP_150442.1 LSDV008 putative soluble interferon gamma receptor	AAT94TAT	N94Y	288
5424	A -> T	43	1	2.32558	LSDV008	TTT81ATT	F81I	302
5424	A -> T	43	1	2.32558	NP_150442.1 LSDV008 putative soluble interferon gamma receptor	TTT81ATT	F81I	302
5451	G -> T	38	1	2.63158	LSDV008	CCT72ACT	P72T	221
5451	G -> T	38	1	2.63158	NP_150442.1 LSDV008 putative soluble interferon gamma receptor	CCT72ACT	P72T	221
5456	A -> G	38	1	2.63158	LSDV008	GTT70GCT	V70A	204
5456	A -> G	38	1	2.63158	NP_150442.1 LSDV008 putative soluble interferon gamma receptor	GTT70GCT	V70A	204
5506	G -> T	29	1	3.44828	LSDV008	AGC53AGA	S53R	158
5506	G -> T	29	1	3.44828	NP_150442.1 LSDV008 putative soluble interferon gamma receptor	AGC53AGA	S53R	158
5527	T -> G	32	1	3.125	LSDV008	GTA46GTC	V46V	175
5527	T -> G	32	1	3.125	NP_150442.1 LSDV008 putative soluble interferon gamma receptor	GTA46GTC	V46V	175
5530	T -> G	32	1	3.125	LSDV008	AAA45AAC	K45N	180
5530	T -> G	32	1	3.125	NP_150442.1 LSDV008 putative soluble interferon gamma receptor	AAA45AAC	K45N	180
5561	C -> A	30	1	3.33333	LSDV008	TGG35TTG	W35L	181
5561	C -> A	30	1	3.33333	NP_150442.1 LSDV008 putative soluble interferon gamma receptor	TGG35TTG	W35L	181
5610	G -> T	45	1	2.22222	LSDV008	CCT19ACT	P19T	227
5610	G -> T	45	1	2.22222	NP_150442.1 LSDV008 putative soluble interferon gamma receptor	CCT19ACT	P19T	227
5661	C -> A	51	1	1.96078	LSDV008	GGC2TGC	G2C	218
5661	C -> A	51	1	1.96078	NP_150442.1 LSDV008 putative soluble interferon gamma receptor	GGC2TGC	G2C	218
5707	C -> A	46	1	2.17391	LSDV009	AGA228ATA	R228I	265
5707	C -> A	46	1	2.17391	NP_150443.1 putative alpha aminitin-sensitive protein	AGA228ATA	R228I	265
5711	C -> A	46	1	2.17391	LSDV009	GAT227TAT	D227Y	263
5711	C -> A	46	1	2.17391	NP_150443.1 putative alpha aminitin-sensitive protein	GAT227TAT	D227Y	263
5812	G -> T	38	1	2.63158	LSDV009	TCA193TAA	S193*	150
5812	G -> T	38	1	2.63158	NP_150443.1 putative alpha aminitin-sensitive protein	TCA193TAA	S193*	150
5836	A -> T	31	1	3.22581	LSDV009	ATA185AAA	I185K	158
5836	A -> T	31	1	3.22581	NP_150443.1 putative alpha aminitin-sensitive protein	ATA185AAA	I185K	158
5899	T -> G	27	1	3.7037	LSDV009	AAA164ACA	K164T	175
5899	T -> G	27	1	3.7037	NP_150443.1 putative alpha aminitin-sensitive protein	AAA164ACA	K164T	175
5917	G -> T	31	1	3.22581	LSDV009	TCA158TAA	S158*	182
5917	G -> T	31	1	3.22581	NP_150443.1 putative alpha aminitin-sensitive protein	TCA158TAA	S158*	182
5959	G -> T	28	1	3.57143	LSDV009	GCT144GAT	A144D	118
5959	G -> T	28	1	3.57143	NP_150443.1 putative alpha aminitin-sensitive protein	GCT144GAT	A144D	118
6029	C -> A	31	1	3.22581	LSDV009	GTA121TTA	V121L	172
6029	C -> A	31	1	3.22581	NP_150443.1 putative alpha aminitin-sensitive protein	GTA121TTA	V121L	172
6044	C -> A	35	1	2.85714	LSDV009	GAA116TAA	E116*	175
6044	C -> A	35	1	2.85714	NP_150443.1 putative alpha aminitin-sensitive protein	GAA116TAA	E116*	175
6203	C -> A	44	1	2.27273	LSDV009	GTT63TTT	V63F	186
6203	C -> A	44	1	2.27273	NP_150443.1 putative alpha aminitin-sensitive protein	GTT63TTT	V63F	186
6351	A -> C	39	1	2.5641	LSDV009	TAT13TAG	Y13*	137
6351	A -> C	39	1	2.5641	NP_150443.1 putative alpha aminitin-sensitive protein	TAT13TAG	Y13*	137
6358	G -> T	41	1	2.43902	LSDV009	ACT11AAT	T11N	122
6358	G -> T	41	1	2.43902	NP_150443.1 putative alpha aminitin-sensitive protein	ACT11AAT	T11N	122
6362	A -> T	46	1	2.17391	LSDV009	TTT10ATT	F10I	142
6362	A -> T	46	1	2.17391	NP_150443.1 putative alpha aminitin-sensitive protein	TTT10ATT	F10I	142
6372	T -> G	46	1	2.17391	LSDV009	AAA6AAC	K6N	150
6372	T -> G	46	1	2.17391	NP_150443.1 putative alpha aminitin-sensitive protein	AAA6AAC	K6N	150
6387	C -> A	49	1	2.04082	LSDV009	ATG1ATT	M1I	163
6387	C -> A	49	1	2.04082	NP_150443.1 putative alpha aminitin-sensitive protein	ATG1ATT	M1I	163
6462	A -> T	36	1	2.77778	LSDV010	TAT156TAA	Y156*	169
6462	A -> T	36	1	2.77778	NP_150444.1 LAP/PHD finger-like protein	TAT156TAA	Y156*	169
6621	C -> A	31	31	100	LSDV010	TTG103TTT	L103F	233
6621	C -> A	31	31	100	NP_150444.1 LAP/PHD finger-like protein	TTG103TTT	L103F	233
6764	C -> A	53	1	1.88679	LSDV010	GGA56TGA	G56*	287
6764	C -> A	53	1	1.88679	NP_150444.1 LAP/PHD finger-like protein	GGA56TGA	G56*	287
6777	A -> T	56	1	1.78571	LSDV010	TGT51TGA	C51*	294
6777	A -> T	56	1	1.78571	NP_150444.1 LAP/PHD finger-like protein	TGT51TGA	C51*	294
7145	C -> A	37	1	2.7027	LSDV011	AGT325ATT	S325I	255
7145	C -> A	37	1	2.7027	NP_150445.1 G protein-coupled chemokine receptor-like protein	AGT325ATT	S325I	255
7184	G -> T	39	1	2.5641	LSDV011	ACT312AAT	T312N	233
7184	G -> T	39	1	2.5641	NP_150445.1 G protein-coupled chemokine receptor-like protein	ACT312AAT	T312N	233
7224	C -> T	39	1	2.5641	LSDV011	GTT299ATT	V299I	219
7224	C -> T	39	1	2.5641	NP_150445.1 G protein-coupled chemokine receptor-like protein	GTT299ATT	V299I	219
7304	T -> A	44	1	2.27273	LSDV011	TAT272TTT	Y272F	206
7304	T -> A	44	1	2.27273	NP_150445.1 G protein-coupled chemokine receptor-like protein	TAT272TTT	Y272F	206
7319	A -> T	42	1	2.38095	LSDV011	CTA267CAA	L267Q	193
7319	A -> T	42	1	2.38095	NP_150445.1 G protein-coupled chemokine receptor-like protein	CTA267CAA	L267Q	193
7369	C -> A	52	1	1.92308	LSDV011	TGG250TGT	W250C	242
7369	C -> A	52	1	1.92308	NP_150445.1 G protein-coupled chemokine receptor-like protein	TGG250TGT	W250C	242
7416	C -> A	34	1	2.94118	LSDV011	GGA235TGA	G235*	179
7416	C -> A	34	1	2.94118	NP_150445.1 G protein-coupled chemokine receptor-like protein	GGA235TGA	G235*	179
7422	C -> A	40	1	2.5	LSDV011	GTA233TTA	V233L	195
7422	C -> A	40	1	2.5	NP_150445.1 G protein-coupled chemokine receptor-like protein	GTA233TTA	V233L	195
7661	T -> G	40	1	2.5	LSDV011	AAA153ACA	K153T	198
7661	T -> G	40	1	2.5	NP_150445.1 G protein-coupled chemokine receptor-like protein	AAA153ACA	K153T	198
7689	G -> T	44	1	2.27273	LSDV011	CCT144ACT	P144T	228
7689	G -> T	44	1	2.27273	NP_150445.1 G protein-coupled chemokine receptor-like protein	CCT144ACT	P144T	228
7696	C -> A	45	1	2.22222	LSDV011	TTG141TTT	L141F	235
7696	C -> A	45	1	2.22222	NP_150445.1 G protein-coupled chemokine receptor-like protein	TTG141TTT	L141F	235
7709	A -> T	48	1	2.08333	LSDV011	TTA137TAA	L137*	242
7709	A -> T	48	1	2.08333	NP_150445.1 G protein-coupled chemokine receptor-like protein	TTA137TAA	L137*	242
7729	A -> T	43	1	2.32558	LSDV011	CTT130CTA	L130L	223
7729	A -> T	43	1	2.32558	NP_150445.1 G protein-coupled chemokine receptor-like protein	CTT130CTA	L130L	223
7730	A -> T	43	1	2.32558	LSDV011	CTT130CAT	L130H	216
7730	A -> T	43	1	2.32558	NP_150445.1 G protein-coupled chemokine receptor-like protein	CTT130CAT	L130H	216
7735	A -> T	44	1	2.27273	LSDV011	TTT128TTA	F128L	224
7735	A -> T	44	1	2.27273	NP_150445.1 G protein-coupled chemokine receptor-like protein	TTT128TTA	F128L	224
7786	A -> T	34	1	2.94118	LSDV011	ATT111ATA	I111I	209
7786	A -> T	34	1	2.94118	NP_150445.1 G protein-coupled chemokine receptor-like protein	ATT111ATA	I111I	209
7865	T -> G	36	1	2.77778	LSDV011	GAT85GCT	D85A	202
7865	T -> G	36	1	2.77778	NP_150445.1 G protein-coupled chemokine receptor-like protein	GAT85GCT	D85A	202
8013	AAATTGTACTGAGAATTGTACT -> AAATTGTACT	0	37	18.5	LSDV011	AGTAGTAGTAGT33AGTAGTAGTAGT	SSSS33SSSS	200
8013	AAATTGTACTGAGAATTGTACT -> AAATTGTACT	0	37	18.5	NP_150445.1 G protein-coupled chemokine receptor-like protein	AGTAGTAGTAGT33AGTAGTAGTAGT	SSSS33SSSS	200
8067	T -> G	32	1	3.125	LSDV011	AGT18CGT	S18R	140
8067	T -> G	32	1	3.125	NP_150445.1 G protein-coupled chemokine receptor-like protein	AGT18CGT	S18R	140
8072	C -> A	30	1	3.33333	LSDV011	AGT16ATT	S16I	138
8072	C -> A	30	1	3.33333	NP_150445.1 G protein-coupled chemokine receptor-like protein	AGT16ATT	S16I	138
8095	A -> T	29	1	3.44828	LSDV011	GTT8GTA	V8V	147
8095	A -> T	29	1	3.44828	NP_150445.1 G protein-coupled chemokine receptor-like protein	GTT8GTA	V8V	147
8101	A -> T	25	1	4	LSDV011	AGT6AGA	S6R	140
8101	A -> T	25	1	4	NP_150445.1 G protein-coupled chemokine receptor-like protein	AGT6AGA	S6R	140
8102	C -> A	25	1	4	LSDV011	AGT6ATT	S6I	136
8102	C -> A	25	1	4	NP_150445.1 G protein-coupled chemokine receptor-like protein	AGT6ATT	S6I	136
8108	G -> T	25	1	4	LSDV011	ACT4AAT	T4N	149
8108	G -> T	25	1	4	NP_150445.1 G protein-coupled chemokine receptor-like protein	ACT4AAT	T4N	149
8230	G -> T	34	1	2.94118	LSDV012	CAA211AAA	Q211K	228
8230	G -> T	34	1	2.94118	NP_150446.1 ankyrin repeat protein	CAA211AAA	Q211K	228
8239	A -> T	34	1	2.94118	LSDV012	TTT208ATT	F208I	238
8239	A -> T	34	1	2.94118	NP_150446.1 ankyrin repeat protein	TTT208ATT	F208I	238
8244	G -> T	33	1	3.0303	LSDV012	ACC206AAC	T206N	240
8244	G -> T	33	1	3.0303	NP_150446.1 ankyrin repeat protein	ACC206AAC	T206N	240
8317	G -> T	37	1	2.7027	LSDV012	CTT182ATT	L182I	184
8317	G -> T	37	1	2.7027	NP_150446.1 ankyrin repeat protein	CTT182ATT	L182I	184
8330	A -> C	41	1	2.43902	LSDV012	GAT177GAG	D177E	193
8330	A -> C	41	1	2.43902	NP_150446.1 ankyrin repeat protein	GAT177GAG	D177E	193
8449	G -> T	36	1	2.77778	LSDV012	CGT138AGT	R138S	218
8449	G -> T	36	1	2.77778	NP_150446.1 ankyrin repeat protein	CGT138AGT	R138S	218
8472	A -> C	29	1	3.44828	LSDV012	ATG130AGG	M130R	201
8472	A -> C	29	1	3.44828	NP_150446.1 ankyrin repeat protein	ATG130AGG	M130R	201
8489	C -> A	40	1	2.5	LSDV012	GGG124GGT	G124G	221
8489	C -> A	40	1	2.5	NP_150446.1 ankyrin repeat protein	GGG124GGT	G124G	221
8512	T -> G	31	1	3.22581	LSDV012	ATA117CTA	I117L	197
8512	T -> G	31	1	3.22581	NP_150446.1 ankyrin repeat protein	ATA117CTA	I117L	197
8523	G -> A	39	39	100	LSDV012	TCT113TTT	S113F	208
8523	G -> A	39	39	100	NP_150446.1 ankyrin repeat protein	TCT113TTT	S113F	208
8532	A -> G	39	1	2.5641	LSDV012	TTA110TCA	L110S	205
8532	A -> G	39	1	2.5641	NP_150446.1 ankyrin repeat protein	TTA110TCA	L110S	205
8542	C -> A	43	1	2.32558	LSDV012	GTT107TTT	V107F	210
8542	C -> A	43	1	2.32558	NP_150446.1 ankyrin repeat protein	GTT107TTT	V107F	210
8617	A -> T	62	1	1.6129	LSDV012	TTT82ATT	F82I	251
8617	A -> T	62	1	1.6129	NP_150446.1 ankyrin repeat protein	TTT82ATT	F82I	251
8648	A -> T	64	64	100	LSDV012	AAT71AAA	N71K	281
8648	A -> T	64	64	100	NP_150446.1 ankyrin repeat protein	AAT71AAA	N71K	281
8662	C -> A	59	1	1.69492	LSDV012	GTT67TTT	V67F	267
8662	C -> A	59	1	1.69492	NP_150446.1 ankyrin repeat protein	GTT67TTT	V67F	267
8664	T -> G	59	1	1.69492	LSDV012	AAT66ACT	N66T	267
8664	T -> G	59	1	1.69492	NP_150446.1 ankyrin repeat protein	AAT66ACT	N66T	267
8669	T -> G	60	1	1.66667	LSDV012	AAA64AAC	K64N	265
8669	T -> G	60	1	1.66667	NP_150446.1 ankyrin repeat protein	AAA64AAC	K64N	265
8670	T -> A	60	1	1.66667	LSDV012	AAA64ATA	K64I	263
8670	T -> A	60	1	1.66667	NP_150446.1 ankyrin repeat protein	AAA64ATA	K64I	263
8774	G -> T	53	1	1.88679	LSDV012	TAC29TAA	Y29*	208
8774	G -> T	53	1	1.88679	NP_150446.1 ankyrin repeat protein	TAC29TAA	Y29*	208
8787	G -> T	44	1	2.27273	LSDV012	CCA25CAA	P25Q	205
8787	G -> T	44	1	2.27273	NP_150446.1 ankyrin repeat protein	CCA25CAA	P25Q	205
8814	T -> A	50	1	2	LSDV012	GAT16GTT	D16V	194
8814	T -> A	50	1	2	NP_150446.1 ankyrin repeat protein	GAT16GTT	D16V	194
8816	T -> A	48	1	2.08333	LSDV012	ACA15ACT	T15T	188
8816	T -> A	48	1	2.08333	NP_150446.1 ankyrin repeat protein	ACA15ACT	T15T	188
8830	C -> A	54	2	3.7037	LSDV012	GAT11TAT	D11Y	202
8830	C -> A	54	2	3.7037	NP_150446.1 ankyrin repeat protein	GAT11TAT	D11Y	202
8837	G -> T	53	1	1.88679	LSDV012	AGC8AGA	S8R	203
8837	G -> T	53	1	1.88679	NP_150446.1 ankyrin repeat protein	AGC8AGA	S8R	203
8838	C -> G	53	1	1.88679	LSDV012	AGC8ACC	S8T	208
8838	C -> G	53	1	1.88679	NP_150446.1 ankyrin repeat protein	AGC8ACC	S8T	208
8840	A -> C	54	1	1.85185	LSDV012	TGT7TGG	C7W	210
8840	A -> C	54	1	1.85185	NP_150446.1 ankyrin repeat protein	TGT7TGG	C7W	210
8841	C -> A	54	1	1.85185	LSDV012	TGT7TTT	C7F	209
8841	C -> A	54	1	1.85185	NP_150446.1 ankyrin repeat protein	TGT7TTT	C7F	209
8856	T -> A	50	1	2	LSDV012	GAA2GTA	E2V	210
8856	T -> A	50	1	2	NP_150446.1 ankyrin repeat protein	GAA2GTA	E2V	210
8984	C -> A	44	2	4.54545	LSDV013	TGT314TTT	C314F	241
8984	C -> A	44	2	4.54545	NP_150447.1 LSDV013 interleukin-1 receptor-like protein S78201	TGT314TTT	C314F	241
9132	A -> C	48	1	2.08333	LSDV013	TTT265GTT	F265V	246
9132	A -> C	48	1	2.08333	NP_150447.1 LSDV013 interleukin-1 receptor-like protein S78201	TTT265GTT	F265V	246
9150	C -> A	45	1	2.22222	LSDV013	GTT259TTT	V259F	249
9150	C -> A	45	1	2.22222	NP_150447.1 LSDV013 interleukin-1 receptor-like protein S78201	GTT259TTT	V259F	249
9191	A -> G	43	1	2.32558	LSDV013	TTT245TCT	F245S	275
9191	A -> G	43	1	2.32558	NP_150447.1 LSDV013 interleukin-1 receptor-like protein S78201	TTT245TCT	F245S	275
9193	G -> T	41	1	2.43902	LSDV013	AAC244AAA	N244K	272
9193	G -> T	41	1	2.43902	NP_150447.1 LSDV013 interleukin-1 receptor-like protein S78201	AAC244AAA	N244K	272
9223	A -> G	45	1	2.22222	LSDV013	TTT234TTC	F234F	285
9223	A -> G	45	1	2.22222	NP_150447.1 LSDV013 interleukin-1 receptor-like protein S78201	TTT234TTC	F234F	285
9231	C -> A	41	1	2.43902	LSDV013	GTA232TTA	V232L	272
9231	C -> A	41	1	2.43902	NP_150447.1 LSDV013 interleukin-1 receptor-like protein S78201	GTA232TTA	V232L	272
9378	T -> A	53	1	1.88679	LSDV013	ATA183TTA	I183L	262
9378	T -> A	53	1	1.88679	NP_150447.1 LSDV013 interleukin-1 receptor-like protein S78201	ATA183TTA	I183L	262
9388	T -> G	54	1	1.85185	LSDV013	GAA179GAC	E179D	286
9388	T -> G	54	1	1.85185	NP_150447.1 LSDV013 interleukin-1 receptor-like protein S78201	GAA179GAC	E179D	286
9402	T -> G	54	1	1.85185	LSDV013	AAA175CAA	K175Q	287
9402	T -> G	54	1	1.85185	NP_150447.1 LSDV013 interleukin-1 receptor-like protein S78201	AAA175CAA	K175Q	287
9407	T -> G	55	1	1.81818	LSDV013	AAA173ACA	K173T	277
9407	T -> G	55	1	1.81818	NP_150447.1 LSDV013 interleukin-1 receptor-like protein S78201	AAA173ACA	K173T	277
9554	T -> C	31	1	3.22581	LSDV013	GAT124GGT	D124G	196
9554	T -> C	31	1	3.22581	NP_150447.1 LSDV013 interleukin-1 receptor-like protein S78201	GAT124GGT	D124G	196
9584	G -> T	33	1	3.0303	LSDV013	ACA114AAA	T114K	174
9584	G -> T	33	1	3.0303	NP_150447.1 LSDV013 interleukin-1 receptor-like protein S78201	ACA114AAA	T114K	174
9736	A -> T	42	1	2.38095	LSDV013	AAT63AAA	N63K	251
9736	A -> T	42	1	2.38095	NP_150447.1 LSDV013 interleukin-1 receptor-like protein S78201	AAT63AAA	N63K	251
9768	A -> T	35	1	2.85714	LSDV013	TAT53AAT	Y53N	226
9768	A -> T	35	1	2.85714	NP_150447.1 LSDV013 interleukin-1 receptor-like protein S78201	TAT53AAT	Y53N	226
9775	A -> T	33	1	3.0303	LSDV013	ACT50ACA	T50T	209
9775	A -> T	33	1	3.0303	NP_150447.1 LSDV013 interleukin-1 receptor-like protein S78201	ACT50ACA	T50T	209
9792	A -> T	31	1	3.22581	LSDV013	TGT45AGT	C45S	228
9792	A -> T	31	1	3.22581	NP_150447.1 LSDV013 interleukin-1 receptor-like protein S78201	TGT45AGT	C45S	228
9816	C -> A	40	1	2.5	LSDV013	GAA37TAA	E37*	252
9816	C -> A	40	1	2.5	NP_150447.1 LSDV013 interleukin-1 receptor-like protein S78201	GAA37TAA	E37*	252
9848	A -> T	46	1	2.17391	LSDV013	TTT26TAT	F26Y	269
9848	A -> T	46	1	2.17391	NP_150447.1 LSDV013 interleukin-1 receptor-like protein S78201	TTT26TAT	F26Y	269
9852	T -> A	50	1	2	LSDV013	AGC25TGC	S25C	291
9852	T -> A	50	1	2	NP_150447.1 LSDV013 interleukin-1 receptor-like protein S78201	AGC25TGC	S25C	291
10032	C -> G	42	1	2.38095	LSDV014	ATG74ATC	M74I	164
10032	C -> G	42	1	2.38095	NP_150448.1 EIF2a-like PKR inhibitor	ATG74ATC	M74I	164
10112	C -> A	37	1	2.7027	LSDV014	GTT48TTT	V48F	184
10112	C -> A	37	1	2.7027	NP_150448.1 EIF2a-like PKR inhibitor	GTT48TTT	V48F	184
10300	G -> T	48	1	2.08333	LSDV015	CAC142CAA	H142Q	259
10300	G -> T	48	1	2.08333	NP_150449.1 IL-18 binding protein	CAC142CAA	H142Q	259
10328	C -> A	51	1	1.96078	LSDV015	TGG133TTG	W133L	243
10328	C -> A	51	1	1.96078	NP_150449.1 IL-18 binding protein	TGG133TTG	W133L	243
10340	A -> T	51	1	1.96078	LSDV015	TTG129TAG	L129*	240
10340	A -> T	51	1	1.96078	NP_150449.1 IL-18 binding protein	TTG129TAG	L129*	240
10389	T -> G	55	1	1.81818	LSDV015	ACA113CCA	T113P	284
10389	T -> G	55	1	1.81818	NP_150449.1 IL-18 binding protein	ACA113CCA	T113P	284
10395	T -> A	60	1	1.66667	LSDV015	AAC111TAC	N111Y	293
10395	T -> A	60	1	1.66667	NP_150449.1 IL-18 binding protein	AAC111TAC	N111Y	293
10410	C -> A	68	1	1.47059	LSDV015	GAA106TAA	E106*	318
10410	C -> A	68	1	1.47059	NP_150449.1 IL-18 binding protein	GAA106TAA	E106*	318
10504	A -> G	57	57	100	LSDV015	GGT74GGC	G74G	257
10504	A -> G	57	57	100	NP_150449.1 IL-18 binding protein	GGT74GGC	G74G	257
10558	T -> C	45	1	2.22222	LSDV015	GCA56GCG	A56A	222
10558	T -> C	45	1	2.22222	NP_150449.1 IL-18 binding protein	GCA56GCG	A56A	222
10655	C -> A	46	1	2.17391	LSDV015	TGT24TTT	C24F	213
10655	C -> A	46	1	2.17391	NP_150449.1 IL-18 binding protein	TGT24TTT	C24F	213
10656	A -> C	46	1	2.17391	LSDV015	TGT24GGT	C24G	212
10656	A -> C	46	1	2.17391	NP_150449.1 IL-18 binding protein	TGT24GGT	C24G	212
10661	C -> A	45	1	2.22222	LSDV015	AGT22ATT	S22I	218
10661	C -> A	45	1	2.22222	NP_150449.1 IL-18 binding protein	AGT22ATT	S22I	218
10711	C -> A	50	1	2	LSDV015	AAG5AAT	K5N	249
10711	C -> A	50	1	2	NP_150449.1 IL-18 binding protein	AAG5AAT	K5N	249
10753	ATTTTTTTTTT -> ATTTTTTTTTTTT	0	64	25	LSDV016	T--90TAA	X90*	256
10753	ATTTTTTTTTT -> ATTTTTTTTTTTT	0	64	25	NP_150450.1 LSDV016 EGF-like growth factor	T--90TAA	X90*	256
10753	ATTTTTTTTTT -> ATTTTTTTTTTTTT	0	5	1.95312	LSDV016	---91AAA	-91K	256
10753	ATTTTTTTTTT -> ATTTTTTTTTTTTT	0	5	1.95312	NP_150450.1 LSDV016 EGF-like growth factor	---91AAA	-91K	256
10764	A -> T	53	2	3.77358	LSDV016	T--90AAA	X90K	241
10764	A -> T	53	2	3.77358	NP_150450.1 LSDV016 EGF-like growth factor	T--90AAA	X90K	241
10780	A -> T	48	1	2.08333	LSDV016	AGT84AGA	S84R	225
10780	A -> T	48	1	2.08333	NP_150450.1 LSDV016 EGF-like growth factor	AGT84AGA	S84R	225
10783	T -> C	48	1	2.08333	LSDV016	AGA83AGG	R83R	221
10783	T -> C	48	1	2.08333	NP_150450.1 LSDV016 EGF-like growth factor	AGA83AGG	R83R	221
10784	C -> A	48	1	2.08333	LSDV016	AGA83ATA	R83I	222
10784	C -> A	48	1	2.08333	NP_150450.1 LSDV016 EGF-like growth factor	AGA83ATA	R83I	222
10819	G -> T	48	1	2.08333	LSDV016	TGC71TGA	C71*	180
10819	G -> T	48	1	2.08333	NP_150450.1 LSDV016 EGF-like growth factor	TGC71TGA	C71*	180
10820	C -> A	48	1	2.08333	LSDV016	TGC71TTC	C71F	180
10820	C -> A	48	1	2.08333	NP_150450.1 LSDV016 EGF-like growth factor	TGC71TTC	C71F	180
10833	T -> A	44	1	2.27273	LSDV016	ATG67TTG	M67L	186
10833	T -> A	44	1	2.27273	NP_150450.1 LSDV016 EGF-like growth factor	ATG67TTG	M67L	186
10868	G -> T	38	1	2.63158	LSDV016	ACA55AAA	T55K	178
10868	G -> T	38	1	2.63158	NP_150450.1 LSDV016 EGF-like growth factor	ACA55AAA	T55K	178
10879	T -> A	36	1	2.77778	LSDV016	ACA51ACT	T51T	173
10879	T -> A	36	1	2.77778	NP_150450.1 LSDV016 EGF-like growth factor	ACA51ACT	T51T	173
10901	T -> A	45	1	2.22222	LSDV016	AAT44ATT	N44I	190
10901	T -> A	45	1	2.22222	NP_150450.1 LSDV016 EGF-like growth factor	AAT44ATT	N44I	190
11066	C -> A	54	1	1.85185	LSDV017	GCA163TCA	A163S	212
11066	C -> A	54	1	1.85185	NP_150451.1 anti-apoptotic membrane protein	GCA163TCA	A163S	212
11085	C -> A	51	1	1.96078	LSDV017	ATG156ATT	M156I	215
11085	C -> A	51	1	1.96078	NP_150451.1 anti-apoptotic membrane protein	ATG156ATT	M156I	215
11103	T -> C	51	1	1.96078	LSDV017	ATA150ATG	I150M	226
11103	T -> C	51	1	1.96078	NP_150451.1 anti-apoptotic membrane protein	ATA150ATG	I150M	226
11107	G -> T	48	1	2.08333	LSDV017	TCA149TAA	S149*	218
11107	G -> T	48	1	2.08333	NP_150451.1 anti-apoptotic membrane protein	TCA149TAA	S149*	218
11120	C -> A	48	1	2.08333	LSDV017	GAT145TAT	D145Y	209
11120	C -> A	48	1	2.08333	NP_150451.1 anti-apoptotic membrane protein	GAT145TAT	D145Y	209
11150	C -> A	60	1	1.66667	LSDV017	GAA135TAA	E135*	214
11150	C -> A	60	1	1.66667	NP_150451.1 anti-apoptotic membrane protein	GAA135TAA	E135*	214
11153	C -> A	58	1	1.72414	LSDV017	GTT134TTT	V134F	205
11153	C -> A	58	1	1.72414	NP_150451.1 anti-apoptotic membrane protein	GTT134TTT	V134F	205
11158	C -> A	57	1	1.75439	LSDV017	AGT132ATT	S132I	207
11158	C -> A	57	1	1.75439	NP_150451.1 anti-apoptotic membrane protein	AGT132ATT	S132I	207
11165	T -> G	58	1	1.72414	LSDV017	ATT130CTT	I130L	197
11165	T -> G	58	1	1.72414	NP_150451.1 anti-apoptotic membrane protein	ATT130CTT	I130L	197
11167	T -> G	58	1	1.72414	LSDV017	GAC129GCC	D129A	188
11167	T -> G	58	1	1.72414	NP_150451.1 anti-apoptotic membrane protein	GAC129GCC	D129A	188
11179	C -> A	60	1	1.66667	LSDV017	AGT125ATT	S125I	183
11179	C -> A	60	1	1.66667	NP_150451.1 anti-apoptotic membrane protein	AGT125ATT	S125I	183
11199	C -> A	47	1	2.12766	LSDV017	GAG118GAT	E118D	168
11199	C -> A	47	1	2.12766	NP_150451.1 anti-apoptotic membrane protein	GAG118GAT	E118D	168
11201	C -> A	42	1	2.38095	LSDV017	GAG118TAG	E118*	159
11201	C -> A	42	1	2.38095	NP_150451.1 anti-apoptotic membrane protein	GAG118TAG	E118*	159
11209	G -> T	46	1	2.17391	LSDV017	GCA115GAA	A115E	174
11209	G -> T	46	1	2.17391	NP_150451.1 anti-apoptotic membrane protein	GCA115GAA	A115E	174
11210	C -> A	45	1	2.22222	LSDV017	GCA115TCA	A115S	173
11210	C -> A	45	1	2.22222	NP_150451.1 anti-apoptotic membrane protein	GCA115TCA	A115S	173
11349	T -> A	52	1	1.92308	LSDV017	ATA68ATT	I68I	225
11349	T -> A	52	1	1.92308	NP_150451.1 anti-apoptotic membrane protein	ATA68ATT	I68I	225
11464	G -> T	43	1	2.32558	LSDV017	GCA30GAA	A30E	217
11464	G -> T	43	1	2.32558	NP_150451.1 anti-apoptotic membrane protein	GCA30GAA	A30E	217
11507	A -> C	44	1	2.27273	LSDV017	TTG16GTG	L16V	269
11507	A -> C	44	1	2.27273	NP_150451.1 anti-apoptotic membrane protein	TTG16GTG	L16V	269
11529	T -> G	43	1	2.32558	LSDV017	ATA8ATC	I8I	276
11529	T -> G	43	1	2.32558	NP_150451.1 anti-apoptotic membrane protein	ATA8ATC	I8I	276
11549	C -> A	40	1	2.5	LSDV017	GAT2TAT	D2Y	282
11549	C -> A	40	1	2.5	NP_150451.1 anti-apoptotic membrane protein	GAT2TAT	D2Y	282
11599	A -> T	32	1	3.125	LSDV018	TTA146ATA	L146I	235
11599	A -> T	32	1	3.125	NP_150452.1 dUTPase	TTA146ATA	L146I	235
11670	G -> T	24	1	4.16667	LSDV018	CCA122CAA	P122Q	221
11670	G -> T	24	1	4.16667	NP_150452.1 dUTPase	CCA122CAA	P122Q	221
11963	T -> C	29	1	3.44828	LSDV018	ACA24ACG	T24T	170
11963	T -> C	29	1	3.44828	NP_150452.1 dUTPase	ACA24ACG	T24T	170
12071	GTTTTTTTTTTT -> GTTTTTTTTTTTT	0	36	13.9535	LSDV019	T--570TA-	X570X	258
12071	GTTTTTTTTTTT -> GTTTTTTTTTTTT	0	36	13.9535	NP_150453.1 kelch-like protein	T--570TA-	X570X	258
12083	A -> T	36	1	2.77778	LSDV019	T--570AA-	X570X	232
12083	A -> T	36	1	2.77778	NP_150453.1 kelch-like protein	T--570AA-	X570X	232
12091	C -> A	35	1	2.85714	LSDV019	AGT567ATT	S567I	205
12091	C -> A	35	1	2.85714	NP_150453.1 kelch-like protein	AGT567ATT	S567I	205
12107	C -> A	33	1	3.0303	LSDV019	GCA562TCA	A562S	181
12107	C -> A	33	1	3.0303	NP_150453.1 kelch-like protein	GCA562TCA	A562S	181
12121	C -> G	39	1	2.5641	LSDV019	TGG557TCG	W557S	190
12121	C -> G	39	1	2.5641	NP_150453.1 kelch-like protein	TGG557TCG	W557S	190
12135	A -> T	44	1	2.27273	LSDV019	GAT552GAA	D552E	217
12135	A -> T	44	1	2.27273	NP_150453.1 kelch-like protein	GAT552GAA	D552E	217
12140	C -> A	45	1	2.22222	LSDV019	GAC551TAC	D551Y	219
12140	C -> A	45	1	2.22222	NP_150453.1 kelch-like protein	GAC551TAC	D551Y	219
12146	T -> A	44	1	2.27273	LSDV019	ATA549TTA	I549L	226
12146	T -> A	44	1	2.27273	NP_150453.1 kelch-like protein	ATA549TTA	I549L	226
12146	T -> C	44	1	2.27273	LSDV019	ATA549GTA	I549V	226
12146	T -> C	44	1	2.27273	NP_150453.1 kelch-like protein	ATA549GTA	I549V	226
12175	T -> A	38	1	2.63158	LSDV019	CAT539CTT	H539L	190
12175	T -> A	38	1	2.63158	NP_150453.1 kelch-like protein	CAT539CTT	H539L	190
12191	T -> A	38	1	2.63158	LSDV019	ATC534TTC	I534F	197
12191	T -> A	38	1	2.63158	NP_150453.1 kelch-like protein	ATC534TTC	I534F	197
12226	T -> A	35	1	2.85714	LSDV019	AAT522ATT	N522I	207
12226	T -> A	35	1	2.85714	NP_150453.1 kelch-like protein	AAT522ATT	N522I	207
12239	G -> T	37	1	2.7027	LSDV019	CAG518AAG	Q518K	196
12239	G -> T	37	1	2.7027	NP_150453.1 kelch-like protein	CAG518AAG	Q518K	196
12271	G -> T	28	1	3.57143	LSDV019	TCT507TAT	S507Y	195
12271	G -> T	28	1	3.57143	NP_150453.1 kelch-like protein	TCT507TAT	S507Y	195
12362	A -> T	27	1	3.7037	LSDV019	TAC477AAC	Y477N	153
12362	A -> T	27	1	3.7037	NP_150453.1 kelch-like protein	TAC477AAC	Y477N	153
12405	C -> A	24	1	4.16667	LSDV019	TTG462TTT	L462F	166
12405	C -> A	24	1	4.16667	NP_150453.1 kelch-like protein	TTG462TTT	L462F	166
12496	T -> A	29	1	3.44828	LSDV019	AAT432ATT	N432I	164
12496	T -> A	29	1	3.44828	NP_150453.1 kelch-like protein	AAT432ATT	N432I	164
12503	C -> A	31	1	3.22581	LSDV019	GTT430TTT	V430F	158
12503	C -> A	31	1	3.22581	NP_150453.1 kelch-like protein	GTT430TTT	V430F	158
12518	T -> C	27	1	3.7037	LSDV019	AGA425GGA	R425G	154
12518	T -> C	27	1	3.7037	NP_150453.1 kelch-like protein	AGA425GGA	R425G	154
12544	C -> A	27	1	3.7037	LSDV019	AGA416ATA	R416I	201
12544	C -> A	27	1	3.7037	NP_150453.1 kelch-like protein	AGA416ATA	R416I	201
12732	T -> A	27	1	3.7037	LSDV019	CGA353CGT	R353R	180
12732	T -> A	27	1	3.7037	NP_150453.1 kelch-like protein	CGA353CGT	R353R	180
12755	C -> A	31	1	3.22581	LSDV019	GGT346TGT	G346C	189
12755	C -> A	31	1	3.22581	NP_150453.1 kelch-like protein	GGT346TGT	G346C	189
12803	A -> T	43	1	2.32558	LSDV019	TTT330ATT	F330I	218
12803	A -> T	43	1	2.32558	NP_150453.1 kelch-like protein	TTT330ATT	F330I	218
12817	A -> T	39	1	2.5641	LSDV019	ATA325AAA	I325K	202
12817	A -> T	39	1	2.5641	NP_150453.1 kelch-like protein	ATA325AAA	I325K	202
12844	G -> T	34	1	2.94118	LSDV019	CCT316CAT	P316H	184
12844	G -> T	34	1	2.94118	NP_150453.1 kelch-like protein	CCT316CAT	P316H	184
12856	C -> A	40	1	2.5	LSDV019	AGT312ATT	S312I	192
12856	C -> A	40	1	2.5	NP_150453.1 kelch-like protein	AGT312ATT	S312I	192
12877	T -> A	44	1	2.27273	LSDV019	GAA305GTA	E305V	200
12877	T -> A	44	1	2.27273	NP_150453.1 kelch-like protein	GAA305GTA	E305V	200
12906	C -> A	43	1	2.32558	LSDV019	TTG295TTT	L295F	194
12906	C -> A	43	1	2.32558	NP_150453.1 kelch-like protein	TTG295TTT	L295F	194
12913	T -> A	42	1	2.38095	LSDV019	GAA293GTA	E293V	195
12913	T -> A	42	1	2.38095	NP_150453.1 kelch-like protein	GAA293GTA	E293V	195
12919	T -> A	47	1	2.12766	LSDV019	GAT291GTT	D291V	198
12919	T -> A	47	1	2.12766	NP_150453.1 kelch-like protein	GAT291GTT	D291V	198
12935	C -> A	46	1	2.17391	LSDV019	GAT286TAT	D286Y	194
12935	C -> A	46	1	2.17391	NP_150453.1 kelch-like protein	GAT286TAT	D286Y	194
12964	G -> A	44	44	100	LSDV019	ACA276ATA	T276I	185
12964	G -> A	44	44	100	NP_150453.1 kelch-like protein	ACA276ATA	T276I	185
13000	T -> C	42	2	4.7619	LSDV019	AAG264AGG	K264R	183
13000	T -> C	42	2	4.7619	NP_150453.1 kelch-like protein	AAG264AGG	K264R	183
13073	G -> T	49	1	2.04082	LSDV019	CAC240AAC	H240N	195
13073	G -> T	49	1	2.04082	NP_150453.1 kelch-like protein	CAC240AAC	H240N	195
13081	C -> A	50	1	2	LSDV019	AGT237ATT	S237I	204
13081	C -> A	50	1	2	NP_150453.1 kelch-like protein	AGT237ATT	S237I	204
13097	C -> A	53	1	1.88679	LSDV019	GAT232TAT	D232Y	246
13097	C -> A	53	1	1.88679	NP_150453.1 kelch-like protein	GAT232TAT	D232Y	246
13103	GTTTTTTTTT -> GTTTTTTTTTT	0	69	27.0588	LSDV019	---227A--	-227X	255
13103	GTTTTTTTTT -> GTTTTTTTTTT	0	69	27.0588	NP_150453.1 kelch-like protein	---227A--	-227X	255
13117	C -> A	47	1	2.12766	LSDV019	AGA225ATA	R225I	252
13117	C -> A	47	1	2.12766	NP_150453.1 kelch-like protein	AGA225ATA	R225I	252
13120	G -> T	45	1	2.22222	LSDV019	TCC224TAC	S224Y	247
13120	G -> T	45	1	2.22222	NP_150453.1 kelch-like protein	TCC224TAC	S224Y	247
13122	C -> A	45	1	2.22222	LSDV019	TCG223TCT	S223S	246
13122	C -> A	45	1	2.22222	NP_150453.1 kelch-like protein	TCG223TCT	S223S	246
13123	G -> T	45	1	2.22222	LSDV019	TCG223TAG	S223*	247
13123	G -> T	45	1	2.22222	NP_150453.1 kelch-like protein	TCG223TAG	S223*	247
13131	T -> A	41	1	2.43902	LSDV019	CGA220CGT	R220R	246
13131	T -> A	41	1	2.43902	NP_150453.1 kelch-like protein	CGA220CGT	R220R	246
13132	C -> A	42	1	2.38095	LSDV019	CGA220CTA	R220L	251
13132	C -> A	42	1	2.38095	NP_150453.1 kelch-like protein	CGA220CTA	R220L	251
13133	G -> T	42	1	2.38095	LSDV019	CGA220AGA	R220R	247
13133	G -> T	42	1	2.38095	NP_150453.1 kelch-like protein	CGA220AGA	R220R	247
13138	C -> A	44	1	2.27273	LSDV019	AGG218ATG	R218M	251
13138	C -> A	44	1	2.27273	NP_150453.1 kelch-like protein	AGG218ATG	R218M	251
13147	C -> A	45	1	2.22222	LSDV019	GGA215GTA	G215V	258
13147	C -> A	45	1	2.22222	NP_150453.1 kelch-like protein	GGA215GTA	G215V	258
13154	C -> A	44	2	4.54545	LSDV019	GAA213TAA	E213*	251
13154	C -> A	44	2	4.54545	NP_150453.1 kelch-like protein	GAA213TAA	E213*	251
13156	G -> T	45	1	2.22222	LSDV019	ACA212AAA	T212K	251
13156	G -> T	45	1	2.22222	NP_150453.1 kelch-like protein	ACA212AAA	T212K	251
13169	A -> T	36	1	2.77778	LSDV019	TTT208ATT	F208I	228
13169	A -> T	36	1	2.77778	NP_150453.1 kelch-like protein	TTT208ATT	F208I	228
13218	T -> A	41	1	2.43902	LSDV019	AAA191AAT	K191N	195
13218	T -> A	41	1	2.43902	NP_150453.1 kelch-like protein	AAA191AAT	K191N	195
13221	G -> T	33	33	100	LSDV019	GTC190GTA	V190V	179
13221	G -> T	33	33	100	NP_150453.1 kelch-like protein	GTC190GTA	V190V	179
13351	C -> A	38	1	2.63158	LSDV019	AGG147ATG	R147M	209
13351	C -> A	38	1	2.63158	NP_150453.1 kelch-like protein	AGG147ATG	R147M	209
13399	T -> C	38	1	2.63158	LSDV019	TAT131TGT	Y131C	162
13399	T -> C	38	1	2.63158	NP_150453.1 kelch-like protein	TAT131TGT	Y131C	162
13405	T -> A	40	1	2.5	LSDV019	TAT129TTT	Y129F	161
13405	T -> A	40	1	2.5	NP_150453.1 kelch-like protein	TAT129TTT	Y129F	161
13411	C -> A	40	1	2.5	LSDV019	AGA127ATA	R127I	159
13411	C -> A	40	1	2.5	NP_150453.1 kelch-like protein	AGA127ATA	R127I	159
13431	A -> T	41	1	2.43902	LSDV019	AAT120AAA	N120K	176
13431	A -> T	41	1	2.43902	NP_150453.1 kelch-like protein	AAT120AAA	N120K	176
13433	T -> A	41	1	2.43902	LSDV019	AAT120TAT	N120Y	172
13433	T -> A	41	1	2.43902	NP_150453.1 kelch-like protein	AAT120TAT	N120Y	172
13436	T -> C	41	1	2.43902	LSDV019	AGT119GGT	S119G	183
13436	T -> C	41	1	2.43902	NP_150453.1 kelch-like protein	AGT119GGT	S119G	183
13439	C -> A	39	1	2.5641	LSDV019	GAT118TAT	D118Y	182
13439	C -> A	39	1	2.5641	NP_150453.1 kelch-like protein	GAT118TAT	D118Y	182
13446	G -> T	40	1	2.5	LSDV019	TAC115TAA	Y115*	198
13446	G -> T	40	1	2.5	NP_150453.1 kelch-like protein	TAC115TAA	Y115*	198
13465	G -> C	35	1	2.85714	LSDV019	ACT109AGT	T109S	222
13465	G -> C	35	1	2.85714	NP_150453.1 kelch-like protein	ACT109AGT	T109S	222
13513	A -> G	27	1	3.7037	LSDV019	TTT93TCT	F93S	228
13513	A -> G	27	1	3.7037	NP_150453.1 kelch-like protein	TTT93TCT	F93S	228
13584	T -> G	22	1	4.54545	LSDV019	CCA69CCC	P69P	185
13584	T -> G	22	1	4.54545	NP_150453.1 kelch-like protein	CCA69CCC	P69P	185
13594	T -> A	24	1	4.16667	LSDV019	AAA66ATA	K66I	192
13594	T -> A	24	1	4.16667	NP_150453.1 kelch-like protein	AAA66ATA	K66I	192
13867	A -> C	57	1	1.75439	LSDV020	GAT318GAG	D318E	249
13867	A -> C	57	1	1.75439	NP_150454.1 LSDV020 ribonucleotide reductase small subunit	GAT318GAG	D318E	249
13882	A -> T	58	1	1.72414	LSDV020	AAT313AAA	N313K	262
13882	A -> T	58	1	1.72414	NP_150454.1 LSDV020 ribonucleotide reductase small subunit	AAT313AAA	N313K	262
13898	G -> T	60	1	1.66667	LSDV020	TCT308TAT	S308Y	265
13898	G -> T	60	1	1.66667	NP_150454.1 LSDV020 ribonucleotide reductase small subunit	TCT308TAT	S308Y	265
13908	C -> A	60	1	1.66667	LSDV020	GGC305TGC	G305C	260
13908	C -> A	60	1	1.66667	NP_150454.1 LSDV020 ribonucleotide reductase small subunit	GGC305TGC	G305C	260
14108	T -> C	34	1	2.94118	LSDV020	AAT238AGT	N238S	179
14108	T -> C	34	1	2.94118	NP_150454.1 LSDV020 ribonucleotide reductase small subunit	AAT238AGT	N238S	179
14324	A -> G	33	1	3.0303	LSDV020	ATA166ACA	I166T	244
14324	A -> G	33	1	3.0303	NP_150454.1 LSDV020 ribonucleotide reductase small subunit	ATA166ACA	I166T	244
14423	T -> A	38	1	2.63158	LSDV020	GAT133GTT	D133V	224
14423	T -> A	38	1	2.63158	NP_150454.1 LSDV020 ribonucleotide reductase small subunit	GAT133GTT	D133V	224
14433	C -> A	37	1	2.7027	LSDV020	GAA130TAA	E130*	208
14433	C -> A	37	1	2.7027	NP_150454.1 LSDV020 ribonucleotide reductase small subunit	GAA130TAA	E130*	208
14441	T -> A	35	1	2.85714	LSDV020	AAT127ATT	N127I	193
14441	T -> A	35	1	2.85714	NP_150454.1 LSDV020 ribonucleotide reductase small subunit	AAT127ATT	N127I	193
14481	T -> G	33	1	3.0303	LSDV020	ACA114CCA	T114P	167
14481	T -> G	33	1	3.0303	NP_150454.1 LSDV020 ribonucleotide reductase small subunit	ACA114CCA	T114P	167
14490	G -> T	32	1	3.125	LSDV020	CTT111ATT	L111I	153
14490	G -> T	32	1	3.125	NP_150454.1 LSDV020 ribonucleotide reductase small subunit	CTT111ATT	L111I	153
14503	T -> A	31	1	3.22581	LSDV020	GAA106GAT	E106D	149
14503	T -> A	31	1	3.22581	NP_150454.1 LSDV020 ribonucleotide reductase small subunit	GAA106GAT	E106D	149
14563	T -> A	29	1	3.44828	LSDV020	CAA86CAT	Q86H	180
14563	T -> A	29	1	3.44828	NP_150454.1 LSDV020 ribonucleotide reductase small subunit	CAA86CAT	Q86H	180
14587	G -> T	33	1	3.0303	LSDV020	GCC78GCA	A78A	187
14587	G -> T	33	1	3.0303	NP_150454.1 LSDV020 ribonucleotide reductase small subunit	GCC78GCA	A78A	187
14589	C -> A	36	1	2.77778	LSDV020	GCC78TCC	A78S	193
14589	C -> A	36	1	2.77778	NP_150454.1 LSDV020 ribonucleotide reductase small subunit	GCC78TCC	A78S	193
14600	T -> A	28	1	3.57143	LSDV020	AAT74ATT	N74I	180
14600	T -> A	28	1	3.57143	NP_150454.1 LSDV020 ribonucleotide reductase small subunit	AAT74ATT	N74I	180
14754	A -> C	39	1	2.5641	LSDV020	TGG23GGG	W23G	216
14754	A -> C	39	1	2.5641	NP_150454.1 LSDV020 ribonucleotide reductase small subunit	TGG23GGG	W23G	216
14788	T -> A	35	1	2.85714	LSDV020	AGA11AGT	R11S	225
14788	T -> A	35	1	2.85714	NP_150454.1 LSDV020 ribonucleotide reductase small subunit	AGA11AGT	R11S	225
14810	A -> C	34	1	2.94118	LSDV020	ATT4AGT	I4S	216
14810	A -> C	34	1	2.94118	NP_150454.1 LSDV020 ribonucleotide reductase small subunit	ATT4AGT	I4S	216
14812	T -> A	34	1	2.94118	LSDV020	CCA3CCT	P3P	214
14812	T -> A	34	1	2.94118	NP_150454.1 LSDV020 ribonucleotide reductase small subunit	CCA3CCT	P3P	214
14861	T -> A	34	1	2.94118	LSDV021	TAA87TAT	*87Y	184
14861	T -> A	34	1	2.94118	NP_150455.1 hypothetical protein	TAA87TAT	*87Y	184
14865	T -> A	34	1	2.94118	LSDV021	GAC86GTC	D86V	175
14865	T -> A	34	1	2.94118	NP_150455.1 hypothetical protein	GAC86GTC	D86V	175
14866	C -> A	34	1	2.94118	LSDV021	GAC86TAC	D86Y	175
14866	C -> A	34	1	2.94118	NP_150455.1 hypothetical protein	GAC86TAC	D86Y	175
14876	G -> A	32	32	100	LSDV021	GGC82GGT	G82G	172
14876	G -> A	32	32	100	NP_150455.1 hypothetical protein	GGC82GGT	G82G	172
14878	C -> A	32	1	3.125	LSDV021	GGC82TGT	G82C	175
14878	C -> A	32	1	3.125	NP_150455.1 hypothetical protein	GGC82TGT	G82C	175
14925	G -> T	50	1	2	LSDV021	TCC66TAC	S66Y	241
14925	G -> T	50	1	2	NP_150455.1 hypothetical protein	TCC66TAC	S66Y	241
14928	C -> A	51	1	1.96078	LSDV021	AGA65ATA	R65I	249
14928	C -> A	51	1	1.96078	NP_150455.1 hypothetical protein	AGA65ATA	R65I	249
14931	C -> A	51	1	1.96078	LSDV021	AGA64ATA	R64I	245
14931	C -> A	51	1	1.96078	NP_150455.1 hypothetical protein	AGA64ATA	R64I	245
14952	C -> A	52	1	1.92308	LSDV021	AGA57ATA	R57I	269
14952	C -> A	52	1	1.92308	NP_150455.1 hypothetical protein	AGA57ATA	R57I	269
15080	A -> G	25	25	100	LSDV021	AAT14AAC	N14N	164
15080	A -> G	25	25	100	NP_150455.1 hypothetical protein	AAT14AAC	N14N	164
15285	A -> C	8	8	100	LSDV022	GAT72GAG	D72E	111
15285	A -> C	8	8	100	NP_150456.1 hypothetical protein	GAT72GAG	D72E	111
15314	CACTATTACTAT -> CACTATTACTATTACTAT	0	20	18.018	LSDV022	G------AT59GATAGTAAT	X-X59DSN	111
15314	CACTATTACTAT -> CACTATTACTATTACTAT	0	20	18.018	NP_150456.1 hypothetical protein	G------AT59GATAGTAAT	X-X59DSN	111
15314	C -> T	13	1	7.69231	LSDV022	GAT63AAT	D63N	110
15314	C -> T	13	1	7.69231	NP_150456.1 hypothetical protein	GAT63AAT	D63N	110
15402	T -> G	36	1	2.77778	LSDV022	AAA33AAC	K33N	221
15402	T -> G	36	1	2.77778	NP_150456.1 hypothetical protein	AAA33AAC	K33N	221
15415	C -> A	39	1	2.5641	LSDV022	AGT29ATT	S29I	227
15415	C -> A	39	1	2.5641	NP_150456.1 hypothetical protein	AGT29ATT	S29I	227
15479	C -> A	42	1	2.38095	LSDV022	GGT8TGT	G8C	163
15479	C -> A	42	1	2.38095	NP_150456.1 hypothetical protein	GGT8TGT	G8C	163
15484	T -> A	46	1	2.17391	LSDV022	TAT6TTT	Y6F	167
15484	T -> A	46	1	2.17391	NP_150456.1 hypothetical protein	TAT6TTT	Y6F	167
15493	T -> A	48	1	2.08333	LSDV022	AAA3ATA	K3I	175
15493	T -> A	48	1	2.08333	NP_150456.1 hypothetical protein	AAA3ATA	K3I	175
15498	C -> A	48	1	2.08333	LSDV022	ATG1ATT	M1I	174
15498	C -> A	48	1	2.08333	NP_150456.1 hypothetical protein	ATG1ATT	M1I	174
15747	G -> T	34	1	2.94118	LSDV023	TCG68TAG	S68*	216
15747	G -> T	34	1	2.94118	NP_150457.1 Hypothetical protein	TCG68TAG	S68*	216
15817	A -> T	38	1	2.63158	LSDV023	TCA45ACA	S45T	206
15817	A -> T	38	1	2.63158	NP_150457.1 Hypothetical protein	TCA45ACA	S45T	206
15905	T -> C	47	1	2.12766	LSDV023	GGA15GGG	G15G	173
15905	T -> C	47	1	2.12766	NP_150457.1 Hypothetical protein	GGA15GGG	G15G	173
16049	A -> T	52	1	1.92308	LSDV024	TAC210AAC	Y210N	192
16049	A -> T	52	1	1.92308	NP_150458.1 S-S bond formation pathway protein	TAC210AAC	Y210N	192
16056	C -> A	51	2	3.92157	LSDV024	AAG207AAT	K207N	191
16056	C -> A	51	2	3.92157	NP_150458.1 S-S bond formation pathway protein	AAG207AAT	K207N	191
16062	G -> T	58	1	1.72414	LSDV024	AAC205AAA	N205K	199
16062	G -> T	58	1	1.72414	NP_150458.1 S-S bond formation pathway protein	AAC205AAA	N205K	199
16081	G -> T	58	1	1.72414	LSDV024	TCT199TAT	S199Y	218
16081	G -> T	58	1	1.72414	NP_150458.1 S-S bond formation pathway protein	TCT199TAT	S199Y	218
16094	G -> T	62	1	1.6129	LSDV024	CTT195ATT	L195I	228
16094	G -> T	62	1	1.6129	NP_150458.1 S-S bond formation pathway protein	CTT195ATT	L195I	228
16121	C -> A	58	1	1.72414	LSDV024	GTA186TTA	V186L	226
16121	C -> A	58	1	1.72414	NP_150458.1 S-S bond formation pathway protein	GTA186TTA	V186L	226
16154	A -> T	54	1	1.85185	LSDV024	TTC175ATC	F175I	173
16154	A -> T	54	1	1.85185	NP_150458.1 S-S bond formation pathway protein	TTC175ATC	F175I	173
16164	A -> C	52	1	1.92308	LSDV024	AAT171AAG	N171K	167
16164	A -> C	52	1	1.92308	NP_150458.1 S-S bond formation pathway protein	AAT171AAG	N171K	167
16209	C -> A	41	1	2.43902	LSDV024	ATG156ATT	M156I	198
16209	C -> A	41	1	2.43902	NP_150458.1 S-S bond formation pathway protein	ATG156ATT	M156I	198
16228	C -> G	37	1	2.7027	LSDV024	TGT150TCT	C150S	205
16228	C -> G	37	1	2.7027	NP_150458.1 S-S bond formation pathway protein	TGT150TCT	C150S	205
16270	A -> T	41	1	2.43902	LSDV024	ATT136AAT	I136N	259
16270	A -> T	41	1	2.43902	NP_150458.1 S-S bond formation pathway protein	ATT136AAT	I136N	259
16293	A -> T	38	1	2.63158	LSDV024	TGT128TGA	C128*	239
16293	A -> T	38	1	2.63158	NP_150458.1 S-S bond formation pathway protein	TGT128TGA	C128*	239
16310	A -> C	44	1	2.27273	LSDV024	TTA123GTA	L123V	234
16310	A -> C	44	1	2.27273	NP_150458.1 S-S bond formation pathway protein	TTA123GTA	L123V	234
16314	T -> G	49	1	2.04082	LSDV024	CAA121CAC	Q121H	238
16314	T -> G	49	1	2.04082	NP_150458.1 S-S bond formation pathway protein	CAA121CAC	Q121H	238
16367	T -> G	42	1	2.38095	LSDV024	ATA104CTA	I104L	306
16367	T -> G	42	1	2.38095	NP_150458.1 S-S bond formation pathway protein	ATA104CTA	I104L	306
16432	T -> G	54	1	1.85185	LSDV024	AAG82ACG	K82T	272
16432	T -> G	54	1	1.85185	NP_150458.1 S-S bond formation pathway protein	AAG82ACG	K82T	272
16480	A -> T	54	1	1.85185	LSDV024	TTG66TAG	L66*	232
16480	A -> T	54	1	1.85185	NP_150458.1 S-S bond formation pathway protein	TTG66TAG	L66*	232
16514	A -> G	45	1	2.22222	LSDV024	TGT55CGT	C55R	262
16514	A -> G	45	1	2.22222	NP_150458.1 S-S bond formation pathway protein	TGT55CGT	C55R	262
16540	C -> A	39	1	2.5641	LSDV024	GGA46GTA	G46V	234
16540	C -> A	39	1	2.5641	NP_150458.1 S-S bond formation pathway protein	GGA46GTA	G46V	234
16573	A -> T	33	1	3.0303	LSDV024	ATT35AAT	I35N	223
16573	A -> T	33	1	3.0303	NP_150458.1 S-S bond formation pathway protein	ATT35AAT	I35N	223
16618	T -> A	39	1	2.5641	LSDV024	CAA20CTA	Q20L	213
16618	T -> A	39	1	2.5641	NP_150458.1 S-S bond formation pathway protein	CAA20CTA	Q20L	213
16643	T -> A	38	1	2.63158	LSDV024	AAT12TAT	N12Y	228
16643	T -> A	38	1	2.63158	NP_150458.1 S-S bond formation pathway protein	AAT12TAT	N12Y	228
16676	T -> C	59	1	1.69492	LSDV024	ATG1GTG	M1V	292
16676	T -> C	59	1	1.69492	LSDV025	AAT441AGT	N441S	292
16676	T -> C	59	1	1.69492	NP_150458.1 S-S bond formation pathway protein	ATG1GTG	M1V	292
16676	T -> C	59	1	1.69492	NP_150459.1 Ser/Thr kinase	AAT441AGT	N441S	292
16681	C -> A	59	1	1.69492	LSDV025	TGG439TGT	W439C	291
16681	C -> A	59	1	1.69492	NP_150459.1 Ser/Thr kinase	TGG439TGT	W439C	291
16686	T -> A	60	1	1.66667	LSDV025	ACG438TCG	T438S	288
16686	T -> A	60	1	1.66667	NP_150459.1 Ser/Thr kinase	ACG438TCG	T438S	288
16689	A -> G	62	1	1.6129	LSDV025	TCA437CCA	S437P	298
16689	A -> G	62	1	1.6129	NP_150459.1 Ser/Thr kinase	TCA437CCA	S437P	298
16719	C -> A	61	1	1.63934	LSDV025	GAA427TAA	E427*	284
16719	C -> A	61	1	1.63934	NP_150459.1 Ser/Thr kinase	GAA427TAA	E427*	284
16722	A -> G	61	1	1.63934	LSDV025	TTA426CTA	L426L	278
16722	A -> G	61	1	1.63934	NP_150459.1 Ser/Thr kinase	TTA426CTA	L426L	278
16727	G -> T	61	1	1.63934	LSDV025	TCT424TAT	S424Y	273
16727	G -> T	61	1	1.63934	NP_150459.1 Ser/Thr kinase	TCT424TAT	S424Y	273
16730	A -> C	58	1	1.72414	LSDV025	ATT423AGT	I423S	256
16730	A -> C	58	1	1.72414	NP_150459.1 Ser/Thr kinase	ATT423AGT	I423S	256
16745	G -> T	58	1	1.72414	LSDV025	TCA418TAA	S418*	239
16745	G -> T	58	1	1.72414	NP_150459.1 Ser/Thr kinase	TCA418TAA	S418*	239
16775	T -> G	61	1	1.63934	LSDV025	AAT408ACT	N408T	243
16775	T -> G	61	1	1.63934	NP_150459.1 Ser/Thr kinase	AAT408ACT	N408T	243
16777	T -> G	61	1	1.63934	LSDV025	AAA407AAC	K407N	243
16777	T -> G	61	1	1.63934	NP_150459.1 Ser/Thr kinase	AAA407AAC	K407N	243
16796	A -> C	53	1	1.88679	LSDV025	TTT401TGT	F401C	211
16796	A -> C	53	1	1.88679	NP_150459.1 Ser/Thr kinase	TTT401TGT	F401C	211
16823	T -> G	52	1	1.92308	LSDV025	AAA392ACA	K392T	215
16823	T -> G	52	1	1.92308	NP_150459.1 Ser/Thr kinase	AAA392ACA	K392T	215
16831	T -> G	50	1	2	LSDV025	GAA389GAC	E389D	205
16831	T -> G	50	1	2	NP_150459.1 Ser/Thr kinase	GAA389GAC	E389D	205
16832	T -> C	50	1	2	LSDV025	GAA389GGA	E389G	206
16832	T -> C	50	1	2	NP_150459.1 Ser/Thr kinase	GAA389GGA	E389G	206
16854	A -> T	46	1	2.17391	LSDV025	TTA382ATA	L382I	199
16854	A -> T	46	1	2.17391	NP_150459.1 Ser/Thr kinase	TTA382ATA	L382I	199
16931	A -> C	43	1	2.32558	LSDV025	ATA356AGA	I356R	221
16931	A -> C	43	1	2.32558	NP_150459.1 Ser/Thr kinase	ATA356AGA	I356R	221
16973	G -> T	45	1	2.22222	LSDV025	GCT342GAT	A342D	228
16973	G -> T	45	1	2.22222	NP_150459.1 Ser/Thr kinase	GCT342GAT	A342D	228
16983	G -> T	47	1	2.12766	LSDV025	CCT339ACT	P339T	250
16983	G -> T	47	1	2.12766	NP_150459.1 Ser/Thr kinase	CCT339ACT	P339T	250
16994	A -> T	51	1	1.96078	LSDV025	ATT335AAT	I335N	255
16994	A -> T	51	1	1.96078	NP_150459.1 Ser/Thr kinase	ATT335AAT	I335N	255
17090	C -> A	43	1	2.32558	LSDV025	TGT303TTT	C303F	201
17090	C -> A	43	1	2.32558	NP_150459.1 Ser/Thr kinase	TGT303TTT	C303F	201
17096	G -> T	44	1	2.27273	LSDV025	CCA301CAA	P301Q	200
17096	G -> T	44	1	2.27273	NP_150459.1 Ser/Thr kinase	CCA301CAA	P301Q	200
17142	T -> A	40	1	2.5	LSDV025	ATT286TTT	I286F	209
17142	T -> A	40	1	2.5	NP_150459.1 Ser/Thr kinase	ATT286TTT	I286F	209
17175	C -> A	32	1	3.125	LSDV025	GGT275TGT	G275C	219
17175	C -> A	32	1	3.125	NP_150459.1 Ser/Thr kinase	GGT275TGT	G275C	219
17186	G -> T	31	1	3.22581	LSDV025	GCT271GAT	A271D	208
17186	G -> T	31	1	3.22581	NP_150459.1 Ser/Thr kinase	GCT271GAT	A271D	208
17187	C -> A	31	1	3.22581	LSDV025	GCT271TCT	A271S	208
17187	C -> A	31	1	3.22581	NP_150459.1 Ser/Thr kinase	GCT271TCT	A271S	208
17403	A -> T	39	1	2.5641	LSDV025	TCG199ACG	S199T	263
17403	A -> T	39	1	2.5641	NP_150459.1 Ser/Thr kinase	TCG199ACG	S199T	263
17409	A -> T	37	1	2.7027	LSDV025	TTA197ATA	L197I	245
17409	A -> T	37	1	2.7027	NP_150459.1 Ser/Thr kinase	TTA197ATA	L197I	245
17418	T -> G	36	1	2.77778	LSDV025	AAA194CAA	K194Q	237
17418	T -> G	36	1	2.77778	NP_150459.1 Ser/Thr kinase	AAA194CAA	K194Q	237
17427	A -> T	30	1	3.33333	LSDV025	TTT191ATT	F191I	204
17427	A -> T	30	1	3.33333	NP_150459.1 Ser/Thr kinase	TTT191ATT	F191I	204
17431	A -> T	35	1	2.85714	LSDV025	AGT189AGA	S189R	210
17431	A -> T	35	1	2.85714	NP_150459.1 Ser/Thr kinase	AGT189AGA	S189R	210
17467	A -> T	29	1	3.44828	LSDV025	CTT177CTA	L177L	144
17467	A -> T	29	1	3.44828	NP_150459.1 Ser/Thr kinase	CTT177CTA	L177L	144
17469	G -> T	29	1	3.44828	LSDV025	CTT177ATT	L177I	142
17469	G -> T	29	1	3.44828	NP_150459.1 Ser/Thr kinase	CTT177ATT	L177I	142
17514	A -> T	25	2	8	LSDV025	TTT162ATT	F162I	126
17514	A -> T	25	2	8	NP_150459.1 Ser/Thr kinase	TTT162ATT	F162I	126
17543	C -> A	21	1	4.7619	LSDV025	TGG152TTG	W152L	121
17543	C -> A	21	1	4.7619	NP_150459.1 Ser/Thr kinase	TGG152TTG	W152L	121
17776	A -> C	25	1	4	LSDV025	AAT74AAG	N74K	247
17776	A -> C	25	1	4	NP_150459.1 Ser/Thr kinase	AAT74AAG	N74K	247
17841	T -> G	31	1	3.22581	LSDV025	ATA53CTA	I53L	239
17841	T -> G	31	1	3.22581	NP_150459.1 Ser/Thr kinase	ATA53CTA	I53L	239
18077	A -> C	46	1	2.17391	LSDV026	TTG289GTG	L289V	202
18077	A -> C	46	1	2.17391	NP_150460.1 LSDV026 hypothetical protein	TTG289GTG	L289V	202
18101	C -> A	54	1	1.85185	LSDV026	GAT281TAT	D281Y	241
18101	C -> A	54	1	1.85185	NP_150460.1 LSDV026 hypothetical protein	GAT281TAT	D281Y	241
18113	C -> A	56	1	1.78571	LSDV026	GAC277TAC	D277Y	252
18113	C -> A	56	1	1.78571	NP_150460.1 LSDV026 hypothetical protein	GAC277TAC	D277Y	252
18174	CTTTTTTTT -> CTTTTTTTTT	0	63	27.7533	LSDV026	---254A--	-254X	227
18174	CTTTTTTTT -> CTTTTTTTTT	0	63	27.7533	NP_150460.1 LSDV026 hypothetical protein	---254A--	-254X	227
18198	G -> T	44	1	2.27273	LSDV026	AAC248AAA	N248K	213
18198	G -> T	44	1	2.27273	NP_150460.1 LSDV026 hypothetical protein	AAC248AAA	N248K	213
18257	T -> G	52	1	1.92308	LSDV026	AAT229CAT	N229H	204
18257	T -> G	52	1	1.92308	NP_150460.1 LSDV026 hypothetical protein	AAT229CAT	N229H	204
18275	C -> A	54	1	1.85185	LSDV026	GTA223TTA	V223L	220
18275	C -> A	54	1	1.85185	NP_150460.1 LSDV026 hypothetical protein	GTA223TTA	V223L	220
18285	C -> A	55	1	1.81818	LSDV026	AAG219AAT	K219N	209
18285	C -> A	55	1	1.81818	NP_150460.1 LSDV026 hypothetical protein	AAG219AAT	K219N	209
18318	T -> C	57	1	1.75439	LSDV026	TTA208TTG	L208L	209
18318	T -> C	57	1	1.75439	NP_150460.1 LSDV026 hypothetical protein	TTA208TTG	L208L	209
18362	C -> A	54	1	1.85185	LSDV026	GAA194TAA	E194*	199
18362	C -> A	54	1	1.85185	NP_150460.1 LSDV026 hypothetical protein	GAA194TAA	E194*	199
18365	C -> A	55	1	1.81818	LSDV026	GAA193TAA	E193*	204
18365	C -> A	55	1	1.81818	NP_150460.1 LSDV026 hypothetical protein	GAA193TAA	E193*	204
18379	T -> A	58	1	1.72414	LSDV026	TAT188TTT	Y188F	212
18379	T -> A	58	1	1.72414	NP_150460.1 LSDV026 hypothetical protein	TAT188TTT	Y188F	212
18414	A -> C	38	1	2.63158	LSDV026	CCT176CCG	P176P	148
18414	A -> C	38	1	2.63158	NP_150460.1 LSDV026 hypothetical protein	CCT176CCG	P176P	148
18428	T -> C	42	1	2.38095	LSDV026	ACA172GCA	T172A	153
18428	T -> C	42	1	2.38095	NP_150460.1 LSDV026 hypothetical protein	ACA172GCA	T172A	153
18592	A -> C	29	1	3.44828	LSDV026	GTT117GGT	V117G	224
18592	A -> C	29	1	3.44828	NP_150460.1 LSDV026 hypothetical protein	GTT117GGT	V117G	224
18604	A -> C	34	1	2.94118	LSDV026	TTT113TGT	F113C	234
18604	A -> C	34	1	2.94118	NP_150460.1 LSDV026 hypothetical protein	TTT113TGT	F113C	234
18612	T -> G	38	1	2.63158	LSDV026	GAA110GAC	E110D	259
18612	T -> G	38	1	2.63158	NP_150460.1 LSDV026 hypothetical protein	GAA110GAC	E110D	259
18619	A -> T	41	41	100	LSDV026	TTA108TAA	L108*	276
18619	A -> T	41	41	100	NP_150460.1 LSDV026 hypothetical protein	TTA108TAA	L108*	276
18640	T -> G	40	1	2.5	LSDV026	AAA101ACA	K101T	284
18640	T -> G	40	1	2.5	NP_150460.1 LSDV026 hypothetical protein	AAA101ACA	K101T	284
18868	T -> A	44	1	2.27273	LSDV026	TAT25TTT	Y25F	182
18868	T -> A	44	1	2.27273	NP_150460.1 LSDV026 hypothetical protein	TAT25TTT	Y25F	182
18908	CTTTTTTTTT -> CTTTTTTTT	0	54	31.0345	LSDV026	AAAAAA9-AAAAA	KK9XK	174
18908	CTTTTTTTTT -> CTTTTTTTT	0	54	31.0345	NP_150460.1 LSDV026 hypothetical protein	AAAAAA9-AAAAA	KK9XK	174
19110	G -> A	37	1	2.7027	LSDV027	TCT586TTT	S586F	141
19110	G -> A	37	1	2.7027	NP_150461.1 EEV maturation protein	TCT586TTT	S586F	141
19196	G -> T	37	1	2.7027	LSDV027	GAC557GAA	D557E	155
19196	G -> T	37	1	2.7027	NP_150461.1 EEV maturation protein	GAC557GAA	D557E	155
19249	A -> T	44	1	2.27273	LSDV027	TTT540ATT	F540I	241
19249	A -> T	44	1	2.27273	NP_150461.1 EEV maturation protein	TTT540ATT	F540I	241
19321	T -> A	37	1	2.7027	LSDV027	ATA516TTA	I516L	245
19321	T -> A	37	1	2.7027	NP_150461.1 EEV maturation protein	ATA516TTA	I516L	245
19322	T -> A	37	1	2.7027	LSDV027	AAA515AAT	K515N	242
19322	T -> A	37	1	2.7027	NP_150461.1 EEV maturation protein	AAA515AAT	K515N	242
19373	T -> A	30	1	3.33333	LSDV027	ACA498ACT	T498T	189
19373	T -> A	30	1	3.33333	NP_150461.1 EEV maturation protein	ACA498ACT	T498T	189
19537	C -> A	27	1	3.7037	LSDV027	GTT444TTT	V444F	206
19537	C -> A	27	1	3.7037	NP_150461.1 EEV maturation protein	GTT444TTT	V444F	206
19564	G -> T	23	1	4.34783	LSDV027	CCT435ACT	P435T	212
19564	G -> T	23	1	4.34783	NP_150461.1 EEV maturation protein	CCT435ACT	P435T	212
19567	A -> T	24	1	4.16667	LSDV027	TCT434ACT	S434T	213
19567	A -> T	24	1	4.16667	NP_150461.1 EEV maturation protein	TCT434ACT	S434T	213
19635	A -> T	36	1	2.77778	LSDV027	CTA411CAA	L411Q	155
19635	A -> T	36	1	2.77778	NP_150461.1 EEV maturation protein	CTA411CAA	L411Q	155
19734	G -> C	48	1	2.08333	LSDV027	CCT378CGT	P378R	223
19734	G -> C	48	1	2.08333	NP_150461.1 EEV maturation protein	CCT378CGT	P378R	223
19801	C -> A	42	1	2.38095	LSDV027	GAG356TAG	E356*	213
19801	C -> A	42	1	2.38095	NP_150461.1 EEV maturation protein	GAG356TAG	E356*	213
19816	C -> A	46	1	2.17391	LSDV027	GAA351TAA	E351*	239
19816	C -> A	46	1	2.17391	NP_150461.1 EEV maturation protein	GAA351TAA	E351*	239
19819	A -> T	46	1	2.17391	LSDV027	TTA350ATA	L350I	239
19819	A -> T	46	1	2.17391	NP_150461.1 EEV maturation protein	TTA350ATA	L350I	239
19911	C -> A	31	2	6.45161	LSDV027	AGT319ATT	S319I	244
19911	C -> A	31	2	6.45161	NP_150461.1 EEV maturation protein	AGT319ATT	S319I	244
19919	C -> A	37	1	2.7027	LSDV027	ATG316ATT	M316I	253
19919	C -> A	37	1	2.7027	NP_150461.1 EEV maturation protein	ATG316ATT	M316I	253
19981	T -> A	34	1	2.94118	LSDV027	ATT296TTT	I296F	232
19981	T -> A	34	1	2.94118	NP_150461.1 EEV maturation protein	ATT296TTT	I296F	232
20001	T -> G	40	1	2.5	LSDV027	AAT289ACT	N289T	244
20001	T -> G	40	1	2.5	NP_150461.1 EEV maturation protein	AAT289ACT	N289T	244
20008	C -> A	38	1	2.63158	LSDV027	GGA287TGA	G287*	237
20008	C -> A	38	1	2.63158	NP_150461.1 EEV maturation protein	GGA287TGA	G287*	237
20021	C -> A	41	1	2.43902	LSDV027	TGG282TGT	W282C	245
20021	C -> A	41	1	2.43902	NP_150461.1 EEV maturation protein	TGG282TGT	W282C	245
20031	T -> A	38	1	2.63158	LSDV027	AAA279ATA	K279I	239
20031	T -> A	38	1	2.63158	NP_150461.1 EEV maturation protein	AAA279ATA	K279I	239
20062	A -> G	44	1	2.27273	LSDV027	TTA269CTA	L269L	229
20062	A -> G	44	1	2.27273	NP_150461.1 EEV maturation protein	TTA269CTA	L269L	229
20068	C -> A	43	1	2.32558	LSDV027	GGG267TGG	G267W	219
20068	C -> A	43	1	2.32558	NP_150461.1 EEV maturation protein	GGG267TGG	G267W	219
20082	G -> T	43	1	2.32558	LSDV027	ACA262AAA	T262K	220
20082	G -> T	43	1	2.32558	NP_150461.1 EEV maturation protein	ACA262AAA	T262K	220
20084	T -> A	41	1	2.43902	LSDV027	AAA261AAT	K261N	212
20084	T -> A	41	1	2.43902	NP_150461.1 EEV maturation protein	AAA261AAT	K261N	212
20100	A -> T	41	1	2.43902	LSDV027	ATA256AAA	I256K	222
20100	A -> T	41	1	2.43902	NP_150461.1 EEV maturation protein	ATA256AAA	I256K	222
20127	C -> A	43	1	2.32558	LSDV027	TGT247TTT	C247F	235
20127	C -> A	43	1	2.32558	NP_150461.1 EEV maturation protein	TGT247TTT	C247F	235
20140	C -> A	42	1	2.38095	LSDV027	GAA243TAA	E243*	229
20140	C -> A	42	1	2.38095	NP_150461.1 EEV maturation protein	GAA243TAA	E243*	229
20170	C -> A	41	1	2.43902	LSDV027	GGT233TGT	G233C	224
20170	C -> A	41	1	2.43902	NP_150461.1 EEV maturation protein	GGT233TGT	G233C	224
20299	T -> C	29	29	100	LSDV027	AAA190GAA	K190E	160
20299	T -> C	29	29	100	NP_150461.1 EEV maturation protein	AAA190GAA	K190E	160
20320	C -> A	32	1	3.125	LSDV027	GAC183TAC	D183Y	158
20320	C -> A	32	1	3.125	NP_150461.1 EEV maturation protein	GAC183TAC	D183Y	158
20362	T -> C	28	1	3.57143	LSDV027	ATA169GTA	I169V	151
20362	T -> C	28	1	3.57143	NP_150461.1 EEV maturation protein	ATA169GTA	I169V	151
20434	T -> A	39	1	2.5641	LSDV027	AAA145TAA	K145*	184
20434	T -> A	39	1	2.5641	NP_150461.1 EEV maturation protein	AAA145TAA	K145*	184
20443	C -> A	37	1	2.7027	LSDV027	GTT142TTT	V142F	179
20443	C -> A	37	1	2.7027	NP_150461.1 EEV maturation protein	GTT142TTT	V142F	179
20462	T -> A	35	1	2.85714	LSDV027	GGA135GGT	G135G	174
20462	T -> A	35	1	2.85714	NP_150461.1 EEV maturation protein	GGA135GGT	G135G	174
20476	T -> A	34	1	2.94118	LSDV027	ATG131TTG	M131L	175
20476	T -> A	34	1	2.94118	NP_150461.1 EEV maturation protein	ATG131TTG	M131L	175
20477	C -> A	34	1	2.94118	LSDV027	TGG130TGT	W130C	173
20477	C -> A	34	1	2.94118	NP_150461.1 EEV maturation protein	TGG130TGT	W130C	173
20493	C -> A	38	1	2.63158	LSDV027	AGT125ATT	S125I	203
20493	C -> A	38	1	2.63158	NP_150461.1 EEV maturation protein	AGT125ATT	S125I	203
20499	G -> T	37	1	2.7027	LSDV027	TCA123TAA	S123*	225
20499	G -> T	37	1	2.7027	NP_150461.1 EEV maturation protein	TCA123TAA	S123*	225
20519	A -> C	37	1	2.7027	LSDV027	GTT116GTG	V116V	246
20519	A -> C	37	1	2.7027	NP_150461.1 EEV maturation protein	GTT116GTG	V116V	246
20525	C -> A	37	1	2.7027	LSDV027	TTG114TTT	L114F	248
20525	C -> A	37	1	2.7027	NP_150461.1 EEV maturation protein	TTG114TTT	L114F	248
20554	C -> A	41	1	2.43902	LSDV027	GAT105TAT	D105Y	263
20554	C -> A	41	1	2.43902	NP_150461.1 EEV maturation protein	GAT105TAT	D105Y	263
20562	A -> T	39	1	2.5641	LSDV027	TTA102TAA	L102*	264
20562	A -> T	39	1	2.5641	NP_150461.1 EEV maturation protein	TTA102TAA	L102*	264
20578	C -> T	36	1	2.77778	LSDV027	GTC97ATC	V97I	242
20578	C -> T	36	1	2.77778	NP_150461.1 EEV maturation protein	GTC97ATC	V97I	242
20595	G -> T	35	1	2.85714	LSDV027	TCT91TAT	S91Y	244
20595	G -> T	35	1	2.85714	NP_150461.1 EEV maturation protein	TCT91TAT	S91Y	244
20600	A -> T	37	1	2.7027	LSDV027	TCT89TCA	S89S	261
20600	A -> T	37	1	2.7027	NP_150461.1 EEV maturation protein	TCT89TCA	S89S	261
20609	A -> T	40	1	2.5	LSDV027	CCT86CCA	P86P	250
20609	A -> T	40	1	2.5	NP_150461.1 EEV maturation protein	CCT86CCA	P86P	250
20614	A -> G	39	1	2.5641	LSDV027	TCA85CCA	S85P	265
20614	A -> G	39	1	2.5641	NP_150461.1 EEV maturation protein	TCA85CCA	S85P	265
20833	T -> A	31	1	3.22581	LSDV027	ATT12TTT	I12F	166
20833	T -> A	31	1	3.22581	NP_150461.1 EEV maturation protein	ATT12TTT	I12F	166
20918	A -> C	45	1	2.22222	LSDV028	AAT356AAG	N356K	208
20918	A -> C	45	1	2.22222	NP_150462.1 palmytilated EEV membrane glycoprotein	AAT356AAG	N356K	208
20924	T -> C	45	1	2.22222	LSDV028	TTA354TTG	L354L	203
20924	T -> C	45	1	2.22222	NP_150462.1 palmytilated EEV membrane glycoprotein	TTA354TTG	L354L	203
20965	C -> A	47	1	2.12766	LSDV028	GTT341TTT	V341F	200
20965	C -> A	47	1	2.12766	NP_150462.1 palmytilated EEV membrane glycoprotein	GTT341TTT	V341F	200
20990	T -> C	51	1	1.96078	LSDV028	GGA332GGG	G332G	192
20990	T -> C	51	1	1.96078	NP_150462.1 palmytilated EEV membrane glycoprotein	GGA332GGG	G332G	192
20993	A -> G	53	53	100	LSDV028	GAT331GAC	D331D	196
20993	A -> G	53	53	100	NP_150462.1 palmytilated EEV membrane glycoprotein	GAT331GAC	D331D	196
21003	G -> T	44	1	2.27273	LSDV028	GCA328GAA	A328E	192
21003	G -> T	44	1	2.27273	NP_150462.1 palmytilated EEV membrane glycoprotein	GCA328GAA	A328E	192
21020	A -> T	45	1	2.22222	LSDV028	TTT322TTA	F322L	202
21020	A -> T	45	1	2.22222	NP_150462.1 palmytilated EEV membrane glycoprotein	TTT322TTA	F322L	202
21041	C -> A	48	1	2.08333	LSDV028	TTG315TTT	L315F	214
21041	C -> A	48	1	2.08333	NP_150462.1 palmytilated EEV membrane glycoprotein	TTG315TTT	L315F	214
21145	T -> C	43	1	2.32558	LSDV028	AAA281GAA	K281E	216
21145	T -> C	43	1	2.32558	NP_150462.1 palmytilated EEV membrane glycoprotein	AAA281GAA	K281E	216
21162	A -> G	39	1	2.5641	LSDV028	TTG275TCG	L275S	207
21162	A -> G	39	1	2.5641	NP_150462.1 palmytilated EEV membrane glycoprotein	TTG275TCG	L275S	207
21215	A -> T	48	1	2.08333	LSDV028	ATT257ATA	I257I	254
21215	A -> T	48	1	2.08333	NP_150462.1 palmytilated EEV membrane glycoprotein	ATT257ATA	I257I	254
21250	T -> G	49	1	2.04082	LSDV028	AGA246CGA	R246R	283
21250	T -> G	49	1	2.04082	NP_150462.1 palmytilated EEV membrane glycoprotein	AGA246CGA	R246R	283
21299	T -> C	49	1	2.04082	LSDV028	TCA229TCG	S229S	272
21299	T -> C	49	1	2.04082	NP_150462.1 palmytilated EEV membrane glycoprotein	TCA229TCG	S229S	272
21328	C -> A	42	1	2.38095	LSDV028	GCG220TCG	A220S	205
21328	C -> A	42	1	2.38095	NP_150462.1 palmytilated EEV membrane glycoprotein	GCG220TCG	A220S	205
21385	C -> G	36	1	2.77778	LSDV028	GGT201CGT	G201R	170
21385	C -> G	36	1	2.77778	NP_150462.1 palmytilated EEV membrane glycoprotein	GGT201CGT	G201R	170
21446	TCCTC -> T	0	2	1.25	LSDV028	AGAGGA179A----A	RG179XX	160
21446	TCCTC -> T	0	2	1.25	NP_150462.1 palmytilated EEV membrane glycoprotein	AGAGGA179A----A	RG179XX	160
21583	CGT -> C	0	2	1.43885	LSDV028	AAC134A--	N134X	139
21583	CGT -> C	0	2	1.43885	NP_150462.1 palmytilated EEV membrane glycoprotein	AAC134A--	N134X	139
21668	T -> C	29	1	3.44828	LSDV028	AAA106AAG	K106K	178
21668	T -> C	29	1	3.44828	NP_150462.1 palmytilated EEV membrane glycoprotein	AAA106AAG	K106K	178
21734	T -> C	41	1	2.43902	LSDV028	TTA84TTG	L84L	251
21734	T -> C	41	1	2.43902	NP_150462.1 palmytilated EEV membrane glycoprotein	TTA84TTG	L84L	251
21799	G -> T	53	1	1.88679	LSDV028	CAT63AAT	H63N	294
21799	G -> T	53	1	1.88679	NP_150462.1 palmytilated EEV membrane glycoprotein	CAT63AAT	H63N	294
21801	T -> A	52	1	1.92308	LSDV028	GAA62GTA	E62V	291
21801	T -> A	52	1	1.92308	NP_150462.1 palmytilated EEV membrane glycoprotein	GAA62GTA	E62V	291
21836	A -> T	51	1	1.96078	LSDV028	AAT50AAA	N50K	300
21836	A -> T	51	1	1.96078	NP_150462.1 palmytilated EEV membrane glycoprotein	AAT50AAA	N50K	300
21851	A -> T	50	1	2	LSDV028	GCT45GCA	A45A	287
21851	A -> T	50	1	2	NP_150462.1 palmytilated EEV membrane glycoprotein	GCT45GCA	A45A	287
21863	A -> T	47	1	2.12766	LSDV028	ATT41ATA	I41I	265
21863	A -> T	47	1	2.12766	NP_150462.1 palmytilated EEV membrane glycoprotein	ATT41ATA	I41I	265
21900	G -> T	27	1	3.7037	LSDV028	ACA29AAA	T29K	192
21900	G -> T	27	1	3.7037	NP_150462.1 palmytilated EEV membrane glycoprotein	ACA29AAA	T29K	192
21934	C -> A	25	1	4	LSDV028	GTT18TTT	V18F	172
21934	C -> A	25	1	4	NP_150462.1 palmytilated EEV membrane glycoprotein	GTT18TTT	V18F	172
21942	C -> A	25	1	4	LSDV028	TGT15TTT	C15F	197
21942	C -> A	25	1	4	NP_150462.1 palmytilated EEV membrane glycoprotein	TGT15TTT	C15F	197
21947	T -> C	25	1	4	LSDV028	GCA13GCG	A13A	183
21947	T -> C	25	1	4	NP_150462.1 palmytilated EEV membrane glycoprotein	GCA13GCG	A13A	183
21951	C -> A	27	1	3.7037	LSDV028	GGA12GTA	G12V	200
21951	C -> A	27	1	3.7037	NP_150462.1 palmytilated EEV membrane glycoprotein	GGA12GTA	G12V	200
21965	T -> C	35	1	2.85714	LSDV028	TCA7TCG	S7S	241
21965	T -> C	35	1	2.85714	NP_150462.1 palmytilated EEV membrane glycoprotein	TCA7TCG	S7S	241
21985	T -> A	31	1	3.22581	LSDV028	ATG1TTG	M1L	234
21985	T -> A	31	1	3.22581	NP_150462.1 palmytilated EEV membrane glycoprotein	ATG1TTG	M1L	234
22195	T -> A	42	1	2.38095	LSDV029	ATA144TTA	I144L	268
22195	T -> A	42	1	2.38095	NP_150463.1 hypothetical protein	ATA144TTA	I144L	268
22233	C -> A	48	1	2.08333	LSDV029	GGG131GTG	G131V	246
22233	C -> A	48	1	2.08333	NP_150463.1 hypothetical protein	GGG131GTG	G131V	246
22249	T -> A	51	1	1.96078	LSDV029	AAA126TAA	K126*	249
22249	T -> A	51	1	1.96078	NP_150463.1 hypothetical protein	AAA126TAA	K126*	249
22287	C -> A	43	1	2.32558	LSDV029	AGT113ATT	S113I	225
22287	C -> A	43	1	2.32558	NP_150463.1 hypothetical protein	AGT113ATT	S113I	225
22489	G -> T	43	1	2.32558	LSDV029	CCT46ACT	P46T	238
22489	G -> T	43	1	2.32558	NP_150463.1 hypothetical protein	CCT46ACT	P46T	238
22517	A -> G	46	1	2.17391	LSDV029	TTT36TTC	F36F	235
22517	A -> G	46	1	2.17391	NP_150463.1 hypothetical protein	TTT36TTC	F36F	235
22568	G -> T	55	1	1.81818	LSDV029	GAC19GAA	D19E	287
22568	G -> T	55	1	1.81818	NP_150463.1 hypothetical protein	GAC19GAA	D19E	287
22573	T -> G	54	1	1.85185	LSDV029	ATG18CTG	M18L	280
22573	T -> G	54	1	1.85185	NP_150463.1 hypothetical protein	ATG18CTG	M18L	280
22574	A -> T	54	1	1.85185	LSDV029	AAT17AAA	N17K	280
22574	A -> T	54	1	1.85185	NP_150463.1 hypothetical protein	AAT17AAA	N17K	280
22599	A -> G	56	1	1.78571	LSDV029	ATA9ACA	I9T	282
22599	A -> G	56	1	1.78571	NP_150463.1 hypothetical protein	ATA9ACA	I9T	282
22616	A -> T	52	1	1.92308	LSDV029	GTT3GTA	V3V	259
22616	A -> T	52	1	1.92308	NP_150463.1 hypothetical protein	GTT3GTA	V3V	259
22763	C -> A	33	1	3.0303	LSDV030	GAT200TAT	D200Y	203
22763	C -> A	33	1	3.0303	NP_150464.1 hypothetical protein	GAT200TAT	D200Y	203
22894	G -> T	36	1	2.77778	LSDV030	ACT156AAT	T156N	218
22894	G -> T	36	1	2.77778	NP_150464.1 hypothetical protein	ACT156AAT	T156N	218
22948	A -> T	32	1	3.125	LSDV030	ATG138AAG	M138K	176
22948	A -> T	32	1	3.125	NP_150464.1 hypothetical protein	ATG138AAG	M138K	176
22970	C -> A	33	1	3.0303	LSDV030	GAT131TAT	D131Y	200
22970	C -> A	33	1	3.0303	NP_150464.1 hypothetical protein	GAT131TAT	D131Y	200
22998	G -> T	31	1	3.22581	LSDV030	AGC121AGA	S121R	177
22998	G -> T	31	1	3.22581	NP_150464.1 hypothetical protein	AGC121AGA	S121R	177
23027	G -> T	21	1	4.7619	LSDV030	CCA112ACA	P112T	138
23027	G -> T	21	1	4.7619	NP_150464.1 hypothetical protein	CCA112ACA	P112T	138
23049	A -> C	24	1	4.16667	LSDV030	AAT104AAG	N104K	149
23049	A -> C	24	1	4.16667	NP_150464.1 hypothetical protein	AAT104AAG	N104K	149
23079	T -> A	27	1	3.7037	LSDV030	AAA94AAT	K94N	167
23079	T -> A	27	1	3.7037	NP_150464.1 hypothetical protein	AAA94AAT	K94N	167
23088	T -> G	31	1	3.22581	LSDV030	AAA91AAC	K91N	173
23088	T -> G	31	1	3.22581	NP_150464.1 hypothetical protein	AAA91AAC	K91N	173
23112	A -> G	27	1	3.7037	LSDV030	CAT83CAC	H83H	177
23112	A -> G	27	1	3.7037	NP_150464.1 hypothetical protein	CAT83CAC	H83H	177
23161	T -> G	37	1	2.7027	LSDV030	GAT67GCT	D67A	167
23161	T -> G	37	1	2.7027	NP_150464.1 hypothetical protein	GAT67GCT	D67A	167
23162	C -> A	37	1	2.7027	LSDV030	GAT67TAT	D67Y	165
23162	C -> A	37	1	2.7027	NP_150464.1 hypothetical protein	GAT67TAT	D67Y	165
23164	A -> T	37	1	2.7027	LSDV030	ATT66AAT	I66N	167
23164	A -> T	37	1	2.7027	NP_150464.1 hypothetical protein	ATT66AAT	I66N	167
23197	T -> A	37	1	2.7027	LSDV030	AAA55ATA	K55I	158
23197	T -> A	37	1	2.7027	NP_150464.1 hypothetical protein	AAA55ATA	K55I	158
23241	C -> A	32	1	3.125	LSDV030	GAG40GAT	E40D	168
23241	C -> A	32	1	3.125	NP_150464.1 hypothetical protein	GAG40GAT	E40D	168
23254	G -> T	34	1	2.94118	LSDV030	TCT36TAT	S36Y	174
23254	G -> T	34	1	2.94118	NP_150464.1 hypothetical protein	TCT36TAT	S36Y	174
23259	A -> T	29	1	3.44828	LSDV030	CAT34CAA	H34Q	172
23259	A -> T	29	1	3.44828	NP_150464.1 hypothetical protein	CAT34CAA	H34Q	172
23272	C -> A	28	1	3.57143	LSDV030	TGC30TTC	C30F	177
23272	C -> A	28	1	3.57143	NP_150464.1 hypothetical protein	TGC30TTC	C30F	177
23297	G -> T	21	1	4.7619	LSDV030	CAA22AAA	Q22K	140
23297	G -> T	21	1	4.7619	NP_150464.1 hypothetical protein	CAA22AAA	Q22K	140
23298	A -> T	21	1	4.7619	LSDV030	TAT21TAA	Y21*	142
23298	A -> T	21	1	4.7619	NP_150464.1 hypothetical protein	TAT21TAA	Y21*	142
23307	A -> T	21	1	4.7619	LSDV030	TCT18TCA	S18S	149
23307	A -> T	21	1	4.7619	NP_150464.1 hypothetical protein	TCT18TCA	S18S	149
23309	A -> T	21	1	4.7619	LSDV030	TCT18ACT	S18T	148
23309	A -> T	21	1	4.7619	NP_150464.1 hypothetical protein	TCT18ACT	S18T	148
23315	C -> A	23	1	4.34783	LSDV030	GAT16TAT	D16Y	128
23315	C -> A	23	1	4.34783	NP_150464.1 hypothetical protein	GAT16TAT	D16Y	128
23322	C -> G	30	1	3.33333	LSDV030	TCG13TCC	S13S	146
23322	C -> G	30	1	3.33333	NP_150464.1 hypothetical protein	TCG13TCC	S13S	146
23326	A -> T	30	1	3.33333	LSDV030	ATA12AAA	I12K	156
23326	A -> T	30	1	3.33333	NP_150464.1 hypothetical protein	ATA12AAA	I12K	156
23331	A -> G	30	1	3.33333	LSDV030	AGT10AGC	S10S	158
23331	A -> G	30	1	3.33333	NP_150464.1 hypothetical protein	AGT10AGC	S10S	158
23335	G -> T	33	1	3.0303	LSDV030	ACA9AAA	T9K	158
23335	G -> T	33	1	3.0303	NP_150464.1 hypothetical protein	ACA9AAA	T9K	158
23355	T -> C	39	1	2.5641	LSDV030	TTA2TTG	L2L	193
23355	T -> C	39	1	2.5641	NP_150464.1 hypothetical protein	TTA2TTG	L2L	193
23358	C -> A	39	1	2.5641	LSDV030	ATG1ATT	M1I	193
23358	C -> A	39	1	2.5641	NP_150464.1 hypothetical protein	ATG1ATT	M1I	193
23491	G -> T	45	1	2.22222	LSDV031	GAA20TAA	E20*	246
23491	G -> T	45	1	2.22222	NP_150465.1 DNA-binding virion core protein	GAA20TAA	E20*	246
23498	A -> T	45	1	2.22222	LSDV031	AAA22ATA	K22I	267
23498	A -> T	45	1	2.22222	NP_150465.1 DNA-binding virion core protein	AAA22ATA	K22I	267
23516	C -> A	44	1	2.27273	LSDV031	GCA28GAA	A28E	275
23516	C -> A	44	1	2.27273	NP_150465.1 DNA-binding virion core protein	GCA28GAA	A28E	275
23738	T -> A	25	1	4	LSDV031	ATA102AAA	I102K	160
23738	T -> A	25	1	4	NP_150465.1 DNA-binding virion core protein	ATA102AAA	I102K	160
23842	T -> A	30	1	3.33333	LSDV032	GAA445GAT	E445D	156
23842	T -> A	30	1	3.33333	NP_150466.1 poly(A) polymerase large subunit	GAA445GAT	E445D	156
23848	C -> A	27	1	3.7037	LSDV032	GGG443GGT	G443G	145
23848	C -> A	27	1	3.7037	NP_150466.1 poly(A) polymerase large subunit	GGG443GGT	G443G	145
23932	T -> C	31	31	100	LSDV032	TTA415TTG	L415L	197
23932	T -> C	31	31	100	NP_150466.1 poly(A) polymerase large subunit	TTA415TTG	L415L	197
24013	A -> C	40	1	2.5	LSDV032	AAT388AAG	N388K	216
24013	A -> C	40	1	2.5	NP_150466.1 poly(A) polymerase large subunit	AAT388AAG	N388K	216
24020	A -> T	44	1	2.27273	LSDV032	ATA386AAA	I386K	220
24020	A -> T	44	1	2.27273	NP_150466.1 poly(A) polymerase large subunit	ATA386AAA	I386K	220
24114	A -> G	32	1	3.125	LSDV032	TAT355CAT	Y355H	205
24114	A -> G	32	1	3.125	NP_150466.1 poly(A) polymerase large subunit	TAT355CAT	Y355H	205
24208	ATTTTTTTTT -> ATTTTTTTTTT	0	2	1.25786	LSDV032	AC---A320ACA--A	XX320TX	159
24208	ATTTTTTTTT -> ATTTTTTTTTT	0	2	1.25786	NP_150466.1 poly(A) polymerase large subunit	AC---A320ACA--A	XX320TX	159
24242	C -> A	28	1	3.57143	LSDV032	GGT312GTT	G312V	151
24242	C -> A	28	1	3.57143	NP_150466.1 poly(A) polymerase large subunit	GGT312GTT	G312V	151
24290	A -> T	29	1	3.44828	LSDV032	CTA296CAA	L296Q	183
24290	A -> T	29	1	3.44828	NP_150466.1 poly(A) polymerase large subunit	CTA296CAA	L296Q	183
24303	T -> A	30	1	3.33333	LSDV032	AAT292TAT	N292Y	200
24303	T -> A	30	1	3.33333	NP_150466.1 poly(A) polymerase large subunit	AAT292TAT	N292Y	200
24596	A -> T	20	1	5	LSDV032	ATA194AAA	I194K	157
24596	A -> T	20	1	5	NP_150466.1 poly(A) polymerase large subunit	ATA194AAA	I194K	157
24664	A -> G	24	1	4.16667	LSDV032	AAT171AAC	N171N	204
24664	A -> G	24	1	4.16667	NP_150466.1 poly(A) polymerase large subunit	AAT171AAC	N171N	204
24722	A -> T	31	1	3.22581	LSDV032	GTT152GAT	V152D	211
24722	A -> T	31	1	3.22581	NP_150466.1 poly(A) polymerase large subunit	GTT152GAT	V152D	211
24740	G -> T	32	1	3.125	LSDV032	ACC146AAC	T146N	212
24740	G -> T	32	1	3.125	NP_150466.1 poly(A) polymerase large subunit	ACC146AAC	T146N	212
24748	C -> A	31	1	3.22581	LSDV032	ACG143ACT	T143T	205
24748	C -> A	31	1	3.22581	NP_150466.1 poly(A) polymerase large subunit	ACG143ACT	T143T	205
24779	G -> T	29	1	3.44828	LSDV032	GCT133GAT	A133D	207
24779	G -> T	29	1	3.44828	NP_150466.1 poly(A) polymerase large subunit	GCT133GAT	A133D	207
24781	A -> T	27	1	3.7037	LSDV032	GAT132GAA	D132E	199
24781	A -> T	27	1	3.7037	NP_150466.1 poly(A) polymerase large subunit	GAT132GAA	D132E	199
24784	C -> A	25	1	4	LSDV032	AGG131AGT	R131S	190
24784	C -> A	25	1	4	NP_150466.1 poly(A) polymerase large subunit	AGG131AGT	R131S	190
24787	A -> T	23	1	4.34783	LSDV032	GCT130GCA	A130A	190
24787	A -> T	23	1	4.34783	NP_150466.1 poly(A) polymerase large subunit	GCT130GCA	A130A	190
24823	A -> T	20	1	5	LSDV032	AAT118AAA	N118K	146
24823	A -> T	20	1	5	NP_150466.1 poly(A) polymerase large subunit	AAT118AAA	N118K	146
24824	T -> G	21	1	4.7619	LSDV032	AAT118ACT	N118T	151
24824	T -> G	21	1	4.7619	NP_150466.1 poly(A) polymerase large subunit	AAT118ACT	N118T	151
25099	C -> A	42	1	2.38095	LSDV032	TTG26TTT	L26F	187
25099	C -> A	42	1	2.38095	NP_150466.1 poly(A) polymerase large subunit	TTG26TTT	L26F	187
25111	T -> C	38	38	100	LSDV032	GAA22GAG	E22E	175
25111	T -> C	38	38	100	NP_150466.1 poly(A) polymerase large subunit	GAA22GAG	E22E	175
25122	A -> G	41	1	2.43902	LSDV032	TCT19CCT	S19P	194
25122	A -> G	41	1	2.43902	NP_150466.1 poly(A) polymerase large subunit	TCT19CCT	S19P	194
25193	C -> T	38	38	100	LSDV033	GTA730ATA	V730I	186
25193	C -> T	38	38	100	NP_150467.1 hypothetical protein	GTA730ATA	V730I	186
25201	G -> A	33	33	100	LSDV033	ACC727ATC	T727I	182
25201	G -> A	33	33	100	NP_150467.1 hypothetical protein	ACC727ATC	T727I	182
25306	C -> G	26	1	3.84615	LSDV033	TGT692TCT	C692S	142
25306	C -> G	26	1	3.84615	NP_150467.1 hypothetical protein	TGT692TCT	C692S	142
25323	T -> A	27	1	3.7037	LSDV033	GAA686GAT	E686D	139
25323	T -> A	27	1	3.7037	NP_150467.1 hypothetical protein	GAA686GAT	E686D	139
25388	C -> A	30	1	3.33333	LSDV033	GTT665TTT	V665F	144
25388	C -> A	30	1	3.33333	NP_150467.1 hypothetical protein	GTT665TTT	V665F	144
25405	G -> T	29	1	3.44828	LSDV033	TCT659TAT	S659Y	142
25405	G -> T	29	1	3.44828	NP_150467.1 hypothetical protein	TCT659TAT	S659Y	142
25424	C -> A	28	1	3.57143	LSDV033	GTA653TTA	V653L	145
25424	C -> A	28	1	3.57143	NP_150467.1 hypothetical protein	GTA653TTA	V653L	145
25454	A -> T	33	1	3.0303	LSDV033	TCA643ACA	S643T	170
25454	A -> T	33	1	3.0303	NP_150467.1 hypothetical protein	TCA643ACA	S643T	170
25509	T -> A	29	1	3.44828	LSDV033	ATA624ATT	I624I	185
25509	T -> A	29	1	3.44828	NP_150467.1 hypothetical protein	ATA624ATT	I624I	185
25552	G -> T	30	1	3.33333	LSDV033	TCG610TAG	S610*	188
25552	G -> T	30	1	3.33333	NP_150467.1 hypothetical protein	TCG610TAG	S610*	188
25558	T -> A	30	1	3.33333	LSDV033	AAG608ATG	K608M	187
25558	T -> A	30	1	3.33333	NP_150467.1 hypothetical protein	AAG608ATG	K608M	187
25601	T -> A	25	1	4	LSDV033	AAA594TAA	K594*	140
25601	T -> A	25	1	4	NP_150467.1 hypothetical protein	AAA594TAA	K594*	140
25616	T -> G	28	1	3.57143	LSDV033	ATA589CTA	I589L	130
25616	T -> G	28	1	3.57143	NP_150467.1 hypothetical protein	ATA589CTA	I589L	130
25622	T -> A	29	1	3.44828	LSDV033	ATT587TTT	I587F	139
25622	T -> A	29	1	3.44828	NP_150467.1 hypothetical protein	ATT587TTT	I587F	139
25623	T -> A	29	1	3.44828	LSDV033	ATA586ATT	I586I	137
25623	T -> A	29	1	3.44828	NP_150467.1 hypothetical protein	ATA586ATT	I586I	137
25628	G -> T	28	1	3.57143	LSDV033	CCT585ACT	P585T	134
25628	G -> T	28	1	3.57143	NP_150467.1 hypothetical protein	CCT585ACT	P585T	134
25632	C -> A	29	1	3.44828	LSDV033	TGG583TGT	W583C	133
25632	C -> A	29	1	3.44828	NP_150467.1 hypothetical protein	TGG583TGT	W583C	133
25665	C -> A	25	1	4	LSDV033	TTG572TTT	L572F	116
25665	C -> A	25	1	4	NP_150467.1 hypothetical protein	TTG572TTT	L572F	116
25741	T -> G	29	1	3.44828	LSDV033	AAT547ACT	N547T	177
25741	T -> G	29	1	3.44828	NP_150467.1 hypothetical protein	AAT547ACT	N547T	177
25806	G -> T	25	1	4	LSDV033	ACC525ACA	T525T	133
25806	G -> T	25	1	4	NP_150467.1 hypothetical protein	ACC525ACA	T525T	133
25960	T -> A	34	1	2.94118	LSDV033	GAA474GTA	E474V	139
25960	T -> A	34	1	2.94118	NP_150467.1 hypothetical protein	GAA474GTA	E474V	139
25971	G -> A	31	31	100	LSDV033	TGC470TGT	C470C	143
25971	G -> A	31	31	100	NP_150467.1 hypothetical protein	TGC470TGT	C470C	143
26132	C -> A	46	1	2.17391	LSDV033	GTC417TTC	V417F	196
26132	C -> A	46	1	2.17391	NP_150467.1 hypothetical protein	GTC417TTC	V417F	196
26317	T -> G	28	1	3.57143	LSDV033	AAA355ACA	K355T	164
26317	T -> G	28	1	3.57143	NP_150467.1 hypothetical protein	AAA355ACA	K355T	164
26381	T -> G	29	1	3.44828	LSDV033	AAT334CAT	N334H	140
26381	T -> G	29	1	3.44828	NP_150467.1 hypothetical protein	AAT334CAT	N334H	140
26387	G -> T	27	1	3.7037	LSDV033	CCA332ACA	P332T	132
26387	G -> T	27	1	3.7037	NP_150467.1 hypothetical protein	CCA332ACA	P332T	132
26455	A -> T	34	1	2.94118	LSDV033	ATG309AAG	M309K	135
26455	A -> T	34	1	2.94118	NP_150467.1 hypothetical protein	ATG309AAG	M309K	135
26490	A -> T	39	1	2.5641	LSDV033	TGT297TGA	C297*	171
26490	A -> T	39	1	2.5641	NP_150467.1 hypothetical protein	TGT297TGA	C297*	171
26517	T -> C	40	1	2.5	LSDV033	TTA288TTG	L288L	168
26517	T -> C	40	1	2.5	NP_150467.1 hypothetical protein	TTA288TTG	L288L	168
26519	A -> T	40	1	2.5	LSDV033	TTA288ATA	L288I	168
26519	A -> T	40	1	2.5	NP_150467.1 hypothetical protein	TTA288ATA	L288I	168
26523	A -> T	40	1	2.5	LSDV033	TAT286TAA	Y286*	166
26523	A -> T	40	1	2.5	NP_150467.1 hypothetical protein	TAT286TAA	Y286*	166
26525	A -> T	39	1	2.5641	LSDV033	TAT286AAT	Y286N	164
26525	A -> T	39	1	2.5641	NP_150467.1 hypothetical protein	TAT286AAT	Y286N	164
26602	A -> T	40	1	2.5	LSDV033	TTT260TAT	F260Y	122
26602	A -> T	40	1	2.5	NP_150467.1 hypothetical protein	TTT260TAT	F260Y	122
26713	A -> T	44	1	2.27273	LSDV033	TTT223TAT	F223Y	257
26713	A -> T	44	1	2.27273	NP_150467.1 hypothetical protein	TTT223TAT	F223Y	257
26716	G -> T	43	1	2.32558	LSDV033	ACA222AAA	T222K	251
26716	G -> T	43	1	2.32558	NP_150467.1 hypothetical protein	ACA222AAA	T222K	251
26773	G -> T	35	1	2.85714	LSDV033	TCT203TAT	S203Y	203
26773	G -> T	35	1	2.85714	NP_150467.1 hypothetical protein	TCT203TAT	S203Y	203
26813	C -> A	35	1	2.85714	LSDV033	GGA190TGA	G190*	174
26813	C -> A	35	1	2.85714	NP_150467.1 hypothetical protein	GGA190TGA	G190*	174
26830	T -> A	41	1	2.43902	LSDV033	GAT184GTT	D184V	179
26830	T -> A	41	1	2.43902	NP_150467.1 hypothetical protein	GAT184GTT	D184V	179
26847	T -> G	48	1	2.08333	LSDV033	GAA178GAC	E178D	198
26847	T -> G	48	1	2.08333	NP_150467.1 hypothetical protein	GAA178GAC	E178D	198
26858	G -> T	47	1	2.12766	LSDV033	CAA175AAA	Q175K	203
26858	G -> T	47	1	2.12766	NP_150467.1 hypothetical protein	CAA175AAA	Q175K	203
26954	C -> A	50	1	2	LSDV033	GAA143TAA	E143*	247
26954	C -> A	50	1	2	NP_150467.1 hypothetical protein	GAA143TAA	E143*	247
27114	T -> G	36	1	2.77778	LSDV033	GAA89GAC	E89D	155
27114	T -> G	36	1	2.77778	NP_150467.1 hypothetical protein	GAA89GAC	E89D	155
27118	C -> A	37	1	2.7027	LSDV033	AGA88ATA	R88I	178
27118	C -> A	37	1	2.7027	NP_150467.1 hypothetical protein	AGA88ATA	R88I	178
27149	C -> A	46	1	2.17391	LSDV033	GTT78TTT	V78F	217
27149	C -> A	46	1	2.17391	NP_150467.1 hypothetical protein	GTT78TTT	V78F	217
27224	T -> C	48	1	2.08333	LSDV033	ATA53GTA	I53V	250
27224	T -> C	48	1	2.08333	NP_150467.1 hypothetical protein	ATA53GTA	I53V	250
27242	G -> C	48	1	2.08333	LSDV033	CAA47GAA	Q47E	247
27242	G -> C	48	1	2.08333	NP_150467.1 hypothetical protein	CAA47GAA	Q47E	247
27317	C -> A	39	1	2.5641	LSDV033	GAA22TAA	E22*	200
27317	C -> A	39	1	2.5641	NP_150467.1 hypothetical protein	GAA22TAA	E22*	200
27360	C -> A	45	1	2.22222	LSDV033	CCG7CCT	P7P	240
27360	C -> A	45	1	2.22222	NP_150467.1 hypothetical protein	CCG7CCT	P7P	240
27500	G -> T	35	1	2.85714	LSDV034	AGC142AGA	S142R	240
27500	G -> T	35	1	2.85714	NP_150468.1 double-strand RNA-binding protein	AGC142AGA	S142R	240
27550	T -> G	44	1	2.27273	LSDV034	AGT126CGT	S126R	250
27550	T -> G	44	1	2.27273	NP_150468.1 double-strand RNA-binding protein	AGT126CGT	S126R	250
27576	G -> T	49	1	2.04082	LSDV034	TCT117TAT	S117Y	270
27576	G -> T	49	1	2.04082	NP_150468.1 double-strand RNA-binding protein	TCT117TAT	S117Y	270
27702	T -> G	39	1	2.5641	LSDV034	GAC75GCC	D75A	232
27702	T -> G	39	1	2.5641	NP_150468.1 double-strand RNA-binding protein	GAC75GCC	D75A	232
27725	T -> A	39	1	2.5641	LSDV034	AAA67AAT	K67N	229
27725	T -> A	39	1	2.5641	NP_150468.1 double-strand RNA-binding protein	AAA67AAT	K67N	229
27814	C -> A	41	1	2.43902	LSDV034	GAA38TAA	E38*	234
27814	C -> A	41	1	2.43902	NP_150468.1 double-strand RNA-binding protein	GAA38TAA	E38*	234
27821	T -> A	45	1	2.22222	LSDV034	CTA35CTT	L35L	238
27821	T -> A	45	1	2.22222	NP_150468.1 double-strand RNA-binding protein	CTA35CTT	L35L	238
27900	G -> T	47	1	2.12766	LSDV034	TCG9TAG	S9*	254
27900	G -> T	47	1	2.12766	NP_150468.1 double-strand RNA-binding protein	TCG9TAG	S9*	254
27903	T -> A	47	1	2.12766	LSDV034	GAT8GTT	D8V	265
27903	T -> A	47	1	2.12766	NP_150468.1 double-strand RNA-binding protein	GAT8GTT	D8V	265
27904	C -> A	46	1	2.17391	LSDV034	GAT8TAT	D8Y	258
27904	C -> A	46	1	2.17391	NP_150468.1 double-strand RNA-binding protein	GAT8TAT	D8Y	258
27909	T -> A	50	1	2	LSDV034	GAA6GTA	E6V	271
27909	T -> A	50	1	2	NP_150468.1 double-strand RNA-binding protein	GAA6GTA	E6V	271
27916	A -> T	54	1	1.85185	LSDV034	TGT4AGT	C4S	307
27916	A -> T	54	1	1.85185	NP_150468.1 double-strand RNA-binding protein	TGT4AGT	C4S	307
27994	C -> A	45	1	2.22222	LSDV036	GAA200TAA	E200*	270
27994	C -> A	45	1	2.22222	NP_150469.1 RNA polymerase subunit	GAA200TAA	E200*	270
28059	G -> T	37	1	2.7027	LSDV036	CCA178CAA	P178Q	178
28059	G -> T	37	1	2.7027	NP_150469.1 RNA polymerase subunit	CCA178CAA	P178Q	178
28139	C -> A	35	1	2.85714	LSDV036	AAG151AAT	K151N	175
28139	C -> A	35	1	2.85714	NP_150469.1 RNA polymerase subunit	AAG151AAT	K151N	175
28153	C -> T	38	1	2.63158	LSDV036	GTT147ATT	V147I	184
28153	C -> T	38	1	2.63158	NP_150469.1 RNA polymerase subunit	GTT147ATT	V147I	184
28284	A -> G	35	1	2.85714	LSDV036	CTT103CCT	L103P	175
28284	A -> G	35	1	2.85714	NP_150469.1 RNA polymerase subunit	CTT103CCT	L103P	175
28300	G -> A	41	41	100	LSDV036	CCT98TCT	P98S	183
28300	G -> A	41	41	100	NP_150469.1 RNA polymerase subunit	CCT98TCT	P98S	183
28479	A -> C	31	1	3.22581	LSDV036	TTA38TGA	L38*	177
28479	A -> C	31	1	3.22581	NP_150469.1 RNA polymerase subunit	TTA38TGA	L38*	177
28533	A -> C	33	1	3.0303	LSDV036	ATA20AGA	I20R	133
28533	A -> C	33	1	3.0303	NP_150469.1 RNA polymerase subunit	ATA20AGA	I20R	133
28551	G -> T	36	36	100	LSDV036	ACC14AAC	T14N	135
28551	G -> T	36	36	100	NP_150469.1 RNA polymerase subunit	ACC14AAC	T14N	135
28653	G -> A	43	43	100	LSDV035	GAT22AAT	D22N	239
28653	G -> A	43	43	100	NP_150470.1 Hypothetical protein	GAT22AAT	D22N	239
28726	G -> T	30	1	3.33333	LSDV035	TGT46TTT	C46F	166
28726	G -> T	30	1	3.33333	NP_150470.1 Hypothetical protein	TGT46TTT	C46F	166
28978	T -> C	46	46	100	LSDV035	TTT130TCT	F130S	221
28978	T -> C	46	46	100	NP_150470.1 Hypothetical protein	TTT130TCT	F130S	221
29199	A -> T	31	1	3.22581	LSDV035	ATG204TTG	M204L	157
29199	A -> T	31	1	3.22581	NP_150470.1 Hypothetical protein	ATG204TTG	M204L	157
29221	A -> T	32	1	3.125	LSDV035	AAG211ATG	K211M	154
29221	A -> T	32	1	3.125	NP_150470.1 Hypothetical protein	AAG211ATG	K211M	154
29297	A -> T	38	1	2.63158	LSDV035	TTA236TTT	L236F	178
29297	A -> T	38	1	2.63158	NP_150470.1 Hypothetical protein	TTA236TTT	L236F	178
29334	T -> A	37	1	2.7027	LSDV035	TAC249AAC	Y249N	145
29334	T -> A	37	1	2.7027	NP_150470.1 Hypothetical protein	TAC249AAC	Y249N	145
29353	T -> A	39	1	2.5641	LSDV035	ATA255AAA	I255K	133
29353	T -> A	39	1	2.5641	NP_150470.1 Hypothetical protein	ATA255AAA	I255K	133
29398	G -> T	46	1	2.17391	LSDV035	AGC270ATC	S270I	175
29398	G -> T	46	1	2.17391	NP_150470.1 Hypothetical protein	AGC270ATC	S270I	175
29463	T -> G	47	1	2.12766	LSDV035	TAT292GAT	Y292D	237
29463	T -> G	47	1	2.12766	NP_150470.1 Hypothetical protein	TAT292GAT	Y292D	237
29477	C -> A	46	1	2.17391	LSDV035	TAC296TAA	Y296*	245
29477	C -> A	46	1	2.17391	NP_150470.1 Hypothetical protein	TAC296TAA	Y296*	245
29479	T -> C	46	46	100	LSDV035	GTA297GCA	V297A	244
29479	T -> C	46	46	100	NP_150470.1 Hypothetical protein	GTA297GCA	V297A	244
29488	T -> A	48	1	2.08333	LSDV035	TTT300TAT	F300Y	247
29488	T -> A	48	1	2.08333	NP_150470.1 Hypothetical protein	TTT300TAT	F300Y	247
29553	T -> A	51	1	1.96078	LSDV035	TTT322ATT	F322I	263
29553	T -> A	51	1	1.96078	NP_150470.1 Hypothetical protein	TTT322ATT	F322I	263
29704	C -> A	35	1	2.85714	LSDV035	GCG372GAG	A372E	171
29704	C -> A	35	1	2.85714	NP_150470.1 Hypothetical protein	GCG372GAG	A372E	171
29715	A -> T	38	1	2.63158	LSDV035	ACT376TCT	T376S	172
29715	A -> T	38	1	2.63158	NP_150470.1 Hypothetical protein	ACT376TCT	T376S	172
29722	A -> T	38	1	2.63158	LSDV035	AAC378ATC	N378I	167
29722	A -> T	38	1	2.63158	NP_150470.1 Hypothetical protein	AAC378ATC	N378I	167
29723	C -> A	39	1	2.5641	LSDV035	AAC378AAA	N378K	171
29723	C -> A	39	1	2.5641	NP_150470.1 Hypothetical protein	AAC378AAA	N378K	171
29760	A -> T	40	1	2.5	LSDV035	AAT391TAT	N391Y	171
29760	A -> T	40	1	2.5	NP_150470.1 Hypothetical protein	AAT391TAT	N391Y	171
29766	G -> T	38	1	2.63158	LSDV035	GAT393TAT	D393Y	167
29766	G -> T	38	1	2.63158	NP_150470.1 Hypothetical protein	GAT393TAT	D393Y	167
29769	A -> T	40	1	2.5	LSDV035	ACT394TCT	T394S	172
29769	A -> T	40	1	2.5	NP_150470.1 Hypothetical protein	ACT394TCT	T394S	172
29777	G -> A	43	43	100	LSDV035	TTG396TTA	L396L	192
29777	G -> A	43	43	100	NP_150470.1 Hypothetical protein	TTG396TTA	L396L	192
29785	C -> A	45	1	2.22222	LSDV035	GCA399GAA	A399E	195
29785	C -> A	45	1	2.22222	NP_150470.1 Hypothetical protein	GCA399GAA	A399E	195
29791	A -> G	46	1	2.17391	LSDV035	AAC401AGC	N401S	202
29791	A -> G	46	1	2.17391	NP_150470.1 Hypothetical protein	AAC401AGC	N401S	202
29812	T -> A	48	1	2.08333	LSDV037	GAT2GAA	D2E	218
29812	T -> A	48	1	2.08333	NP_150471.1 Hypothetical protein	GAT2GAA	D2E	218
29830	T -> A	48	1	2.08333	LSDV037	TAT8TAA	Y8*	224
29830	T -> A	48	1	2.08333	NP_150471.1 Hypothetical protein	TAT8TAA	Y8*	224
29883	C -> A	44	1	2.27273	LSDV037	ACA26AAA	T26K	196
29883	C -> A	44	1	2.27273	NP_150471.1 Hypothetical protein	ACA26AAA	T26K	196
29889	T -> A	41	1	2.43902	LSDV037	ATA28AAA	I28K	190
29889	T -> A	41	1	2.43902	NP_150471.1 Hypothetical protein	ATA28AAA	I28K	190
29954	G -> T	33	1	3.0303	LSDV037	GTT50TTT	V50F	163
29954	G -> T	33	1	3.0303	NP_150471.1 Hypothetical protein	GTT50TTT	V50F	163
29963	A -> T	32	1	3.125	LSDV037	AAA53TAA	K53*	159
29963	A -> T	32	1	3.125	NP_150471.1 Hypothetical protein	AAA53TAA	K53*	159
30119	A -> C	48	1	2.08333	LSDV037	AGA105CGA	R105R	269
30119	A -> C	48	1	2.08333	NP_150471.1 Hypothetical protein	AGA105CGA	R105R	269
30237	T -> C	40	1	2.5	LSDV037	TTA144TCA	L144S	185
30237	T -> C	40	1	2.5	NP_150471.1 Hypothetical protein	TTA144TCA	L144S	185
30392	T -> A	27	1	3.7037	LSDV037	TTT196ATT	F196I	114
30392	T -> A	27	1	3.7037	NP_150471.1 Hypothetical protein	TTT196ATT	F196I	114
30430	T -> A	20	1	5	LSDV037	AGT208AGA	S208R	143
30430	T -> A	20	1	5	NP_150471.1 Hypothetical protein	AGT208AGA	S208R	143
30450	G -> T	17	1	5.88235	LSDV037	AGT215ATT	S215I	152
30450	G -> T	17	1	5.88235	NP_150471.1 Hypothetical protein	AGT215ATT	S215I	152
30452	G -> T	18	1	5.55556	LSDV037	GAT216TAT	D216Y	159
30452	G -> T	18	1	5.55556	NP_150471.1 Hypothetical protein	GAT216TAT	D216Y	159
30473	G -> T	20	1	5	LSDV037	GAG223TAG	E223*	177
30473	G -> T	20	1	5	NP_150471.1 Hypothetical protein	GAG223TAG	E223*	177
30485	G -> T	24	1	4.16667	LSDV037	GGG227TGG	G227W	177
30485	G -> T	24	1	4.16667	NP_150471.1 Hypothetical protein	GGG227TGG	G227W	177
30563	G -> T	35	2	5.71429	LSDV037	GAA253TAA	E253*	146
30563	G -> T	35	2	5.71429	NP_150471.1 Hypothetical protein	GAA253TAA	E253*	146
30577	T -> A	36	1	2.77778	LSDV037	GAT257GAA	D257E	153
30577	T -> A	36	1	2.77778	NP_150471.1 Hypothetical protein	GAT257GAA	D257E	153
30595	C -> A	42	1	2.38095	LSDV037	ATC263ATA	I263I	160
30595	C -> A	42	1	2.38095	NP_150471.1 Hypothetical protein	ATC263ATA	I263I	160
30596	T -> A	42	1	2.38095	LSDV037	TAT264AAT	Y264N	159
30596	T -> A	42	1	2.38095	NP_150471.1 Hypothetical protein	TAT264AAT	Y264N	159
30611	C -> A	42	1	2.38095	LSDV037	CAA269AAA	Q269K	165
30611	C -> A	42	1	2.38095	NP_150471.1 Hypothetical protein	CAA269AAA	Q269K	165
30634	G -> T	39	1	2.5641	LSDV037	ATG276ATT	M276I	165
30634	G -> T	39	1	2.5641	NP_150471.1 Hypothetical protein	ATG276ATT	M276I	165
30642	T -> A	40	1	2.5	LSDV037	TTA279TAA	L279*	164
30642	T -> A	40	1	2.5	NP_150471.1 Hypothetical protein	TTA279TAA	L279*	164
30644	G -> T	40	1	2.5	LSDV037	GTT280TTT	V280F	166
30644	G -> T	40	1	2.5	NP_150471.1 Hypothetical protein	GTT280TTT	V280F	166
30694	A -> T	42	1	2.38095	LSDV037	ATA296ATT	I296I	145
30694	A -> T	42	1	2.38095	NP_150471.1 Hypothetical protein	ATA296ATT	I296I	145
30756	A -> T	37	1	2.7027	LSDV037	AAA317ATA	K317I	217
30756	A -> T	37	1	2.7027	NP_150471.1 Hypothetical protein	AAA317ATA	K317I	217
30768	G -> T	37	1	2.7027	LSDV037	GGT321GTT	G321V	232
30768	G -> T	37	1	2.7027	NP_150471.1 Hypothetical protein	GGT321GTT	G321V	232
30779	G -> T	37	1	2.7027	LSDV037	GAA325TAA	E325*	241
30779	G -> T	37	1	2.7027	NP_150471.1 Hypothetical protein	GAA325TAA	E325*	241
30810	G -> T	37	1	2.7027	LSDV037	AGT335ATT	S335I	240
30810	G -> T	37	1	2.7027	NP_150471.1 Hypothetical protein	AGT335ATT	S335I	240
30812	G -> A	36	1	2.77778	LSDV037	GCA336ACA	A336T	235
30812	G -> A	36	1	2.77778	NP_150471.1 Hypothetical protein	GCA336ACA	A336T	235
30826	C -> A	35	1	2.85714	LSDV037	AAC340AAA	N340K	204
30826	C -> A	35	1	2.85714	NP_150471.1 Hypothetical protein	AAC340AAA	N340K	204
30830	G -> T	32	1	3.125	LSDV037	GAT342TAT	D342Y	188
30830	G -> T	32	1	3.125	NP_150471.1 Hypothetical protein	GAT342TAT	D342Y	188
30913	A -> G	37	1	2.7027	LSDV037	GAA369GAG	E369E	203
30913	A -> G	37	1	2.7027	NP_150471.1 Hypothetical protein	GAA369GAG	E369E	203
30975	A -> T	38	1	2.63158	LSDV037	GAA390GTA	E390V	232
30975	A -> T	38	1	2.63158	NP_150471.1 Hypothetical protein	GAA390GTA	E390V	232
30984	A -> T	34	1	2.94118	LSDV037	GAA393GTA	E393V	236
30984	A -> T	34	1	2.94118	NP_150471.1 Hypothetical protein	GAA393GTA	E393V	236
31226	C -> A	31	1	3.22581	LSDV037	CCA474ACA	P474T	183
31226	C -> A	31	1	3.22581	NP_150471.1 Hypothetical protein	CCA474ACA	P474T	183
31436	G -> T	42	1	2.38095	LSDV037	GAA544TAA	E544*	258
31436	G -> T	42	1	2.38095	NP_150471.1 Hypothetical protein	GAA544TAA	E544*	258
31465	T -> G	30	1	3.33333	LSDV037	GAT553GAG	D553E	180
31465	T -> G	30	1	3.33333	NP_150471.1 Hypothetical protein	GAT553GAG	D553E	180
31470	A -> T	23	1	4.34783	LSDV037	AAG555ATG	K555M	180
31470	A -> T	23	1	4.34783	NP_150471.1 Hypothetical protein	AAG555ATG	K555M	180
31497	G -> T	29	1	3.44828	LSDV037	GGA564GTA	G564V	153
31497	G -> T	29	1	3.44828	NP_150471.1 Hypothetical protein	GGA564GTA	G564V	153
31525	C -> A	20	1	5	LSDV038	GAC4GAA	D4E	133
31525	C -> A	20	1	5	NP_150472.1 hypothetical protein	GAC4GAA	D4E	133
31555	C -> A	28	1	3.57143	LSDV038	GAC14GAA	D14E	172
31555	C -> A	28	1	3.57143	NP_150472.1 hypothetical protein	GAC14GAA	D14E	172
31757	A -> C	33	1	3.0303	LSDV038	ATA82CTA	I82L	189
31757	A -> C	33	1	3.0303	NP_150472.1 hypothetical protein	ATA82CTA	I82L	189
31758	T -> A	33	1	3.0303	LSDV038	ATA82AAA	I82K	190
31758	T -> A	33	1	3.0303	NP_150472.1 hypothetical protein	ATA82AAA	I82K	190
31765	A -> C	33	1	3.0303	LSDV038	CCA84CCC	P84P	186
31765	A -> C	33	1	3.0303	NP_150472.1 hypothetical protein	CCA84CCC	P84P	186
31774	A -> C	35	1	2.85714	LSDV038	GAA87GAC	E87D	191
31774	A -> C	35	1	2.85714	NP_150472.1 hypothetical protein	GAA87GAC	E87D	191
31777	A -> C	35	1	2.85714	LSDV038	AAA88AAC	K88N	196
31777	A -> C	35	1	2.85714	NP_150472.1 hypothetical protein	AAA88AAC	K88N	196
31789	A -> G	33	1	3.0303	LSDV038	GAA92GAG	E92E	188
31789	A -> G	33	1	3.0303	NP_150472.1 hypothetical protein	GAA92GAG	E92E	188
31799	A -> C	33	1	3.0303	LSDV038	AGA96CGA	R96R	189
31799	A -> C	33	1	3.0303	NP_150472.1 hypothetical protein	AGA96CGA	R96R	189
31820	T -> A	34	1	2.94118	LSDV038	TAT103AAT	Y103N	197
31820	T -> A	34	1	2.94118	NP_150472.1 hypothetical protein	TAT103AAT	Y103N	197
31854	C -> A	26	1	3.84615	LSDV038	CCA114CAA	P114Q	165
31854	C -> A	26	1	3.84615	NP_150472.1 hypothetical protein	CCA114CAA	P114Q	165
31867	C -> A	28	1	3.57143	LSDV038	TTC118TTA	F118L	154
31867	C -> A	28	1	3.57143	NP_150472.1 hypothetical protein	TTC118TTA	F118L	154
31872	C -> A	30	1	3.33333	LSDV038	TCA120TAA	S120*	150
31872	C -> A	30	1	3.33333	NP_150472.1 hypothetical protein	TCA120TAA	S120*	150
31875	T -> C	30	1	3.33333	LSDV038	TTT121TCT	F121S	149
31875	T -> C	30	1	3.33333	NP_150472.1 hypothetical protein	TTT121TCT	F121S	149
31878	T -> A	34	1	2.94118	LSDV038	TTA122TAA	L122*	150
31878	T -> A	34	1	2.94118	NP_150472.1 hypothetical protein	TTA122TAA	L122*	150
31886	A -> C	33	1	3.0303	LSDV038	ACA125CCA	T125P	140
31886	A -> C	33	1	3.0303	NP_150472.1 hypothetical protein	ACA125CCA	T125P	140
31890	C -> A	33	1	3.0303	LSDV038	TCT126TAT	S126Y	139
31890	C -> A	33	1	3.0303	NP_150472.1 hypothetical protein	TCT126TAT	S126Y	139
31904	A -> G	36	1	2.77778	LSDV038	AAT131GAT	N131D	132
31904	A -> G	36	1	2.77778	NP_150472.1 hypothetical protein	AAT131GAT	N131D	132
32125	T -> C	31	31	100	LSDV038	GGT204GGC	G204G	199
32125	T -> C	31	31	100	NP_150472.1 hypothetical protein	GGT204GGC	G204G	199
32172	T -> C	30	1	3.33333	LSDV038	CTT220CCT	L220P	185
32172	T -> C	30	1	3.33333	NP_150472.1 hypothetical protein	CTT220CCT	L220P	185
32173	T -> A	30	1	3.33333	LSDV038	CTT220CTA	L220L	186
32173	T -> A	30	1	3.33333	NP_150472.1 hypothetical protein	CTT220CTA	L220L	186
32343	T -> C	38	1	2.63158	LSDV039	ATG1001GTG	M1001V	203
32343	T -> C	38	1	2.63158	NP_150473.1 DNA polymerase	ATG1001GTG	M1001V	203
32471	A -> C	36	2	5.55556	LSDV039	ATT958AGT	I958S	203
32471	A -> C	36	2	5.55556	NP_150473.1 DNA polymerase	ATT958AGT	I958S	203
32474	C -> A	37	1	2.7027	LSDV039	AGA957ATA	R957I	200
32474	C -> A	37	1	2.7027	NP_150473.1 DNA polymerase	AGA957ATA	R957I	200
32499	ATTTTTTTT -> ATTTTTTTTT	0	4	2.09424	LSDV039	C---AA946CA--AA	XX946XX	191
32499	ATTTTTTTT -> ATTTTTTTTT	0	4	2.09424	NP_150473.1 DNA polymerase	C---AA946CA--AA	XX946XX	191
32559	T -> A	39	1	2.5641	LSDV039	ATA929TTA	I929L	183
32559	T -> A	39	1	2.5641	NP_150473.1 DNA polymerase	ATA929TTA	I929L	183
32633	T -> A	40	1	2.5	LSDV039	AAT904ATT	N904I	194
32633	T -> A	40	1	2.5	NP_150473.1 DNA polymerase	AAT904ATT	N904I	194
32640	G -> T	34	1	2.94118	LSDV039	CAT902AAT	H902N	178
32640	G -> T	34	1	2.94118	NP_150473.1 DNA polymerase	CAT902AAT	H902N	178
32643	G -> T	34	1	2.94118	LSDV039	CAT901AAT	H901N	182
32643	G -> T	34	1	2.94118	NP_150473.1 DNA polymerase	CAT901AAT	H901N	182
32648	C -> A	34	1	2.94118	LSDV039	AGA899ATA	R899I	183
32648	C -> A	34	1	2.94118	NP_150473.1 DNA polymerase	AGA899ATA	R899I	183
32656	T -> A	33	1	3.0303	LSDV039	CTA896CTT	L896L	182
32656	T -> A	33	1	3.0303	NP_150473.1 DNA polymerase	CTA896CTT	L896L	182
32658	G -> T	33	1	3.0303	LSDV039	CTA896ATA	L896I	186
32658	G -> T	33	1	3.0303	NP_150473.1 DNA polymerase	CTA896ATA	L896I	186
32671	T -> A	37	1	2.7027	LSDV039	CCA891CCT	P891P	200
32671	T -> A	37	1	2.7027	NP_150473.1 DNA polymerase	CCA891CCT	P891P	200
32672	G -> T	37	1	2.7027	LSDV039	CCA891CAA	P891Q	195
32672	G -> T	37	1	2.7027	NP_150473.1 DNA polymerase	CCA891CAA	P891Q	195
32737	T -> A	33	1	3.0303	LSDV039	GTA869GTT	V869V	209
32737	T -> A	33	1	3.0303	NP_150473.1 DNA polymerase	GTA869GTT	V869V	209
32792	T -> A	27	1	3.7037	LSDV039	TAC851TTC	Y851F	186
32792	T -> A	27	1	3.7037	NP_150473.1 DNA polymerase	TAC851TTC	Y851F	186
32928	G -> T	34	1	2.94118	LSDV039	CAA806AAA	Q806K	163
32928	G -> T	34	1	2.94118	NP_150473.1 DNA polymerase	CAA806AAA	Q806K	163
32942	T -> A	34	1	2.94118	LSDV039	AAA801ATA	K801I	195
32942	T -> A	34	1	2.94118	NP_150473.1 DNA polymerase	AAA801ATA	K801I	195
32994	T -> A	51	1	1.96078	LSDV039	AAT784TAT	N784Y	337
32994	T -> A	51	1	1.96078	NP_150473.1 DNA polymerase	AAT784TAT	N784Y	337
33043	A -> T	43	1	2.32558	LSDV039	AAT767AAA	N767K	241
33043	A -> T	43	1	2.32558	NP_150473.1 DNA polymerase	AAT767AAA	N767K	241
33133	A -> T	31	1	3.22581	LSDV039	AAT737AAA	N737K	201
33133	A -> T	31	1	3.22581	NP_150473.1 DNA polymerase	AAT737AAA	N737K	201
33159	C -> A	33	1	3.0303	LSDV039	GAA729TAA	E729*	225
33159	C -> A	33	1	3.0303	NP_150473.1 DNA polymerase	GAA729TAA	E729*	225
33219	C -> A	30	1	3.33333	LSDV039	GGA709TGA	G709*	206
33219	C -> A	30	1	3.33333	NP_150473.1 DNA polymerase	GGA709TGA	G709*	206
33378	A -> T	32	1	3.125	LSDV039	TCT656ACT	S656T	201
33378	A -> T	32	1	3.125	NP_150473.1 DNA polymerase	TCT656ACT	S656T	201
33380	T -> G	31	1	3.22581	LSDV039	AAA655ACA	K655T	205
33380	T -> G	31	1	3.22581	NP_150473.1 DNA polymerase	AAA655ACA	K655T	205
33403	T -> G	36	1	2.77778	LSDV039	AAA647AAC	K647N	238
33403	T -> G	36	1	2.77778	NP_150473.1 DNA polymerase	AAA647AAC	K647N	238
33533	A -> G	25	1	4	LSDV039	ATC604ACC	I604T	182
33533	A -> G	25	1	4	NP_150473.1 DNA polymerase	ATC604ACC	I604T	182
33757	ATTTTTTTTTT -> ATTTTTTTTTTT	0	7	2.99145	LSDV039	G---AA526GA--AA	XX526XX	234
33757	ATTTTTTTTTT -> ATTTTTTTTTTT	0	7	2.99145	NP_150473.1 DNA polymerase	G---AA526GA--AA	XX526XX	234
33837	C -> A	30	1	3.33333	LSDV039	GCT503TCT	A503S	143
33837	C -> A	30	1	3.33333	NP_150473.1 DNA polymerase	GCT503TCT	A503S	143
33920	C -> A	36	1	2.77778	LSDV039	TGG475TTG	W475L	232
33920	C -> A	36	1	2.77778	NP_150473.1 DNA polymerase	TGG475TTG	W475L	232
33952	A -> C	39	1	2.5641	LSDV039	TGT464TGG	C464W	214
33952	A -> C	39	1	2.5641	NP_150473.1 DNA polymerase	TGT464TGG	C464W	214
34084	G -> T	47	1	2.12766	LSDV039	AAC420AAA	N420K	232
34084	G -> T	47	1	2.12766	NP_150473.1 DNA polymerase	AAC420AAA	N420K	232
34091	A -> T	48	1	2.08333	LSDV039	ATT418AAT	I418N	232
34091	A -> T	48	1	2.08333	NP_150473.1 DNA polymerase	ATT418AAT	I418N	232
34121	G -> T	45	1	2.22222	LSDV039	TCA408TAA	S408*	228
34121	G -> T	45	1	2.22222	NP_150473.1 DNA polymerase	TCA408TAA	S408*	228
34152	C -> A	44	1	2.27273	LSDV039	GTA398TTA	V398L	211
34152	C -> A	44	1	2.27273	NP_150473.1 DNA polymerase	GTA398TTA	V398L	211
34158	T -> A	46	1	2.17391	LSDV039	ACT396TCT	T396S	191
34158	T -> A	46	1	2.17391	NP_150473.1 DNA polymerase	ACT396TCT	T396S	191
34168	C -> A	49	1	2.04082	LSDV039	GGG392GGT	G392G	195
34168	C -> A	49	1	2.04082	NP_150473.1 DNA polymerase	GGG392GGT	G392G	195
34228	A -> G	46	46	100	LSDV039	GGT372GGC	G372G	235
34228	A -> G	46	46	100	NP_150473.1 DNA polymerase	GGT372GGC	G372G	235
34254	T -> G	53	1	1.88679	LSDV039	AAC364CAC	N364H	279
34254	T -> G	53	1	1.88679	NP_150473.1 DNA polymerase	AAC364CAC	N364H	279
34257	C -> A	53	1	1.88679	LSDV039	GAA363TAA	E363*	282
34257	C -> A	53	1	1.88679	NP_150473.1 DNA polymerase	GAA363TAA	E363*	282
34259	C -> A	52	1	1.92308	LSDV039	AGT362ATT	S362I	283
34259	C -> A	52	1	1.92308	NP_150473.1 DNA polymerase	AGT362ATT	S362I	283
34260	T -> A	52	1	1.92308	LSDV039	AGT362TGT	S362C	283
34260	T -> A	52	1	1.92308	NP_150473.1 DNA polymerase	AGT362TGT	S362C	283
34299	T -> C	44	1	2.27273	LSDV039	ATA349GTA	I349V	288
34299	T -> C	44	1	2.27273	NP_150473.1 DNA polymerase	ATA349GTA	I349V	288
34324	T -> A	45	1	2.22222	LSDV039	AAA340AAT	K340N	279
34324	T -> A	45	1	2.22222	NP_150473.1 DNA polymerase	AAA340AAT	K340N	279
34368	T -> C	37	1	2.7027	LSDV039	ACA326GCA	T326A	180
34368	T -> C	37	1	2.7027	NP_150473.1 DNA polymerase	ACA326GCA	T326A	180
34408	A -> T	31	1	3.22581	LSDV039	GGT312GGA	G312G	149
34408	A -> T	31	1	3.22581	NP_150473.1 DNA polymerase	GGT312GGA	G312G	149
34434	A -> C	37	1	2.7027	LSDV039	TTG304GTG	L304V	178
34434	A -> C	37	1	2.7027	NP_150473.1 DNA polymerase	TTG304GTG	L304V	178
34476	C -> A	41	1	2.43902	LSDV039	GAT290TAT	D290Y	219
34476	C -> A	41	1	2.43902	NP_150473.1 DNA polymerase	GAT290TAT	D290Y	219
34496	T -> C	43	1	2.32558	LSDV039	AAA283AGA	K283R	223
34496	T -> C	43	1	2.32558	NP_150473.1 DNA polymerase	AAA283AGA	K283R	223
34518	A -> C	39	1	2.5641	LSDV039	TTA276GTA	L276V	234
34518	A -> C	39	1	2.5641	NP_150473.1 DNA polymerase	TTA276GTA	L276V	234
34565	A -> C	47	1	2.12766	LSDV039	GTA260GGA	V260G	272
34565	A -> C	47	1	2.12766	NP_150473.1 DNA polymerase	GTA260GGA	V260G	272
34666	A -> G	42	1	2.38095	LSDV039	TCT226TCC	S226S	239
34666	A -> G	42	1	2.38095	NP_150473.1 DNA polymerase	TCT226TCC	S226S	239
34767	G -> T	53	1	1.88679	LSDV039	CTA193ATA	L193I	279
34767	G -> T	53	1	1.88679	NP_150473.1 DNA polymerase	CTA193ATA	L193I	279
34834	C -> T	54	54	100	LSDV039	CAG170CAA	Q170Q	246
34834	C -> T	54	54	100	NP_150473.1 DNA polymerase	CAG170CAA	Q170Q	246
34852	G -> T	50	1	2	LSDV039	TTC164TTA	F164L	232
34852	G -> T	50	1	2	NP_150473.1 DNA polymerase	TTC164TTA	F164L	232
35038	C -> A	52	1	1.92308	LSDV039	GCG102GCT	A102A	232
35038	C -> A	52	1	1.92308	NP_150473.1 DNA polymerase	GCG102GCT	A102A	232
35040	C -> A	51	1	1.96078	LSDV039	GCG102TCG	A102S	238
35040	C -> A	51	1	1.96078	NP_150473.1 DNA polymerase	GCG102TCG	A102S	238
35048	A -> C	49	1	2.04082	LSDV039	ATT99AGT	I99S	248
35048	A -> C	49	1	2.04082	NP_150473.1 DNA polymerase	ATT99AGT	I99S	248
35067	C -> A	46	1	2.17391	LSDV039	GAA93TAA	E93*	248
35067	C -> A	46	1	2.17391	NP_150473.1 DNA polymerase	GAA93TAA	E93*	248
35094	T -> A	44	1	2.27273	LSDV039	ACA84TCA	T84S	249
35094	T -> A	44	1	2.27273	NP_150473.1 DNA polymerase	ACA84TCA	T84S	249
35136	C -> T	34	1	2.94118	LSDV039	GAA70AAA	E70K	212
35136	C -> T	34	1	2.94118	NP_150473.1 DNA polymerase	GAA70AAA	E70K	212
35233	G -> T	39	1	2.5641	LSDV039	TAC37TAA	Y37*	198
35233	G -> T	39	1	2.5641	NP_150473.1 DNA polymerase	TAC37TAA	Y37*	198
35257	G -> T	38	1	2.63158	LSDV039	ACC29ACA	T29T	218
35257	G -> T	38	1	2.63158	NP_150473.1 DNA polymerase	ACC29ACA	T29T	218
35297	C -> A	41	1	2.43902	LSDV039	AGG16ATG	R16M	257
35297	C -> A	41	1	2.43902	NP_150473.1 DNA polymerase	AGG16ATG	R16M	257
35317	G -> T	44	1	2.27273	LSDV039	TTC9TTA	F9L	254
35317	G -> T	44	1	2.27273	NP_150473.1 DNA polymerase	TTC9TTA	F9L	254
35335	T -> A	43	1	2.32558	LSDV039	ATA3ATT	I3I	241
35335	T -> A	43	1	2.32558	NP_150473.1 DNA polymerase	ATA3ATT	I3I	241
35339	T -> A	49	1	2.04082	LSDV039	GAA2GTA	E2V	264
35339	T -> A	49	1	2.04082	NP_150473.1 DNA polymerase	GAA2GTA	E2V	264
35389	C -> A	32	1	3.125	LSDV040	CAC5AAC	H5N	194
35389	C -> A	32	1	3.125	NP_150474.1 sulfhydryl oxidase	CAC5AAC	H5N	194
35391	C -> A	33	1	3.0303	LSDV040	CAC5CAA	H5Q	187
35391	C -> A	33	1	3.0303	NP_150474.1 sulfhydryl oxidase	CAC5CAA	H5Q	187
35401	G -> T	35	1	2.85714	LSDV040	GCT9TCT	A9S	187
35401	G -> T	35	1	2.85714	NP_150474.1 sulfhydryl oxidase	GCT9TCT	A9S	187
35425	G -> T	37	1	2.7027	LSDV040	GTT17TTT	V17F	206
35425	G -> T	37	1	2.7027	NP_150474.1 sulfhydryl oxidase	GTT17TTT	V17F	206
35431	A -> C	37	1	2.7027	LSDV040	ACA19CCA	T19P	210
35431	A -> C	37	1	2.7027	NP_150474.1 sulfhydryl oxidase	ACA19CCA	T19P	210
35446	C -> A	37	1	2.7027	LSDV040	CAT24AAT	H24N	207
35446	C -> A	37	1	2.7027	NP_150474.1 sulfhydryl oxidase	CAT24AAT	H24N	207
35459	A -> T	32	1	3.125	LSDV040	GAA28GTA	E28V	185
35459	A -> T	32	1	3.125	NP_150474.1 sulfhydryl oxidase	GAA28GTA	E28V	185
35508	T -> G	24	1	4.16667	LSDV040	CCT44CCG	P44P	118
35508	T -> G	24	1	4.16667	NP_150474.1 sulfhydryl oxidase	CCT44CCG	P44P	118
35516	G -> A	30	1	3.33333	LSDV040	AGG47AAG	R47K	131
35516	G -> A	30	1	3.33333	NP_150474.1 sulfhydryl oxidase	AGG47AAG	R47K	131
35582	A -> T	49	1	2.04082	LSDV040	TAC69TTC	Y69F	222
35582	A -> T	49	1	2.04082	NP_150474.1 sulfhydryl oxidase	TAC69TTC	Y69F	222
35583	CTTTTTTTTT -> CTTTTTTTT	0	5	2.25225	LSDV040	TTT72TT-	F72X	222
35583	CTTTTTTTTT -> CTTTTTTTT	0	5	2.25225	NP_150474.1 sulfhydryl oxidase	TTT72TT-	F72X	222
35594	T -> A	48	1	2.08333	LSDV040	ATT73AAT	I73N	229
35594	T -> A	48	1	2.08333	NP_150474.1 sulfhydryl oxidase	ATT73AAT	I73N	229
35597	G -> T	49	1	2.04082	LSDV040	AGT74ATT	S74I	224
35597	G -> T	49	1	2.04082	NP_150474.1 sulfhydryl oxidase	AGT74ATT	S74I	224
35614	G -> T	46	1	2.17391	LSDV040	GCA80TCA	A80S	225
35614	G -> T	46	1	2.17391	NP_150474.1 sulfhydryl oxidase	GCA80TCA	A80S	225
35671	T -> A	43	1	2.32558	LSDV041	AAG128ATG	K128M	184
35671	T -> A	43	1	2.32558	NP_150475.1 putative virion core protein	AAG128ATG	K128M	184
35722	T -> C	40	1	2.5	LSDV041	CAC111CGC	H111R	153
35722	T -> C	40	1	2.5	NP_150475.1 putative virion core protein	CAC111CGC	H111R	153
35794	T -> A	50	1	2	LSDV041	GAA87GTA	E87V	220
35794	T -> A	50	1	2	NP_150475.1 putative virion core protein	GAA87GTA	E87V	220
35816	C -> A	60	1	1.66667	LSDV041	GAA80TAA	E80*	281
35816	C -> A	60	1	1.66667	NP_150475.1 putative virion core protein	GAA80TAA	E80*	281
35818	T -> A	60	1	1.66667	LSDV041	AAT79ATT	N79I	275
35818	T -> A	60	1	1.66667	NP_150475.1 putative virion core protein	AAT79ATT	N79I	275
35870	G -> T	58	1	1.72414	LSDV041	CAA62AAA	Q62K	267
35870	G -> T	58	1	1.72414	NP_150475.1 putative virion core protein	CAA62AAA	Q62K	267
35873	G -> T	57	1	1.75439	LSDV041	CAT61AAT	H61N	268
35873	G -> T	57	1	1.75439	NP_150475.1 putative virion core protein	CAT61AAT	H61N	268
35919	T -> C	38	38	100	LSDV041	AAA45AAG	K45K	186
35919	T -> C	38	38	100	NP_150475.1 putative virion core protein	AAA45AAG	K45K	186
35938	G -> T	35	1	2.85714	LSDV041	ACT39AAT	T39N	181
35938	G -> T	35	1	2.85714	NP_150475.1 putative virion core protein	ACT39AAT	T39N	181
35986	G -> T	29	1	3.44828	LSDV041	ACC23AAC	T23N	185
35986	G -> T	29	1	3.44828	NP_150475.1 putative virion core protein	ACC23AAC	T23N	185
36015	G -> A	32	32	100	LSDV041	GGC13GGT	G13G	209
36015	G -> A	32	32	100	NP_150475.1 putative virion core protein	GGC13GGT	G13G	209
36018	G -> T	35	1	2.85714	LSDV041	TGC12TGA	C12*	219
36018	G -> T	35	1	2.85714	NP_150475.1 putative virion core protein	TGC12TGA	C12*	219
36045	T -> C	39	1	2.5641	LSDV041	TTA3TTG	L3L	250
36045	T -> C	39	1	2.5641	LSDV042	AGT684GGT	S684G	250
36045	T -> C	39	1	2.5641	NP_150475.1 putative virion core protein	TTA3TTG	L3L	250
36045	T -> C	39	1	2.5641	NP_150476.1 Hypothetical protein	AGT684GGT	S684G	250
36051	C -> A	38	1	2.63158	LSDV041	ATG1ATT	M1I	245
36051	C -> A	38	1	2.63158	LSDV042	GGA682TGA	G682*	245
36051	C -> A	38	1	2.63158	NP_150475.1 putative virion core protein	ATG1ATT	M1I	245
36051	C -> A	38	1	2.63158	NP_150476.1 Hypothetical protein	GGA682TGA	G682*	245
36083	T -> A	37	1	2.7027	LSDV042	AAA671ATA	K671I	237
36083	T -> A	37	1	2.7027	NP_150476.1 Hypothetical protein	AAA671ATA	K671I	237
36119	C -> A	36	1	2.77778	LSDV042	GGT659GTT	G659V	248
36119	C -> A	36	1	2.77778	NP_150476.1 Hypothetical protein	GGT659GTT	G659V	248
36192	A -> T	40	1	2.5	LSDV042	TCT635ACT	S635T	222
36192	A -> T	40	1	2.5	NP_150476.1 Hypothetical protein	TCT635ACT	S635T	222
36232	C -> A	55	1	1.81818	LSDV042	AAG621AAT	K621N	228
36232	C -> A	55	1	1.81818	NP_150476.1 Hypothetical protein	AAG621AAT	K621N	228
36314	A -> T	53	1	1.88679	LSDV042	ATT594AAT	I594N	278
36314	A -> T	53	1	1.88679	NP_150476.1 Hypothetical protein	ATT594AAT	I594N	278
36493	ATTTTTTTTT -> ATTTTTTT	0	2	1.43885	LSDV042	ACAAAA531AC--AA	TK531XX	139
36493	ATTTTTTTTT -> ATTTTTTT	0	2	1.43885	NP_150476.1 Hypothetical protein	ACAAAA531AC--AA	TK531XX	139
36493	ATTTTTTTTT -> ATTTTTTTTTT	0	2	1.43885	LSDV042	AC---A531ACA--A	XX531TX	139
36493	ATTTTTTTTT -> ATTTTTTTTTT	0	2	1.43885	NP_150476.1 Hypothetical protein	AC---A531ACA--A	XX531TX	139
36547	A -> T	23	1	4.34783	LSDV042	ATT516ATA	I516I	122
36547	A -> T	23	1	4.34783	NP_150476.1 Hypothetical protein	ATT516ATA	I516I	122
36617	T -> G	28	1	3.57143	LSDV042	GAT493GCT	D493A	185
36617	T -> G	28	1	3.57143	NP_150476.1 Hypothetical protein	GAT493GCT	D493A	185
36635	C -> A	41	1	2.43902	LSDV042	GGT487GTT	G487V	234
36635	C -> A	41	1	2.43902	NP_150476.1 Hypothetical protein	GGT487GTT	G487V	234
36733	T -> G	45	1	2.22222	LSDV042	ATA454ATC	I454I	212
36733	T -> G	45	1	2.22222	NP_150476.1 Hypothetical protein	ATA454ATC	I454I	212
36760	G -> A	43	2	4.65116	LSDV042	TGC445TGT	C445C	167
36760	G -> A	43	2	4.65116	NP_150476.1 Hypothetical protein	TGC445TGT	C445C	167
36827	C -> A	52	1	1.92308	LSDV042	AGT423ATT	S423I	250
36827	C -> A	52	1	1.92308	NP_150476.1 Hypothetical protein	AGT423ATT	S423I	250
36875	C -> A	58	1	1.72414	LSDV042	TGG407TTG	W407L	256
36875	C -> A	58	1	1.72414	NP_150476.1 Hypothetical protein	TGG407TTG	W407L	256
36980	A -> T	56	1	1.78571	LSDV042	TTT372TAT	F372Y	273
36980	A -> T	56	1	1.78571	NP_150476.1 Hypothetical protein	TTT372TAT	F372Y	273
36991	C -> A	57	1	1.75439	LSDV042	ACG368ACT	T368T	267
36991	C -> A	57	1	1.75439	NP_150476.1 Hypothetical protein	ACG368ACT	T368T	267
37013	G -> T	58	1	1.72414	LSDV042	TCA361TAA	S361*	255
37013	G -> T	58	1	1.72414	NP_150476.1 Hypothetical protein	TCA361TAA	S361*	255
37020	C -> A	49	1	2.04082	LSDV042	GAT359TAT	D359Y	235
37020	C -> A	49	1	2.04082	NP_150476.1 Hypothetical protein	GAT359TAT	D359Y	235
37060	G -> T	60	1	1.66667	LSDV042	GAC345GAA	D345E	209
37060	G -> T	60	1	1.66667	NP_150476.1 Hypothetical protein	GAC345GAA	D345E	209
37086	A -> T	67	1	1.49254	LSDV042	TCA337ACA	S337T	214
37086	A -> T	67	1	1.49254	NP_150476.1 Hypothetical protein	TCA337ACA	S337T	214
37139	A -> T	69	68	98.5507	LSDV042	ATT319AAT	I319N	282
37139	A -> T	69	68	98.5507	NP_150476.1 Hypothetical protein	ATT319AAT	I319N	282
37274	T -> A	40	1	2.5	LSDV042	AAA274ATA	K274I	195
37274	T -> A	40	1	2.5	NP_150476.1 Hypothetical protein	AAA274ATA	K274I	195
37279	T -> A	41	1	2.43902	LSDV042	GGA272GGT	G272G	212
37279	T -> A	41	1	2.43902	NP_150476.1 Hypothetical protein	GGA272GGT	G272G	212
37296	G -> T	36	1	2.77778	LSDV042	CTT267ATT	L267I	210
37296	G -> T	36	1	2.77778	NP_150476.1 Hypothetical protein	CTT267ATT	L267I	210
37299	C -> A	35	1	2.85714	LSDV042	GAA266TAA	E266*	209
37299	C -> A	35	1	2.85714	NP_150476.1 Hypothetical protein	GAA266TAA	E266*	209
37321	C -> A	39	1	2.5641	LSDV042	CTG258CTT	L258L	209
37321	C -> A	39	1	2.5641	NP_150476.1 Hypothetical protein	CTG258CTT	L258L	209
37386	C -> A	45	1	2.22222	LSDV042	GAG237TAG	E237*	263
37386	C -> A	45	1	2.22222	NP_150476.1 Hypothetical protein	GAG237TAG	E237*	263
37389	T -> A	45	1	2.22222	LSDV042	ATT236TTT	I236F	262
37389	T -> A	45	1	2.22222	NP_150476.1 Hypothetical protein	ATT236TTT	I236F	262
37413	C -> A	39	1	2.5641	LSDV042	GAT228TAT	D228Y	217
37413	C -> A	39	1	2.5641	NP_150476.1 Hypothetical protein	GAT228TAT	D228Y	217
37416	T -> A	39	1	2.5641	LSDV042	AGT227TGT	S227C	216
37416	T -> A	39	1	2.5641	NP_150476.1 Hypothetical protein	AGT227TGT	S227C	216
37417	A -> G	38	38	100	LSDV042	TCT226TCC	S226S	213
37417	A -> G	38	38	100	NP_150476.1 Hypothetical protein	TCT226TCC	S226S	213
37426	C -> A	38	1	2.63158	LSDV042	ACG223ACT	T223T	194
37426	C -> A	38	1	2.63158	NP_150476.1 Hypothetical protein	ACG223ACT	T223T	194
37427	G -> T	39	1	2.5641	LSDV042	ACG223AAG	T223K	194
37427	G -> T	39	1	2.5641	NP_150476.1 Hypothetical protein	ACG223AAG	T223K	194
37440	C -> A	43	1	2.32558	LSDV042	GAT219TAT	D219Y	201
37440	C -> A	43	1	2.32558	NP_150476.1 Hypothetical protein	GAT219TAT	D219Y	201
37446	G -> T	43	1	2.32558	LSDV042	CCT217ACT	P217T	195
37446	G -> T	43	1	2.32558	NP_150476.1 Hypothetical protein	CCT217ACT	P217T	195
37448	T -> A	43	1	2.32558	LSDV042	TAT216TTT	Y216F	203
37448	T -> A	43	1	2.32558	NP_150476.1 Hypothetical protein	TAT216TTT	Y216F	203
37650	T -> A	43	1	2.32558	LSDV042	AAC149TAC	N149Y	203
37650	T -> A	43	1	2.32558	NP_150476.1 Hypothetical protein	AAC149TAC	N149Y	203
37668	T -> A	45	1	2.22222	LSDV042	AAC143TAC	N143Y	206
37668	T -> A	45	1	2.22222	NP_150476.1 Hypothetical protein	AAC143TAC	N143Y	206
37710	C -> G	39	1	2.5641	LSDV042	GTA129CTA	V129L	186
37710	C -> G	39	1	2.5641	NP_150476.1 Hypothetical protein	GTA129CTA	V129L	186
37721	A -> G	39	1	2.5641	LSDV042	ATA125ACA	I125T	183
37721	A -> G	39	1	2.5641	NP_150476.1 Hypothetical protein	ATA125ACA	I125T	183
37755	T -> A	34	1	2.94118	LSDV042	ATG114TTG	M114L	187
37755	T -> A	34	1	2.94118	NP_150476.1 Hypothetical protein	ATG114TTG	M114L	187
37778	T -> A	27	1	3.7037	LSDV042	AAT106ATT	N106I	173
37778	T -> A	27	1	3.7037	NP_150476.1 Hypothetical protein	AAT106ATT	N106I	173
37816	G -> A	34	34	100	LSDV042	GCC93GCT	A93A	176
37816	G -> A	34	34	100	NP_150476.1 Hypothetical protein	GCC93GCT	A93A	176
37997	A -> T	30	1	3.33333	LSDV042	GTA33GAA	V33E	261
37997	A -> T	30	1	3.33333	NP_150476.1 Hypothetical protein	GTA33GAA	V33E	261
38030	G -> T	28	1	3.57143	LSDV042	TCT22TAT	S22Y	232
38030	G -> T	28	1	3.57143	NP_150476.1 Hypothetical protein	TCT22TAT	S22Y	232
38036	G -> T	25	1	4	LSDV042	TCA20TAA	S20*	204
38036	G -> T	25	1	4	NP_150476.1 Hypothetical protein	TCA20TAA	S20*	204
38216	G -> A	29	1	3.44828	LSDV043	ACA310ATA	T310I	179
38216	G -> A	29	1	3.44828	NP_150477.1 putative DNA-binding virion core protein	ACA310ATA	T310I	179
38267	T -> C	31	1	3.22581	LSDV043	AAT293AGT	N293S	225
38267	T -> C	31	1	3.22581	NP_150477.1 putative DNA-binding virion core protein	AAT293AGT	N293S	225
38286	T -> A	37	1	2.7027	LSDV043	AAA287TAA	K287*	266
38286	T -> A	37	1	2.7027	NP_150477.1 putative DNA-binding virion core protein	AAA287TAA	K287*	266
38287	T -> A	36	1	2.77778	LSDV043	GTA286GTT	V286V	263
38287	T -> A	36	1	2.77778	NP_150477.1 putative DNA-binding virion core protein	GTA286GTT	V286V	263
38299	T -> A	39	1	2.5641	LSDV043	ATA282ATT	I282I	267
38299	T -> A	39	1	2.5641	NP_150477.1 putative DNA-binding virion core protein	ATA282ATT	I282I	267
38327	T -> A	36	1	2.77778	LSDV043	AAG273ATG	K273M	223
38327	T -> A	36	1	2.77778	NP_150477.1 putative DNA-binding virion core protein	AAG273ATG	K273M	223
38383	A -> T	37	1	2.7027	LSDV043	ACT254ACA	T254T	171
38383	A -> T	37	1	2.7027	NP_150477.1 putative DNA-binding virion core protein	ACT254ACA	T254T	171
38445	C -> A	41	1	2.43902	LSDV043	GAT234TAT	D234Y	186
38445	C -> A	41	1	2.43902	NP_150477.1 putative DNA-binding virion core protein	GAT234TAT	D234Y	186
38446	T -> A	41	1	2.43902	LSDV043	AAA233AAT	K233N	185
38446	T -> A	41	1	2.43902	NP_150477.1 putative DNA-binding virion core protein	AAA233AAT	K233N	185
38485	T -> G	34	1	2.94118	LSDV043	ATA220ATC	I220I	149
38485	T -> G	34	1	2.94118	NP_150477.1 putative DNA-binding virion core protein	ATA220ATC	I220I	149
38553	A -> T	22	1	4.54545	LSDV043	TTT198ATT	F198I	134
38553	A -> T	22	1	4.54545	NP_150477.1 putative DNA-binding virion core protein	TTT198ATT	F198I	134
38697	A -> T	33	1	3.0303	LSDV043	TAT150AAT	Y150N	210
38697	A -> T	33	1	3.0303	NP_150477.1 putative DNA-binding virion core protein	TAT150AAT	Y150N	210
38721	A -> T	40	1	2.5	LSDV043	TTT142ATT	F142I	224
38721	A -> T	40	1	2.5	NP_150477.1 putative DNA-binding virion core protein	TTT142ATT	F142I	224
38722	A -> T	40	1	2.5	LSDV043	AGT141AGA	S141R	224
38722	A -> T	40	1	2.5	NP_150477.1 putative DNA-binding virion core protein	AGT141AGA	S141R	224
38794	A -> G	30	1	3.33333	LSDV043	TCT117TCC	S117S	160
38794	A -> G	30	1	3.33333	NP_150477.1 putative DNA-binding virion core protein	TCT117TCC	S117S	160
38871	C -> A	24	1	4.16667	LSDV043	GAT92TAT	D92Y	159
38871	C -> A	24	1	4.16667	NP_150477.1 putative DNA-binding virion core protein	GAT92TAT	D92Y	159
38987	A -> T	34	1	2.94118	LSDV043	ATT53AAT	I53N	182
38987	A -> T	34	1	2.94118	NP_150477.1 putative DNA-binding virion core protein	ATT53AAT	I53N	182
38999	A -> T	35	1	2.85714	LSDV043	ATA49AAA	I49K	179
38999	A -> T	35	1	2.85714	NP_150477.1 putative DNA-binding virion core protein	ATA49AAA	I49K	179
39011	A -> T	36	1	2.77778	LSDV043	CTC45CAC	L45H	196
39011	A -> T	36	1	2.77778	NP_150477.1 putative DNA-binding virion core protein	CTC45CAC	L45H	196
39016	CTTTTTTTTTT -> CTTTTTTTTTTT	0	4	1.81818	LSDV043	C---AA40CA--AA	XX40XX	220
39016	CTTTTTTTTTT -> CTTTTTTTTTTT	0	4	1.81818	NP_150477.1 putative DNA-binding virion core protein	C---AA40CA--AA	XX40XX	220
39016	C -> A	40	1	2.5	LSDV043	AAG43AAT	K43N	207
39016	C -> A	40	1	2.5	NP_150477.1 putative DNA-binding virion core protein	AAG43AAT	K43N	207
39024	T -> G	40	1	2.5	LSDV043	AAA41CAA	K41Q	213
39024	T -> G	40	1	2.5	NP_150477.1 putative DNA-binding virion core protein	AAA41CAA	K41Q	213
39045	C -> A	39	1	2.5641	LSDV043	GTA34TTA	V34L	212
39045	C -> A	39	1	2.5641	NP_150477.1 putative DNA-binding virion core protein	GTA34TTA	V34L	212
39054	C -> A	37	1	2.7027	LSDV043	GAC31TAC	D31Y	212
39054	C -> A	37	1	2.7027	NP_150477.1 putative DNA-binding virion core protein	GAC31TAC	D31Y	212
39063	C -> A	34	1	2.94118	LSDV043	GAT28TAT	D28Y	198
39063	C -> A	34	1	2.94118	NP_150477.1 putative DNA-binding virion core protein	GAT28TAT	D28Y	198
39074	G -> T	37	1	2.7027	LSDV043	TCT24TAT	S24Y	201
39074	G -> T	37	1	2.7027	NP_150477.1 putative DNA-binding virion core protein	TCT24TAT	S24Y	201
39088	C -> A	36	1	2.77778	LSDV043	AAG19AAT	K19N	185
39088	C -> A	36	1	2.77778	NP_150477.1 putative DNA-binding virion core protein	AAG19AAT	K19N	185
39096	C -> A	29	1	3.44828	LSDV043	GCG17TCG	A17S	170
39096	C -> A	29	1	3.44828	NP_150477.1 putative DNA-binding virion core protein	GCG17TCG	A17S	170
39098	C -> A	28	1	3.57143	LSDV043	AGA16ATA	R16I	169
39098	C -> A	28	1	3.57143	NP_150477.1 putative DNA-binding virion core protein	AGA16ATA	R16I	169
39104	C -> A	27	1	3.7037	LSDV043	AGT14ATT	S14I	174
39104	C -> A	27	1	3.7037	NP_150477.1 putative DNA-binding virion core protein	AGT14ATT	S14I	174
39110	C -> A	26	1	3.84615	LSDV043	AGT12ATT	S12I	164
39110	C -> A	26	1	3.84615	NP_150477.1 putative DNA-binding virion core protein	AGT12ATT	S12I	164
39126	G -> T	32	1	3.125	LSDV043	CAA7AAA	Q7K	164
39126	G -> T	32	1	3.125	NP_150477.1 putative DNA-binding virion core protein	CAA7AAA	Q7K	164
39144	T -> G	37	1	2.7027	LSDV043	ATG1CTG	M1L	204
39144	T -> G	37	1	2.7027	NP_150477.1 putative DNA-binding virion core protein	ATG1CTG	M1L	204
39154	T -> A	45	1	2.22222	LSDV044	AAA72AAT	K72N	240
39154	T -> A	45	1	2.22222	NP_150478.1 hypothetical protein	AAA72AAT	K72N	240
39230	C -> A	55	1	1.81818	LSDV044	AGA47ATA	R47I	309
39230	C -> A	55	1	1.81818	NP_150478.1 hypothetical protein	AGA47ATA	R47I	309
39242	T -> A	58	1	1.72414	LSDV044	AAA43ATA	K43I	334
39242	T -> A	58	1	1.72414	NP_150478.1 hypothetical protein	AAA43ATA	K43I	334
39531	A -> T	34	1	2.94118	LSDV045	TTT224ATT	F224I	230
39531	A -> T	34	1	2.94118	NP_150479.1 DNA-binding phosphoprotein	TTT224ATT	F224I	230
39625	C -> A	33	1	3.0303	LSDV045	ATG192ATT	M192I	224
39625	C -> A	33	1	3.0303	NP_150479.1 DNA-binding phosphoprotein	ATG192ATT	M192I	224
39681	T -> G	29	1	3.44828	LSDV045	ATA174CTA	I174L	162
39681	T -> G	29	1	3.44828	NP_150479.1 DNA-binding phosphoprotein	ATA174CTA	I174L	162
39731	T -> G	25	1	4	LSDV045	AAT157ACT	N157T	163
39731	T -> G	25	1	4	NP_150479.1 DNA-binding phosphoprotein	AAT157ACT	N157T	163
39919	C -> A	29	1	3.44828	LSDV045	AAG94AAT	K94N	200
39919	C -> A	29	1	3.44828	NP_150479.1 DNA-binding phosphoprotein	AAG94AAT	K94N	200
39921	T -> G	29	1	3.44828	LSDV045	AAG94CAG	K94Q	198
39921	T -> G	29	1	3.44828	NP_150479.1 DNA-binding phosphoprotein	AAG94CAG	K94Q	198
39948	C -> A	27	1	3.7037	LSDV045	GGA85TGA	G85*	169
39948	C -> A	27	1	3.7037	NP_150479.1 DNA-binding phosphoprotein	GGA85TGA	G85*	169
40018	A -> G	23	23	100	LSDV045	TGT61TGC	C61C	127
40018	A -> G	23	23	100	NP_150479.1 DNA-binding phosphoprotein	TGT61TGC	C61C	127
40181	T -> A	38	1	2.63158	LSDV045	AAG7ATG	K7M	194
40181	T -> A	38	1	2.63158	NP_150479.1 DNA-binding phosphoprotein	AAG7ATG	K7M	194
40271	G -> T	34	1	2.94118	LSDV046	GCA71GAA	A71E	182
40271	G -> T	34	1	2.94118	NP_150480.1 putative IMV membrane protein	GCA71GAA	A71E	182
40283	G -> T	39	1	2.5641	LSDV046	TCG67TAG	S67*	194
40283	G -> T	39	1	2.5641	NP_150480.1 putative IMV membrane protein	TCG67TAG	S67*	194
40346	A -> C	39	1	2.5641	LSDV046	TTT46TGT	F46C	225
40346	A -> C	39	1	2.5641	NP_150480.1 putative IMV membrane protein	TTT46TGT	F46C	225
40407	T -> C	34	1	2.94118	LSDV046	AGC26GGC	S26G	171
40407	T -> C	34	1	2.94118	NP_150480.1 putative IMV membrane protein	AGC26GGC	S26G	171
40451	A -> G	27	1	3.7037	LSDV046	TTG11TCG	L11S	174
40451	A -> G	27	1	3.7037	NP_150480.1 putative IMV membrane protein	TTG11TCG	L11S	174
40500	C -> A	37	1	2.7027	LSDV047	TAG395TAT	*395Y	200
40500	C -> A	37	1	2.7027	NP_150481.1 hypothetical protein	TAG395TAT	*395Y	200
40548	G -> T	35	1	2.85714	LSDV047	GCC379GCA	A379A	214
40548	G -> T	35	1	2.85714	NP_150481.1 hypothetical protein	GCC379GCA	A379A	214
40614	C -> A	40	1	2.5	LSDV047	ACG357ACT	T357T	202
40614	C -> A	40	1	2.5	NP_150481.1 hypothetical protein	ACG357ACT	T357T	202
40808	G -> T	38	1	2.63158	LSDV047	CCA293ACA	P293T	151
40808	G -> T	38	1	2.63158	NP_150481.1 hypothetical protein	CCA293ACA	P293T	151
40817	T -> C	43	1	2.32558	LSDV047	ATA290GTA	I290V	166
40817	T -> C	43	1	2.32558	NP_150481.1 hypothetical protein	ATA290GTA	I290V	166
40834	T -> G	51	1	1.96078	LSDV047	AAA284ACA	K284T	193
40834	T -> G	51	1	1.96078	NP_150481.1 hypothetical protein	AAA284ACA	K284T	193
40866	A -> T	54	1	1.85185	LSDV047	GTT273GTA	V273V	248
40866	A -> T	54	1	1.85185	NP_150481.1 hypothetical protein	GTT273GTA	V273V	248
40890	T -> C	88	1	1.13636	LSDV047	ACA265ACG	T265T	389
40890	T -> C	88	1	1.13636	NP_150481.1 hypothetical protein	ACA265ACG	T265T	389
40891	G -> T	90	1	1.11111	LSDV047	ACA265AAA	T265K	393
40891	G -> T	90	1	1.11111	NP_150481.1 hypothetical protein	ACA265AAA	T265K	393
40991	C -> A	70	1	1.42857	LSDV047	GTA232TTA	V232L	273
40991	C -> A	70	1	1.42857	NP_150481.1 hypothetical protein	GTA232TTA	V232L	273
40992	G -> A	70	70	100	LSDV047	TTC231TTT	F231F	274
40992	G -> A	70	70	100	NP_150481.1 hypothetical protein	TTC231TTT	F231F	274
41006	C -> A	70	1	1.42857	LSDV047	GAA227TAA	E227*	263
41006	C -> A	70	1	1.42857	NP_150481.1 hypothetical protein	GAA227TAA	E227*	263
41023	A -> C	63	1	1.5873	LSDV047	ATT221AGT	I221S	225
41023	A -> C	63	1	1.5873	NP_150481.1 hypothetical protein	ATT221AGT	I221S	225
41031	A -> G	56	1	1.78571	LSDV047	TCT218TCC	S218S	214
41031	A -> G	56	1	1.78571	NP_150481.1 hypothetical protein	TCT218TCC	S218S	214
41052	G -> A	43	1	2.32558	LSDV047	ATC211ATT	I211I	168
41052	G -> A	43	1	2.32558	NP_150481.1 hypothetical protein	ATC211ATT	I211I	168
41114	A -> C	31	1	3.22581	LSDV047	TTT191GTT	F191V	157
41114	A -> C	31	1	3.22581	NP_150481.1 hypothetical protein	TTT191GTT	F191V	157
41150	C -> A	40	1	2.5	LSDV047	GTA179TTA	V179L	177
41150	C -> A	40	1	2.5	NP_150481.1 hypothetical protein	GTA179TTA	V179L	177
41167	G -> T	42	1	2.38095	LSDV047	TCT173TAT	S173Y	202
41167	G -> T	42	1	2.38095	NP_150481.1 hypothetical protein	TCT173TAT	S173Y	202
41189	T -> A	53	1	1.88679	LSDV047	AAC166TAC	N166Y	242
41189	T -> A	53	1	1.88679	NP_150481.1 hypothetical protein	AAC166TAC	N166Y	242
41403	GAAAAAAAAA -> GAAAAAAAA	0	6	3.7037	LSDV047	GAT91GA-	D91X	162
41403	GAAAAAAAAA -> GAAAAAAAA	0	6	3.7037	NP_150481.1 hypothetical protein	GAT91GA-	D91X	162
41531	G -> T	70	1	1.42857	LSDV047	CCT52ACT	P52T	266
41531	G -> T	70	1	1.42857	NP_150481.1 hypothetical protein	CCT52ACT	P52T	266
41545	A -> G	76	1	1.31579	LSDV047	ATT47ACT	I47T	288
41545	A -> G	76	1	1.31579	NP_150481.1 hypothetical protein	ATT47ACT	I47T	288
41608	T -> A	73	1	1.36986	LSDV047	GAA26GTA	E26V	290
41608	T -> A	73	1	1.36986	NP_150481.1 hypothetical protein	GAA26GTA	E26V	290
41664	G -> T	61	1	1.63934	LSDV047	CAC7CAA	H7Q	264
41664	G -> T	61	1	1.63934	NP_150481.1 hypothetical protein	CAC7CAA	H7Q	264
41694	T -> C	52	1	1.92308	LSDV048	ATA429GTA	I429V	244
41694	T -> C	52	1	1.92308	NP_150482.1 LSDV048 putative virion core protein	ATA429GTA	I429V	244
41729	G -> T	47	1	2.12766	LSDV048	GCT417GAT	A417D	236
41729	G -> T	47	1	2.12766	NP_150482.1 LSDV048 putative virion core protein	GCT417GAT	A417D	236
41738	G -> T	53	1	1.88679	LSDV048	GCA414GAA	A414E	234
41738	G -> T	53	1	1.88679	NP_150482.1 LSDV048 putative virion core protein	GCA414GAA	A414E	234
41796	A -> T	50	1	2	LSDV048	TAT395AAT	Y395N	248
41796	A -> T	50	1	2	NP_150482.1 LSDV048 putative virion core protein	TAT395AAT	Y395N	248
41901	A -> T	52	1	1.92308	LSDV048	TCA360ACA	S360T	286
41901	A -> T	52	1	1.92308	NP_150482.1 LSDV048 putative virion core protein	TCA360ACA	S360T	286
42097	T -> A	38	1	2.63158	LSDV048	ACA294ACT	T294T	256
42097	T -> A	38	1	2.63158	NP_150482.1 LSDV048 putative virion core protein	ACA294ACT	T294T	256
42245	C -> A	54	1	1.85185	LSDV048	GGA245GTA	G245V	246
42245	C -> A	54	1	1.85185	NP_150482.1 LSDV048 putative virion core protein	GGA245GTA	G245V	246
42303	A -> T	46	1	2.17391	LSDV048	TTA226ATA	L226I	255
42303	A -> T	46	1	2.17391	NP_150482.1 LSDV048 putative virion core protein	TTA226ATA	L226I	255
42309	G -> A	45	1	2.22222	LSDV048	CAT224TAT	H224Y	260
42309	G -> A	45	1	2.22222	NP_150482.1 LSDV048 putative virion core protein	CAT224TAT	H224Y	260
42331	C -> A	45	1	2.22222	LSDV048	AAG216AAT	K216N	282
42331	C -> A	45	1	2.22222	NP_150482.1 LSDV048 putative virion core protein	AAG216AAT	K216N	282
42357	A -> T	43	1	2.32558	LSDV048	TTA208ATA	L208I	267
42357	A -> T	43	1	2.32558	NP_150482.1 LSDV048 putative virion core protein	TTA208ATA	L208I	267
42414	A -> T	38	1	2.63158	LSDV048	TCG189ACG	S189T	251
42414	A -> T	38	1	2.63158	NP_150482.1 LSDV048 putative virion core protein	TCG189ACG	S189T	251
42516	T -> A	54	1	1.85185	LSDV048	AAA155TAA	K155*	284
42516	T -> A	54	1	1.85185	NP_150482.1 LSDV048 putative virion core protein	AAA155TAA	K155*	284
42554	T -> A	88	1	1.13636	LSDV048	GAT142GTT	D142V	351
42554	T -> A	88	1	1.13636	NP_150482.1 LSDV048 putative virion core protein	GAT142GTT	D142V	351
42558	T -> A	87	1	1.14943	LSDV048	ATT141TTT	I141F	344
42558	T -> A	87	1	1.14943	NP_150482.1 LSDV048 putative virion core protein	ATT141TTT	I141F	344
42560	G -> T	87	1	1.14943	LSDV048	GCG140GAG	A140E	347
42560	G -> T	87	1	1.14943	NP_150482.1 LSDV048 putative virion core protein	GCG140GAG	A140E	347
42577	T -> A	88	1	1.13636	LSDV048	AAA134AAT	K134N	363
42577	T -> A	88	1	1.13636	NP_150482.1 LSDV048 putative virion core protein	AAA134AAT	K134N	363
42599	T -> A	82	1	1.21951	LSDV048	TAT127TTT	Y127F	346
42599	T -> A	82	1	1.21951	NP_150482.1 LSDV048 putative virion core protein	TAT127TTT	Y127F	346
42601	T -> A	82	1	1.21951	LSDV048	GAA126GAT	E126D	345
42601	T -> A	82	1	1.21951	NP_150482.1 LSDV048 putative virion core protein	GAA126GAT	E126D	345
42602	T -> A	82	1	1.21951	LSDV048	GAA126GTA	E126V	341
42602	T -> A	82	1	1.21951	NP_150482.1 LSDV048 putative virion core protein	GAA126GTA	E126V	341
42635	T -> A	92	1	1.08696	LSDV048	GAA115GTA	E115V	323
42635	T -> A	92	1	1.08696	NP_150482.1 LSDV048 putative virion core protein	GAA115GTA	E115V	323
42636	C -> A	92	1	1.08696	LSDV048	GAA115TAA	E115*	324
42636	C -> A	92	1	1.08696	NP_150482.1 LSDV048 putative virion core protein	GAA115TAA	E115*	324
42640	A -> T	90	1	1.11111	LSDV048	ATT113ATA	I113I	310
42640	A -> T	90	1	1.11111	NP_150482.1 LSDV048 putative virion core protein	ATT113ATA	I113I	310
43002	A -> G	40	1	2.5	LSDV049	ATA7GTA	I7V	193
43002	A -> G	40	1	2.5	NP_150483.1 RNA helicase NPH-II	ATA7GTA	I7V	193
43042	A -> G	38	1	2.63158	LSDV049	CAA20CGA	Q20R	210
43042	A -> G	38	1	2.63158	NP_150483.1 RNA helicase NPH-II	CAA20CGA	Q20R	210
43189	A -> C	37	1	2.7027	LSDV049	AAA69ACA	K69T	184
43189	A -> C	37	1	2.7027	NP_150483.1 RNA helicase NPH-II	AAA69ACA	K69T	184
43225	C -> T	37	1	2.7027	LSDV049	TCT81TTT	S81F	193
43225	C -> T	37	1	2.7027	NP_150483.1 RNA helicase NPH-II	TCT81TTT	S81F	193
43285	T -> G	34	1	2.94118	LSDV049	ATT101AGT	I101S	215
43285	T -> G	34	1	2.94118	NP_150483.1 RNA helicase NPH-II	ATT101AGT	I101S	215
43452	C -> A	30	1	3.33333	LSDV049	CCA157ACA	P157T	211
43452	C -> A	30	1	3.33333	NP_150483.1 RNA helicase NPH-II	CCA157ACA	P157T	211
43469	G -> T	28	1	3.57143	LSDV049	AAG162AAT	K162N	219
43469	G -> T	28	1	3.57143	NP_150483.1 RNA helicase NPH-II	AAG162AAT	K162N	219
43481	G -> T	24	1	4.16667	LSDV049	TTG166TTT	L166F	205
43481	G -> T	24	1	4.16667	NP_150483.1 RNA helicase NPH-II	TTG166TTT	L166F	205
43485	C -> A	25	1	4	LSDV049	CCA168ACA	P168T	207
43485	C -> A	25	1	4	NP_150483.1 RNA helicase NPH-II	CCA168ACA	P168T	207
43496	G -> T	26	1	3.84615	LSDV049	CAG171CAT	Q171H	201
43496	G -> T	26	1	3.84615	NP_150483.1 RNA helicase NPH-II	CAG171CAT	Q171H	201
43497	C -> A	26	1	3.84615	LSDV049	CAG172AAG	Q172K	202
43497	C -> A	26	1	3.84615	NP_150483.1 RNA helicase NPH-II	CAG172AAG	Q172K	202
43694	G -> T	39	1	2.5641	LSDV049	AAG237AAT	K237N	214
43694	G -> T	39	1	2.5641	NP_150483.1 RNA helicase NPH-II	AAG237AAT	K237N	214
43698	C -> A	39	1	2.5641	LSDV049	CAT239AAT	H239N	211
43698	C -> A	39	1	2.5641	NP_150483.1 RNA helicase NPH-II	CAT239AAT	H239N	211
43702	G -> T	39	1	2.5641	LSDV049	AGT240ATT	S240I	210
43702	G -> T	39	1	2.5641	NP_150483.1 RNA helicase NPH-II	AGT240ATT	S240I	210
43705	A -> C	39	1	2.5641	LSDV049	AAA241ACA	K241T	211
43705	A -> C	39	1	2.5641	NP_150483.1 RNA helicase NPH-II	AAA241ACA	K241T	211
43710	T -> A	42	1	2.38095	LSDV049	TTA243ATA	L243I	221
43710	T -> A	42	1	2.38095	NP_150483.1 RNA helicase NPH-II	TTA243ATA	L243I	221
43713	C -> A	40	2	5	LSDV049	CTT244ATT	L244I	211
43713	C -> A	40	2	5	NP_150483.1 RNA helicase NPH-II	CTT244ATT	L244I	211
43715	T -> A	39	1	2.5641	LSDV049	CTT244CTA	L244L	209
43715	T -> A	39	1	2.5641	NP_150483.1 RNA helicase NPH-II	CTT244CTA	L244L	209
43726	G -> T	41	1	2.43902	LSDV049	GGT248GTT	G248V	221
43726	G -> T	41	1	2.43902	NP_150483.1 RNA helicase NPH-II	GGT248GTT	G248V	221
43734	T -> A	45	1	2.22222	LSDV049	TCA251ACA	S251T	230
43734	T -> A	45	1	2.22222	NP_150483.1 RNA helicase NPH-II	TCA251ACA	S251T	230
43750	C -> A	45	1	2.22222	LSDV049	CCA256CAA	P256Q	254
43750	C -> A	45	1	2.22222	NP_150483.1 RNA helicase NPH-II	CCA256CAA	P256Q	254
43785	C -> A	42	1	2.38095	LSDV049	CTA268ATA	L268I	228
43785	C -> A	42	1	2.38095	NP_150483.1 RNA helicase NPH-II	CTA268ATA	L268I	228
43794	C -> A	41	1	2.43902	LSDV049	CTC271ATC	L271I	206
43794	C -> A	41	1	2.43902	NP_150483.1 RNA helicase NPH-II	CTC271ATC	L271I	206
43802	A -> G	31	1	3.22581	LSDV049	CAA273CAG	Q273Q	182
43802	A -> G	31	1	3.22581	NP_150483.1 RNA helicase NPH-II	CAA273CAG	Q273Q	182
43804	G -> T	31	1	3.22581	LSDV049	AGG274ATG	R274M	183
43804	G -> T	31	1	3.22581	NP_150483.1 RNA helicase NPH-II	AGG274ATG	R274M	183
43872	A -> T	21	1	4.7619	LSDV049	ATA297TTA	I297L	108
43872	A -> T	21	1	4.7619	NP_150483.1 RNA helicase NPH-II	ATA297TTA	I297L	108
43885	T -> A	22	1	4.54545	LSDV049	GTG301GAG	V301E	117
[truncated: 5,067 more rows]

## Sheet: SRR21590384-NC_003027.1-80-0-an
Nucleotide pos	Nucleotide mutation	High quality depth-of-coverage	Variant depth-of-coverage (high quality)	Variant % depth-of-coverage (high quality)	Gene/Protein name	Codon variant	Protein variant	Raw depth-of-coverage
659	T -> G	16	1	6.25	LSDV001	ACA19CCA	T19P	78
659	T -> G	16	1	6.25	NP_150435.1 hypothetical protein	ACA19CCA	T19P	78
680	A -> T	16	1	6.25	LSDV001	TTT12ATT	F12I	82
680	A -> T	16	1	6.25	NP_150435.1 hypothetical protein	TTT12ATT	F12I	82
849	G -> T	10	1	10	LSDV002	CAA111AAA	Q111K	69
849	G -> T	10	1	10	NP_150436.1 Hypothetical protein	CAA111AAA	Q111K	69
859	G -> T	8	1	12.5	LSDV002	TAC107TAA	Y107*	67
859	G -> T	8	1	12.5	NP_150436.1 Hypothetical protein	TAC107TAA	Y107*	67
868	G -> T	9	1	11.1111	LSDV002	CAC104CAA	H104Q	71
868	G -> T	9	1	11.1111	NP_150436.1 Hypothetical protein	CAC104CAA	H104Q	71
881	G -> T	12	1	8.33333	LSDV002	CCA100CAA	P100Q	77
881	G -> T	12	1	8.33333	NP_150436.1 Hypothetical protein	CCA100CAA	P100Q	77
882	G -> T	12	1	8.33333	LSDV002	CCA100ACA	P100T	78
882	G -> T	12	1	8.33333	NP_150436.1 Hypothetical protein	CCA100ACA	P100T	78
887	G -> T	12	1	8.33333	LSDV002	CCT98CAT	P98H	80
887	G -> T	12	1	8.33333	NP_150436.1 Hypothetical protein	CCT98CAT	P98H	80
912	C -> A	13	1	7.69231	LSDV002	GGA90TGA	G90*	78
912	C -> A	13	1	7.69231	NP_150436.1 Hypothetical protein	GGA90TGA	G90*	78
937	G -> T	12	1	8.33333	LSDV002	AGC81AGA	S81R	77
937	G -> T	12	1	8.33333	NP_150436.1 Hypothetical protein	AGC81AGA	S81R	77
1072	G -> T	5	1	20	LSDV002	AAC36AAA	N36K	64
1072	G -> T	5	1	20	NP_150436.1 Hypothetical protein	AAC36AAA	N36K	64
1103	A -> T	4	1	25	LSDV002	ATG26AAG	M26K	56
1103	A -> T	4	1	25	NP_150436.1 Hypothetical protein	ATG26AAG	M26K	56
1559	C -> A	6	1	16.6667	LSDV003	TGC198TTC	C198F	48
1559	C -> A	6	1	16.6667	NP_150437.1 LSDV003 putative ER-localized apoptosis regulator	TGC198TTC	C198F	48
2011	T -> C	6	6	100	LSDV003	GAA47GAG	E47E	86
2011	T -> C	6	6	100	NP_150437.1 LSDV003 putative ER-localized apoptosis regulator	GAA47GAG	E47E	86
2143	T -> C	5	1	20	LSDV003	TCA3TCG	S3S	59
2143	T -> C	5	1	20	NP_150437.1 LSDV003 putative ER-localized apoptosis regulator	TCA3TCG	S3S	59
2331	T -> G	11	1	9.09091	LSDV004	AAT22CAT	N22H	53
2331	T -> G	11	1	9.09091	NP_150438.1 LSDV004 hypothetical protein	AAT22CAT	N22H	53
2357	GAGGTAATCATGTTATAAGGA -> G	0	4	6.89655	LSDV004	AATCCTTATAACATGATTACCTCA6AA--------------------CA	NPYNMITS6X------X	58
2357	GAGGTAATCATGTTATAAGGA -> G	0	4	6.89655	NP_150438.1 LSDV004 hypothetical protein	AATCCTTATAACATGATTACCTCA6AA--------------------CA	NPYNMITS6X------X	58
2475	C -> A	6	6	100	LSDV005	TTC10TTA	F10L	52
2475	C -> A	6	6	100	NP_150439.1 LSDV005 interleukin-10-like protein	TTC10TTA	F10L	52
2536	G -> A	9	9	100	LSDV005	GAC31AAC	D31N	68
2536	G -> A	9	9	100	NP_150439.1 LSDV005 interleukin-10-like protein	GAC31AAC	D31N	68
2776	G -> T	13	1	7.69231	LSDV005	GAA111TAA	E111*	45
2776	G -> T	13	1	7.69231	NP_150439.1 LSDV005 interleukin-10-like protein	GAA111TAA	E111*	45
2861	C -> A	12	1	8.33333	LSDV005	ACA139AAA	T139K	59
2861	C -> A	12	1	8.33333	NP_150439.1 LSDV005 interleukin-10-like protein	ACA139AAA	T139K	59
3094	C -> T	9	9	100	LSDV006	GAA191AAA	E191K	50
3094	C -> T	9	9	100	NP_150440.1 IL-1 receptor-like protein	GAA191AAA	E191K	50
3329	A -> G	3	3	100	LSDV006	ATT112ATC	I112I	36
3329	A -> G	3	3	100	NP_150440.1 IL-1 receptor-like protein	ATT112ATC	I112I	36
3692	A -> G	7	7	100	LSDV007	TCT354TCC	S354S	34
3692	A -> G	7	7	100	NP_150441.1 hypothetical protein	TCT354TCC	S354S	34
3904	C -> A	5	1	20	LSDV007	GAA284TAA	E284*	38
3904	C -> A	5	1	20	NP_150441.1 hypothetical protein	GAA284TAA	E284*	38
3973	T -> A	3	1	33.3333	LSDV007	AAT261TAT	N261Y	44
3973	T -> A	3	1	33.3333	NP_150441.1 hypothetical protein	AAT261TAT	N261Y	44
3980	T -> A	3	1	33.3333	LSDV007	ATA258ATT	I258I	47
3980	T -> A	3	1	33.3333	NP_150441.1 hypothetical protein	ATA258ATT	I258I	47
4095	A -> T	6	1	16.6667	LSDV007	CTT220CAT	L220H	56
4095	A -> T	6	1	16.6667	NP_150441.1 hypothetical protein	CTT220CAT	L220H	56
4613	T -> C	9	1	11.1111	LSDV007	AAA47AAG	K47K	34
4613	T -> C	9	1	11.1111	NP_150441.1 hypothetical protein	AAA47AAG	K47K	34
4932	T -> C	6	1	16.6667	LSDV008	AAT245GAT	N245D	51
4932	T -> C	6	1	16.6667	NP_150442.1 LSDV008 putative soluble interferon gamma receptor	AAT245GAT	N245D	51
5091	C -> T	11	1	9.09091	LSDV008	GTT192ATT	V192I	58
5091	C -> T	11	1	9.09091	NP_150442.1 LSDV008 putative soluble interferon gamma receptor	GTT192ATT	V192I	58
5119	G -> A	10	10	100	LSDV008	TTC182TTT	F182F	53
5119	G -> A	10	10	100	NP_150442.1 LSDV008 putative soluble interferon gamma receptor	TTC182TTT	F182F	53
5163	C -> A	11	1	9.09091	LSDV008	GTT168TTT	V168F	51
5163	C -> A	11	1	9.09091	NP_150442.1 LSDV008 putative soluble interferon gamma receptor	GTT168TTT	V168F	51
5175	T -> A	11	1	9.09091	LSDV008	ATT164TTT	I164F	49
5175	T -> A	11	1	9.09091	NP_150442.1 LSDV008 putative soluble interferon gamma receptor	ATT164TTT	I164F	49
5391	C -> A	9	1	11.1111	LSDV008	GAA92TAA	E92*	70
5391	C -> A	9	1	11.1111	NP_150442.1 LSDV008 putative soluble interferon gamma receptor	GAA92TAA	E92*	70
5879	G -> T	3	1	33.3333	LSDV009	CTT171ATT	L171I	31
5879	G -> T	3	1	33.3333	NP_150443.1 putative alpha aminitin-sensitive protein	CTT171ATT	L171I	31
5988	G -> C	8	1	12.5	LSDV009	TAC134TAG	Y134*	40
5988	G -> C	8	1	12.5	NP_150443.1 putative alpha aminitin-sensitive protein	TAC134TAG	Y134*	40
5999	C -> A	8	2	25	LSDV009	GGT131TGT	G131C	48
5999	C -> A	8	2	25	NP_150443.1 putative alpha aminitin-sensitive protein	GGT131TGT	G131C	48
6004	C -> A	8	1	12.5	LSDV009	AGA129ATA	R129I	54
6004	C -> A	8	1	12.5	NP_150443.1 putative alpha aminitin-sensitive protein	AGA129ATA	R129I	54
6004	C -> T	8	1	12.5	LSDV009	AGA129AAA	R129K	54
6004	C -> T	8	1	12.5	NP_150443.1 putative alpha aminitin-sensitive protein	AGA129AAA	R129K	54
6010	G -> T	8	1	12.5	LSDV009	ACA127AAA	T127K	59
6010	G -> T	8	1	12.5	NP_150443.1 putative alpha aminitin-sensitive protein	ACA127AAA	T127K	59
6017	T -> A	8	1	12.5	LSDV009	AAA125TAA	K125*	59
6017	T -> A	8	1	12.5	NP_150443.1 putative alpha aminitin-sensitive protein	AAA125TAA	K125*	59
6025	C -> A	9	1	11.1111	LSDV009	CGA122CTA	R122L	60
6025	C -> A	9	1	11.1111	NP_150443.1 putative alpha aminitin-sensitive protein	CGA122CTA	R122L	60
6621	C -> A	4	4	100	LSDV010	TTG103TTT	L103F	60
6621	C -> A	4	4	100	NP_150444.1 LAP/PHD finger-like protein	TTG103TTT	L103F	60
6871	A -> C	8	1	12.5	LSDV010	GTA20GGA	V20G	53
6871	A -> C	8	1	12.5	NP_150444.1 LAP/PHD finger-like protein	GTA20GGA	V20G	53
7807	A -> C	7	1	14.2857	LSDV011	CTT104CTG	L104L	61
7807	A -> C	7	1	14.2857	NP_150445.1 G protein-coupled chemokine receptor-like protein	CTT104CTG	L104L	61
7888	T -> C	4	1	25	LSDV011	ATA77ATG	I77M	49
7888	T -> C	4	1	25	NP_150445.1 G protein-coupled chemokine receptor-like protein	ATA77ATG	I77M	49
7889	A -> T	4	1	25	LSDV011	ATA77AAA	I77K	49
7889	A -> T	4	1	25	NP_150445.1 G protein-coupled chemokine receptor-like protein	ATA77AAA	I77K	49
8013	AAATTGTACTGAGAATTGTACT -> AAATTGTACT	0	6	18.75	LSDV011	AGTAGTAGTAGT33AGTAGTAGTAGT	SSSS33SSSS	32
8013	AAATTGTACTGAGAATTGTACT -> AAATTGTACT	0	6	18.75	NP_150445.1 G protein-coupled chemokine receptor-like protein	AGTAGTAGTAGT33AGTAGTAGTAGT	SSSS33SSSS	32
8230	G -> T	15	1	6.66667	LSDV012	CAA211AAA	Q211K	42
8230	G -> T	15	1	6.66667	NP_150446.1 ankyrin repeat protein	CAA211AAA	Q211K	42
8234	G -> T	15	1	6.66667	LSDV012	GAC209GAA	D209E	42
8234	G -> T	15	1	6.66667	NP_150446.1 ankyrin repeat protein	GAC209GAA	D209E	42
8236	C -> A	16	1	6.25	LSDV012	GAC209TAC	D209Y	44
8236	C -> A	16	1	6.25	NP_150446.1 ankyrin repeat protein	GAC209TAC	D209Y	44
8523	G -> A	6	6	100	LSDV012	TCT113TTT	S113F	52
8523	G -> A	6	6	100	NP_150446.1 ankyrin repeat protein	TCT113TTT	S113F	52
8624	A -> C	3	1	33.3333	LSDV012	GAT79GAG	D79E	51
8624	A -> C	3	1	33.3333	NP_150446.1 ankyrin repeat protein	GAT79GAG	D79E	51
8648	A -> T	2	2	100	LSDV012	AAT71AAA	N71K	60
8648	A -> T	2	2	100	NP_150446.1 ankyrin repeat protein	AAT71AAA	N71K	60
8905	T -> G	10	1	10	LSDV013	GAA340GAC	E340D	34
8905	T -> G	10	1	10	NP_150447.1 LSDV013 interleukin-1 receptor-like protein S78201	GAA340GAC	E340D	34
8909	T -> G	10	1	10	LSDV013	AAT339ACT	N339T	41
8909	T -> G	10	1	10	NP_150447.1 LSDV013 interleukin-1 receptor-like protein S78201	AAT339ACT	N339T	41
8927	A -> G	13	1	7.69231	LSDV013	TTA333TCA	L333S	46
8927	A -> G	13	1	7.69231	NP_150447.1 LSDV013 interleukin-1 receptor-like protein S78201	TTA333TCA	L333S	46
8931	T -> G	13	1	7.69231	LSDV013	AAT332CAT	N332H	46
8931	T -> G	13	1	7.69231	NP_150447.1 LSDV013 interleukin-1 receptor-like protein S78201	AAT332CAT	N332H	46
8987	G -> T	11	1	9.09091	LSDV013	ACA313AAA	T313K	36
8987	G -> T	11	1	9.09091	NP_150447.1 LSDV013 interleukin-1 receptor-like protein S78201	ACA313AAA	T313K	36
9018	C -> A	12	1	8.33333	LSDV013	GTT303TTT	V303F	33
9018	C -> A	12	1	8.33333	NP_150447.1 LSDV013 interleukin-1 receptor-like protein S78201	GTT303TTT	V303F	33
9026	A -> C	13	1	7.69231	LSDV013	ATA300AGA	I300R	38
9026	A -> C	13	1	7.69231	NP_150447.1 LSDV013 interleukin-1 receptor-like protein S78201	ATA300AGA	I300R	38
9060	A -> T	13	1	7.69231	LSDV013	TAC289AAC	Y289N	49
9060	A -> T	13	1	7.69231	NP_150447.1 LSDV013 interleukin-1 receptor-like protein S78201	TAC289AAC	Y289N	49
9062	A -> C	13	1	7.69231	LSDV013	ATG288AGG	M288R	49
9062	A -> C	13	1	7.69231	NP_150447.1 LSDV013 interleukin-1 receptor-like protein S78201	ATG288AGG	M288R	49
9106	T -> G	9	1	11.1111	LSDV013	GTA273GTC	V273V	54
9106	T -> G	9	1	11.1111	NP_150447.1 LSDV013 interleukin-1 receptor-like protein S78201	GTA273GTC	V273V	54
9144	C -> A	6	1	16.6667	LSDV013	GGA261TGA	G261*	53
9144	C -> A	6	1	16.6667	NP_150447.1 LSDV013 interleukin-1 receptor-like protein S78201	GGA261TGA	G261*	53
9167	G -> T	4	1	25	LSDV013	TCT253TAT	S253Y	36
9167	G -> T	4	1	25	NP_150447.1 LSDV013 interleukin-1 receptor-like protein S78201	TCT253TAT	S253Y	36
9347	A -> T	6	1	16.6667	LSDV013	GTA193GAA	V193E	44
9347	A -> T	6	1	16.6667	NP_150447.1 LSDV013 interleukin-1 receptor-like protein S78201	GTA193GAA	V193E	44
9488	G -> T	8	1	12.5	LSDV013	ACA146AAA	T146K	45
9488	G -> T	8	1	12.5	NP_150447.1 LSDV013 interleukin-1 receptor-like protein S78201	ACA146AAA	T146K	45
9562	A -> G	2	1	50	LSDV013	GTT121GTC	V121V	43
9562	A -> G	2	1	50	NP_150447.1 LSDV013 interleukin-1 receptor-like protein S78201	GTT121GTC	V121V	43
9743	A -> C	10	1	10	LSDV013	TTA61TGA	L61*	52
9743	A -> C	10	1	10	NP_150447.1 LSDV013 interleukin-1 receptor-like protein S78201	TTA61TGA	L61*	52
9753	T -> A	7	1	14.2857	LSDV013	AAA58TAA	K58*	55
9753	T -> A	7	1	14.2857	NP_150447.1 LSDV013 interleukin-1 receptor-like protein S78201	AAA58TAA	K58*	55
10211	T -> A	9	1	11.1111	LSDV014	AAC15TAC	N15Y	42
10211	T -> A	9	1	11.1111	NP_150448.1 EIF2a-like PKR inhibitor	AAC15TAC	N15Y	42
10231	G -> T	10	1	10	LSDV014	GCA8GAA	A8E	54
10231	G -> T	10	1	10	NP_150448.1 EIF2a-like PKR inhibitor	GCA8GAA	A8E	54
10284	C -> T	8	1	12.5	LSDV015	GAA148AAA	E148K	68
10284	C -> T	8	1	12.5	NP_150449.1 IL-18 binding protein	GAA148AAA	E148K	68
10422	T -> C	16	1	6.25	LSDV015	AAC102GAC	N102D	70
10422	T -> C	16	1	6.25	NP_150449.1 IL-18 binding protein	AAC102GAC	N102D	70
10471	T -> C	15	1	6.66667	LSDV015	AAA85AAG	K85K	54
10471	T -> C	15	1	6.66667	NP_150449.1 IL-18 binding protein	AAA85AAG	K85K	54
10504	A -> G	8	8	100	LSDV015	GGT74GGC	G74G	48
10504	A -> G	8	8	100	NP_150449.1 IL-18 binding protein	GGT74GGC	G74G	48
10753	ATTTTTTTTTT -> ATTTTTTTTTTTT	0	8	16	LSDV016	T--90TAA	X90*	50
10753	ATTTTTTTTTT -> ATTTTTTTTTTTT	0	8	16	NP_150450.1 LSDV016 EGF-like growth factor	T--90TAA	X90*	50
10753	ATTTTTTTTTT -> ATTTTTTTTTTTTT	0	2	4	LSDV016	---91AAA	-91K	50
10753	ATTTTTTTTTT -> ATTTTTTTTTTTTT	0	2	4	NP_150450.1 LSDV016 EGF-like growth factor	---91AAA	-91K	50
12071	GTTTTTTTTTTT -> GTTTTTTTTTTTT	0	12	17.3913	LSDV019	T--570TA-	X570X	69
12071	GTTTTTTTTTTT -> GTTTTTTTTTTTT	0	12	17.3913	NP_150453.1 kelch-like protein	T--570TA-	X570X	69
12071	GTTTTTTTTTTT -> GTTTTTTTTTTTTT	0	3	4.34783	LSDV019	T---AA570TAAAAA	XX570*K	69
12071	GTTTTTTTTTTT -> GTTTTTTTTTTTTT	0	3	4.34783	NP_150453.1 kelch-like protein	T---AA570TAAAAA	XX570*K	69
12089	C -> A	11	1	9.09091	LSDV019	GTT568TTT	V568F	67
12089	C -> A	11	1	9.09091	NP_150453.1 kelch-like protein	GTT568TTT	V568F	67
12134	T -> C	10	1	10	LSDV019	AAA553GAA	K553E	81
12134	T -> C	10	1	10	NP_150453.1 kelch-like protein	AAA553GAA	K553E	81
12387	A -> C	7	1	14.2857	LSDV019	TAT468TAG	Y468*	38
12387	A -> C	7	1	14.2857	NP_150453.1 kelch-like protein	TAT468TAG	Y468*	38
12964	G -> A	7	7	100	LSDV019	ACA276ATA	T276I	47
12964	G -> A	7	7	100	NP_150453.1 kelch-like protein	ACA276ATA	T276I	47
13103	GTTTTTTTTT -> GTTTTTTTTTT	0	8	22.8571	LSDV019	---227A--	-227X	35
13103	GTTTTTTTTT -> GTTTTTTTTTT	0	8	22.8571	NP_150453.1 kelch-like protein	---227A--	-227X	35
13221	G -> T	4	4	100	LSDV019	GTC190GTA	V190V	42
13221	G -> T	4	4	100	NP_150453.1 kelch-like protein	GTC190GTA	V190V	42
13900	A -> G	6	1	16.6667	LSDV020	ATT307ATC	I307I	35
13900	A -> G	6	1	16.6667	NP_150454.1 LSDV020 ribonucleotide reductase small subunit	ATT307ATC	I307I	35
14264	C -> A	15	1	6.66667	LSDV020	GGA186GTA	G186V	64
14264	C -> A	15	1	6.66667	NP_150454.1 LSDV020 ribonucleotide reductase small subunit	GGA186GTA	G186V	64
14276	C -> A	15	1	6.66667	LSDV020	GGA182GTA	G182V	68
14276	C -> A	15	1	6.66667	NP_150454.1 LSDV020 ribonucleotide reductase small subunit	GGA182GTA	G182V	68
14324	A -> C	15	1	6.66667	LSDV020	ATA166AGA	I166R	72
14324	A -> C	15	1	6.66667	NP_150454.1 LSDV020 ribonucleotide reductase small subunit	ATA166AGA	I166R	72
14401	T -> C	13	1	7.69231	LSDV020	GAA140GAG	E140E	60
14401	T -> C	13	1	7.69231	NP_150454.1 LSDV020 ribonucleotide reductase small subunit	GAA140GAG	E140E	60
14701	A -> T	3	1	33.3333	LSDV020	GAT40GAA	D40E	29
14701	A -> T	3	1	33.3333	NP_150454.1 LSDV020 ribonucleotide reductase small subunit	GAT40GAA	D40E	29
14876	G -> A	4	4	100	LSDV021	GGC82GGT	G82G	51
14876	G -> A	4	4	100	NP_150455.1 hypothetical protein	GGC82GGT	G82G	51
15080	A -> G	6	6	100	LSDV021	AAT14AAC	N14N	44
15080	A -> G	6	6	100	NP_150455.1 hypothetical protein	AAT14AAC	N14N	44
15213	C -> A	14	1	7.14286	LSDV022	ATG96ATT	M96I	59
15213	C -> A	14	1	7.14286	NP_150456.1 hypothetical protein	ATG96ATT	M96I	59
15258	G -> T	13	2	15.3846	LSDV022	AAC81AAA	N81K	59
15258	G -> T	13	2	15.3846	NP_150456.1 hypothetical protein	AAC81AAA	N81K	59
15285	A -> C	9	9	100	LSDV022	GAT72GAG	D72E	33
15285	A -> C	9	9	100	NP_150456.1 hypothetical protein	GAT72GAG	D72E	33
15314	CACTATTACTAT -> CACTATTACTATTACTAT	0	11	23.4043	LSDV022	G------AT59GATAGTAAT	X-X59DSN	47
15314	CACTATTACTAT -> CACTATTACTATTACTAT	0	11	23.4043	NP_150456.1 hypothetical protein	G------AT59GATAGTAAT	X-X59DSN	47
16471	G -> T	8	1	12.5	LSDV024	ACA69AAA	T69K	60
16471	G -> T	8	1	12.5	NP_150458.1 S-S bond formation pathway protein	ACA69AAA	T69K	60
16976	T -> G	6	1	16.6667	LSDV025	AAA341ACA	K341T	30
16976	T -> G	6	1	16.6667	NP_150459.1 Ser/Thr kinase	AAA341ACA	K341T	30
17083	G -> T	6	1	16.6667	LSDV025	AAC305AAA	N305K	22
17083	G -> T	6	1	16.6667	NP_150459.1 Ser/Thr kinase	AAC305AAA	N305K	22
17121	A -> C	4	1	25	LSDV025	TTA293GTA	L293V	40
17121	A -> C	4	1	25	NP_150459.1 Ser/Thr kinase	TTA293GTA	L293V	40
17258	A -> C	6	1	16.6667	LSDV025	TTA247TGA	L247*	66
17258	A -> C	6	1	16.6667	NP_150459.1 Ser/Thr kinase	TTA247TGA	L247*	66
17357	G -> A	7	1	14.2857	LSDV025	TCA214TTA	S214L	27
17357	G -> A	7	1	14.2857	NP_150459.1 Ser/Thr kinase	TCA214TTA	S214L	27
17491	C -> A	5	1	20	LSDV025	CGG169CGT	R169R	24
17491	C -> A	5	1	20	NP_150459.1 Ser/Thr kinase	CGG169CGT	R169R	24
17736	T -> G	8	1	12.5	LSDV025	ATT88CTT	I88L	56
17736	T -> G	8	1	12.5	NP_150459.1 Ser/Thr kinase	ATT88CTT	I88L	56
17737	T -> A	8	1	12.5	LSDV025	CCA87CCT	P87P	56
17737	T -> A	8	1	12.5	NP_150459.1 Ser/Thr kinase	CCA87CCT	P87P	56
17739	G -> T	8	1	12.5	LSDV025	CCA87ACA	P87T	58
17739	G -> T	8	1	12.5	NP_150459.1 Ser/Thr kinase	CCA87ACA	P87T	58
17750	T -> A	10	1	10	LSDV025	AAG83ATG	K83M	62
17750	T -> A	10	1	10	NP_150459.1 Ser/Thr kinase	AAG83ATG	K83M	62
17756	T -> A	10	1	10	LSDV025	AAA81ATA	K81I	61
17756	T -> A	10	1	10	NP_150459.1 Ser/Thr kinase	AAA81ATA	K81I	61
17770	C -> A	10	1	10	LSDV025	TCG76TCT	S76S	62
17770	C -> A	10	1	10	NP_150459.1 Ser/Thr kinase	TCG76TCT	S76S	62
17795	G -> T	9	1	11.1111	LSDV025	GCT68GAT	A68D	59
17795	G -> T	9	1	11.1111	NP_150459.1 Ser/Thr kinase	GCT68GAT	A68D	59
17835	A -> T	7	1	14.2857	LSDV025	TAC55AAC	Y55N	54
17835	A -> T	7	1	14.2857	NP_150459.1 Ser/Thr kinase	TAC55AAC	Y55N	54
18174	CTTTTTTTT -> CTTTTTTTTT	0	17	40.4762	LSDV026	---254A--	-254X	42
18174	CTTTTTTTT -> CTTTTTTTTT	0	17	40.4762	NP_150460.1 LSDV026 hypothetical protein	---254A--	-254X	42
18214	A -> T	5	1	20	LSDV026	TTA243TAA	L243*	23
18214	A -> T	5	1	20	NP_150460.1 LSDV026 hypothetical protein	TTA243TAA	L243*	23
18267	T -> G	7	1	14.2857	LSDV026	AAA225AAC	K225N	18
18267	T -> G	7	1	14.2857	NP_150460.1 LSDV026 hypothetical protein	AAA225AAC	K225N	18
18619	A -> T	15	15	100	LSDV026	TTA108TAA	L108*	56
18619	A -> T	15	15	100	NP_150460.1 LSDV026 hypothetical protein	TTA108TAA	L108*	56
18908	CTTTTTTTTT -> CTTTTTTTT	0	9	28.125	LSDV026	AAAAAA9-AAAAA	KK9XK	32
18908	CTTTTTTTTT -> CTTTTTTTT	0	9	28.125	NP_150460.1 LSDV026 hypothetical protein	AAAAAA9-AAAAA	KK9XK	32
20047	CAAAAA -> CAAAA	0	2	4.44444	LSDV027	GTT272G-T	V272X	45
20047	CAAAAA -> CAAAA	0	2	4.44444	NP_150461.1 EEV maturation protein	GTT272G-T	V272X	45
20299	T -> C	1	1	100	LSDV027	AAA190GAA	K190E	20
20299	T -> C	1	1	100	NP_150461.1 EEV maturation protein	AAA190GAA	K190E	20
20930	C -> A	7	1	14.2857	LSDV028	AAG352AAT	K352N	65
20930	C -> A	7	1	14.2857	NP_150462.1 palmytilated EEV membrane glycoprotein	AAG352AAT	K352N	65
20993	A -> G	6	6	100	LSDV028	GAT331GAC	D331D	54
20993	A -> G	6	6	100	NP_150462.1 palmytilated EEV membrane glycoprotein	GAT331GAC	D331D	54
21327	G -> T	10	1	10	LSDV028	GCG220GAG	A220E	62
21327	G -> T	10	1	10	NP_150462.1 palmytilated EEV membrane glycoprotein	GCG220GAG	A220E	62
21512	A -> T	8	1	12.5	LSDV028	GCT158GCA	A158A	61
21512	A -> T	8	1	12.5	NP_150462.1 palmytilated EEV membrane glycoprotein	GCT158GCA	A158A	61
21550	T -> C	9	1	11.1111	LSDV028	AAG146GAG	K146E	71
21550	T -> C	9	1	11.1111	NP_150462.1 palmytilated EEV membrane glycoprotein	AAG146GAG	K146E	71
22947	C -> A	4	1	25	LSDV030	ATG138ATT	M138I	31
22947	C -> A	4	1	25	NP_150464.1 hypothetical protein	ATG138ATT	M138I	31
23314	T -> A	11	1	9.09091	LSDV030	GAT16GTT	D16V	72
23314	T -> A	11	1	9.09091	NP_150464.1 hypothetical protein	GAT16GTT	D16V	72
23679	T -> C	7	1	14.2857	LSDV031	TTT82TTC	F82F	55
23679	T -> C	7	1	14.2857	NP_150465.1 DNA-binding virion core protein	TTT82TTC	F82F	55
23705	T -> A	7	1	14.2857	LSDV031	CTT91CAT	L91H	55
23705	T -> A	7	1	14.2857	NP_150465.1 DNA-binding virion core protein	CTT91CAT	L91H	55
23744	G -> T	8	1	12.5	LSDV031	GGT104GTT	G104V	50
23744	G -> T	8	1	12.5	NP_150465.1 DNA-binding virion core protein	GGT104GTT	G104V	50
23932	T -> C	6	6	100	LSDV032	TTA415TTG	L415L	40
23932	T -> C	6	6	100	NP_150466.1 poly(A) polymerase large subunit	TTA415TTG	L415L	40
24618	G -> T	18	1	5.55556	LSDV032	CCG187ACG	P187T	78
24618	G -> T	18	1	5.55556	NP_150466.1 poly(A) polymerase large subunit	CCG187ACG	P187T	78
24819	A -> G	8	1	12.5	LSDV032	TAC120CAC	Y120H	53
24819	A -> G	8	1	12.5	NP_150466.1 poly(A) polymerase large subunit	TAC120CAC	Y120H	53
25018	C -> T	4	1	25	LSDV032	AAG53AAA	K53K	31
25018	C -> T	4	1	25	NP_150466.1 poly(A) polymerase large subunit	AAG53AAA	K53K	31
25028	T -> A	4	1	25	LSDV032	AAG50ATG	K50M	28
25028	T -> A	4	1	25	NP_150466.1 poly(A) polymerase large subunit	AAG50ATG	K50M	28
25111	T -> C	7	7	100	LSDV032	GAA22GAG	E22E	36
25111	T -> C	7	7	100	NP_150466.1 poly(A) polymerase large subunit	GAA22GAG	E22E	36
25193	C -> T	7	7	100	LSDV033	GTA730ATA	V730I	36
25193	C -> T	7	7	100	NP_150467.1 hypothetical protein	GTA730ATA	V730I	36
25201	G -> A	7	7	100	LSDV033	ACC727ATC	T727I	34
25201	G -> A	7	7	100	NP_150467.1 hypothetical protein	ACC727ATC	T727I	34
25242	ATTTTTTTTT -> ATTTTTTTT	0	2	7.14286	LSDV033	ATA710AT-	I710X	28
25242	ATTTTTTTTT -> ATTTTTTTT	0	2	7.14286	NP_150467.1 hypothetical protein	ATA710AT-	I710X	28
25485	T -> C	4	1	25	LSDV033	GAA632GAG	E632E	43
25485	T -> C	4	1	25	NP_150467.1 hypothetical protein	GAA632GAG	E632E	43
25971	G -> A	3	3	100	LSDV033	TGC470TGT	C470C	46
25971	G -> A	3	3	100	NP_150467.1 hypothetical protein	TGC470TGT	C470C	46
26338	G -> T	6	1	16.6667	LSDV033	TCA348TAA	S348*	43
26338	G -> T	6	1	16.6667	NP_150467.1 hypothetical protein	TCA348TAA	S348*	43
26367	T -> A	9	1	11.1111	LSDV033	GAA338GAT	E338D	47
26367	T -> A	9	1	11.1111	NP_150467.1 hypothetical protein	GAA338GAT	E338D	47
26441	A -> G	8	1	12.5	LSDV033	TAC314CAC	Y314H	30
26441	A -> G	8	1	12.5	NP_150467.1 hypothetical protein	TAC314CAC	Y314H	30
26454	C -> A	7	1	14.2857	LSDV033	ATG309ATT	M309I	27
26454	C -> A	7	1	14.2857	NP_150467.1 hypothetical protein	ATG309ATT	M309I	27
26552	TAAAAAAAAAA -> TAAAAAAAAA	0	2	8.33333	LSDV033	AGT273AG-	S273X	24
26552	TAAAAAAAAAA -> TAAAAAAAAA	0	2	8.33333	NP_150467.1 hypothetical protein	AGT273AG-	S273X	24
26876	C -> A	6	1	16.6667	LSDV033	GAT169TAT	D169Y	38
26876	C -> A	6	1	16.6667	NP_150467.1 hypothetical protein	GAT169TAT	D169Y	38
26918	A -> T	9	1	11.1111	LSDV033	TCA155ACA	S155T	46
26918	A -> T	9	1	11.1111	NP_150467.1 hypothetical protein	TCA155ACA	S155T	46
27712	C -> A	8	1	12.5	LSDV034	GAT72TAT	D72Y	38
27712	C -> A	8	1	12.5	NP_150468.1 double-strand RNA-binding protein	GAT72TAT	D72Y	38
27750	C -> A	6	1	16.6667	LSDV034	AGA59ATA	R59I	27
27750	C -> A	6	1	16.6667	NP_150468.1 double-strand RNA-binding protein	AGA59ATA	R59I	27
28153	C -> A	9	1	11.1111	LSDV036	GTT147TTT	V147F	53
28153	C -> A	9	1	11.1111	NP_150469.1 RNA polymerase subunit	GTT147TTT	V147F	53
28204	C -> A	13	1	7.69231	LSDV036	GAA130TAA	E130*	53
28204	C -> A	13	1	7.69231	NP_150469.1 RNA polymerase subunit	GAA130TAA	E130*	53
28300	G -> A	8	8	100	LSDV036	CCT98TCT	P98S	46
28300	G -> A	8	8	100	NP_150469.1 RNA polymerase subunit	CCT98TCT	P98S	46
28551	G -> T	3	3	100	LSDV036	ACC14AAC	T14N	16
28551	G -> T	3	3	100	NP_150469.1 RNA polymerase subunit	ACC14AAC	T14N	16
28653	G -> A	4	4	100	LSDV035	GAT22AAT	D22N	35
28653	G -> A	4	4	100	NP_150470.1 Hypothetical protein	GAT22AAT	D22N	35
28978	T -> C	6	6	100	LSDV035	TTT130TCT	F130S	33
28978	T -> C	6	6	100	NP_150470.1 Hypothetical protein	TTT130TCT	F130S	33
29136	C -> A	8	1	12.5	LSDV035	CTA183ATA	L183I	54
29136	C -> A	8	1	12.5	NP_150470.1 Hypothetical protein	CTA183ATA	L183I	54
29158	C -> A	8	1	12.5	LSDV035	TCA190TAA	S190*	54
29158	C -> A	8	1	12.5	NP_150470.1 Hypothetical protein	TCA190TAA	S190*	54
29332	A -> G	5	1	20	LSDV035	AAA248AGA	K248R	31
29332	A -> G	5	1	20	NP_150470.1 Hypothetical protein	AAA248AGA	K248R	31
29408	T -> C	6	1	16.6667	LSDV035	TGT273TGC	C273C	36
29408	T -> C	6	1	16.6667	NP_150470.1 Hypothetical protein	TGT273TGC	C273C	36
29479	T -> C	5	5	100	LSDV035	GTA297GCA	V297A	30
29479	T -> C	5	5	100	NP_150470.1 Hypothetical protein	GTA297GCA	V297A	30
29766	G -> T	4	1	25	LSDV035	GAT393TAT	D393Y	29
29766	G -> T	4	1	25	NP_150470.1 Hypothetical protein	GAT393TAT	D393Y	29
29777	G -> A	5	5	100	LSDV035	TTG396TTA	L396L	31
29777	G -> A	5	5	100	NP_150470.1 Hypothetical protein	TTG396TTA	L396L	31
30024	T -> A	7	1	14.2857	LSDV037	ATT73AAT	I73N	30
30024	T -> A	7	1	14.2857	NP_150471.1 Hypothetical protein	ATT73AAT	I73N	30
31443	C -> A	6	1	16.6667	LSDV037	ACA546AAA	T546K	22
31443	C -> A	6	1	16.6667	NP_150471.1 Hypothetical protein	ACA546AAA	T546K	22
32125	T -> C	6	6	100	LSDV038	GGT204GGC	G204G	54
32125	T -> C	6	6	100	NP_150472.1 hypothetical protein	GGT204GGC	G204G	54
32181	C -> A	13	1	7.69231	LSDV038	ACT223AAT	T223N	71
32181	C -> A	13	1	7.69231	NP_150472.1 hypothetical protein	ACT223AAT	T223N	71
32250	C -> A	15	1	6.66667	LSDV038	ACA246AAA	T246K	72
32250	C -> A	15	1	6.66667	NP_150472.1 hypothetical protein	ACA246AAA	T246K	72
32850	C -> T	2	1	50	LSDV039	GGA832AGA	G832R	29
32850	C -> T	2	1	50	NP_150473.1 DNA polymerase	GGA832AGA	G832R	29
34166	T -> G	4	1	25	LSDV039	AAT393ACT	N393T	39
34166	T -> G	4	1	25	NP_150473.1 DNA polymerase	AAT393ACT	N393T	39
34228	A -> G	2	2	100	LSDV039	GGT372GGC	G372G	39
34228	A -> G	2	2	100	NP_150473.1 DNA polymerase	GGT372GGC	G372G	39
34703	T -> C	11	1	9.09091	LSDV039	AAA214AGA	K214R	76
34703	T -> C	11	1	9.09091	NP_150473.1 DNA polymerase	AAA214AGA	K214R	76
34834	C -> T	6	6	100	LSDV039	CAG170CAA	Q170Q	55
34834	C -> T	6	6	100	NP_150473.1 DNA polymerase	CAG170CAA	Q170Q	55
35013	T -> A	8	1	12.5	LSDV039	AGT111TGT	S111C	49
35013	T -> A	8	1	12.5	NP_150473.1 DNA polymerase	AGT111TGT	S111C	49
35016	C -> A	8	1	12.5	LSDV039	GTT110TTT	V110F	49
35016	C -> A	8	1	12.5	NP_150473.1 DNA polymerase	GTT110TTT	V110F	49
35022	G -> T	9	1	11.1111	LSDV039	CTT108ATT	L108I	50
35022	G -> T	9	1	11.1111	NP_150473.1 DNA polymerase	CTT108ATT	L108I	50
35128	A -> T	8	1	12.5	LSDV039	GTT72GTA	V72V	38
35128	A -> T	8	1	12.5	NP_150473.1 DNA polymerase	GTT72GTA	V72V	38
35509	A -> C	3	1	33.3333	LSDV040	ATG45CTG	M45L	36
35509	A -> C	3	1	33.3333	NP_150474.1 sulfhydryl oxidase	ATG45CTG	M45L	36
35560	A -> C	5	1	20	LSDV040	AGC62CGC	S62R	35
35560	A -> C	5	1	20	NP_150474.1 sulfhydryl oxidase	AGC62CGC	S62R	35
35563	G -> T	5	1	20	LSDV040	GAT63TAT	D63Y	33
35563	G -> T	5	1	20	NP_150474.1 sulfhydryl oxidase	GAT63TAT	D63Y	33
35603	T -> A	7	1	14.2857	LSDV040	TTC76TAC	F76Y	38
35603	T -> A	7	1	14.2857	NP_150474.1 sulfhydryl oxidase	TTC76TAC	F76Y	38
35716	T -> G	2	1	50	LSDV041	TAT113TCT	Y113S	24
35716	T -> G	2	1	50	NP_150475.1 putative virion core protein	TAT113TCT	Y113S	24
35919	T -> C	6	6	100	LSDV041	AAA45AAG	K45K	43
35919	T -> C	6	6	100	NP_150475.1 putative virion core protein	AAA45AAG	K45K	43
36015	G -> A	8	8	100	LSDV041	GGC13GGT	G13G	51
36015	G -> A	8	8	100	NP_150475.1 putative virion core protein	GGC13GGT	G13G	51
36042	A -> T	11	1	9.09091	LSDV041	GTT4GTA	V4V	56
36042	A -> T	11	1	9.09091	LSDV042	TAA685AAA	*685K	56
36042	A -> T	11	1	9.09091	NP_150475.1 putative virion core protein	GTT4GTA	V4V	56
36042	A -> T	11	1	9.09091	NP_150476.1 Hypothetical protein	TAA685AAA	*685K	56
36474	A -> C	6	1	16.6667	LSDV042	TAT541GAT	Y541D	25
36474	A -> C	6	1	16.6667	NP_150476.1 Hypothetical protein	TAT541GAT	Y541D	25
37356	A -> C	5	1	20	LSDV042	TTC247GTC	F247V	63
37356	A -> C	5	1	20	NP_150476.1 Hypothetical protein	TTC247GTC	F247V	63
37417	A -> G	5	5	100	LSDV042	TCT226TCC	S226S	53
37417	A -> G	5	5	100	NP_150476.1 Hypothetical protein	TCT226TCC	S226S	53
37816	G -> A	14	14	100	LSDV042	GCC93GCT	A93A	74
37816	G -> A	14	14	100	NP_150476.1 Hypothetical protein	GCC93GCT	A93A	74
38623	T -> C	8	1	12.5	LSDV043	GAA174GAG	E174E	54
38623	T -> C	8	1	12.5	NP_150477.1 putative DNA-binding virion core protein	GAA174GAG	E174E	54
38772	C -> T	6	1	16.6667	LSDV043	GAT125AAT	D125N	33
38772	C -> T	6	1	16.6667	NP_150477.1 putative DNA-binding virion core protein	GAT125AAT	D125N	33
39158	A -> C	10	1	10	LSDV044	ATA71AGA	I71R	51
39158	A -> C	10	1	10	NP_150478.1 hypothetical protein	ATA71AGA	I71R	51
39425	T -> C	6	1	16.6667	LSDV045	GAT259GGT	D259G	19
39425	T -> C	6	1	16.6667	NP_150479.1 DNA-binding phosphoprotein	GAT259GGT	D259G	19
40018	A -> G	6	6	100	LSDV045	TGT61TGC	C61C	29
40018	A -> G	6	6	100	NP_150479.1 DNA-binding phosphoprotein	TGT61TGC	C61C	29
40992	G -> A	3	3	100	LSDV047	TTC231TTT	F231F	34
40992	G -> A	3	3	100	NP_150481.1 hypothetical protein	TTC231TTT	F231F	34
41554	G -> T	8	1	12.5	LSDV047	TCC44TAC	S44Y	35
41554	G -> T	8	1	12.5	NP_150481.1 hypothetical protein	TCC44TAC	S44Y	35
41594	C -> A	9	1	11.1111	LSDV047	GAA31TAA	E31*	34
41594	C -> A	9	1	11.1111	NP_150481.1 hypothetical protein	GAA31TAA	E31*	34
41757	C -> A	7	1	14.2857	LSDV048	GAG408TAG	E408*	37
41757	C -> A	7	1	14.2857	NP_150482.1 LSDV048 putative virion core protein	GAG408TAG	E408*	37
42151	T -> C	5	1	20	LSDV048	GAA276GAG	E276E	43
42151	T -> C	5	1	20	NP_150482.1 LSDV048 putative virion core protein	GAA276GAG	E276E	43
42751	A -> C	4	1	25	LSDV048	TAT76TAG	Y76*	38
42751	A -> C	4	1	25	NP_150482.1 LSDV048 putative virion core protein	TAT76TAG	Y76*	38
43160	A -> T	7	1	14.2857	LSDV049	AAA59AAT	K59N	59
43160	A -> T	7	1	14.2857	NP_150483.1 RNA helicase NPH-II	AAA59AAT	K59N	59
43843	T -> A	9	1	11.1111	LSDV049	CTG287CAG	L287Q	44
43843	T -> A	9	1	11.1111	NP_150483.1 RNA helicase NPH-II	CTG287CAG	L287Q	44
43915	T -> C	7	1	14.2857	LSDV049	ATA311ACA	I311T	49
43915	T -> C	7	1	14.2857	NP_150483.1 RNA helicase NPH-II	ATA311ACA	I311T	49
43985	C -> T	5	1	20	LSDV049	GAC334GAT	D334D	29
43985	C -> T	5	1	20	NP_150483.1 RNA helicase NPH-II	GAC334GAT	D334D	29
44111	T -> G	3	1	33.3333	LSDV049	TAT376TAG	Y376*	56
44111	T -> G	3	1	33.3333	NP_150483.1 RNA helicase NPH-II	TAT376TAG	Y376*	56
44139	A -> T	4	1	25	LSDV049	AAT386TAT	N386Y	55
44139	A -> T	4	1	25	NP_150483.1 RNA helicase NPH-II	AAT386TAT	N386Y	55
44274	G -> T	4	1	25	LSDV049	GTA431TTA	V431L	49
44274	G -> T	4	1	25	NP_150483.1 RNA helicase NPH-II	GTA431TTA	V431L	49
44325	T -> A	5	1	20	LSDV049	TCA448ACA	S448T	59
44325	T -> A	5	1	20	NP_150483.1 RNA helicase NPH-II	TCA448ACA	S448T	59
44328	A -> C	7	1	14.2857	LSDV049	ATA449CTA	I449L	61
44328	A -> C	7	1	14.2857	NP_150483.1 RNA helicase NPH-II	ATA449CTA	I449L	61
44893	T -> C	6	1	16.6667	LSDV049	GTA637GCA	V637A	41
44893	T -> C	6	1	16.6667	NP_150483.1 RNA helicase NPH-II	GTA637GCA	V637A	41
44957	A -> T	7	1	14.2857	LSDV049	CGA658CGT	R658R	25
44957	A -> T	7	1	14.2857	NP_150483.1 RNA helicase NPH-II	CGA658CGT	R658R	25
45573	C -> A	11	1	9.09091	LSDV050	GGA410GTA	G410V	37
45573	C -> A	11	1	9.09091	NP_150484.1 putative metalloprotease	GGA410GTA	G410V	37
45863	A -> G	7	7	100	LSDV050	AAT313AAC	N313N	38
45863	A -> G	7	7	100	NP_150484.1 putative metalloprotease	AAT313AAC	N313N	38
46107	G -> T	5	1	20	LSDV050	TCG232TAG	S232*	75
46107	G -> T	5	1	20	NP_150484.1 putative metalloprotease	TCG232TAG	S232*	75
46421	A -> C	5	1	20	LSDV050	GAT127GAG	D127E	54
46421	A -> C	5	1	20	NP_150484.1 putative metalloprotease	GAT127GAG	D127E	54
46433	A -> T	6	1	16.6667	LSDV050	TTT123TTA	F123L	53
46433	A -> T	6	1	16.6667	NP_150484.1 putative metalloprotease	TTT123TTA	F123L	53
47267	A -> G	8	1	12.5	LSDV051	AAA48AAG	K48K	28
47267	A -> G	8	1	12.5	NP_150486.1 transcriptional elongation factor	AAA48AAG	K48K	28
47331	C -> A	8	1	12.5	LSDV051	CCA70ACA	P70T	41
47331	C -> A	8	1	12.5	NP_150486.1 transcriptional elongation factor	CCA70ACA	P70T	41
47342	C -> A	7	1	14.2857	LSDV051	ATC73ATA	I73I	42
47342	C -> A	7	1	14.2857	NP_150486.1 transcriptional elongation factor	ATC73ATA	I73I	42
47343	G -> T	7	1	14.2857	LSDV051	GTT74TTT	V74F	43
47343	G -> T	7	1	14.2857	NP_150486.1 transcriptional elongation factor	GTT74TTT	V74F	43
47415	A -> T	9	1	11.1111	LSDV051	ACA98TCA	T98S	69
47415	A -> T	9	1	11.1111	NP_150486.1 transcriptional elongation factor	ACA98TCA	T98S	69
48117	A -> G	11	1	9.09091	LSDV053	TTG7TCG	L7S	41
48117	A -> G	11	1	9.09091	NP_150487.1 glutaredoxin-like protein	TTG7TCG	L7S	41
48202	G -> T	11	1	9.09091	LSDV054	GTA22TTA	V22L	52
48202	G -> T	11	1	9.09091	NP_150488.1 Hypothetical protein	GTA22TTA	V22L	52
48301	T -> A	8	1	12.5	LSDV054	TTT55ATT	F55I	51
48301	T -> A	8	1	12.5	NP_150488.1 Hypothetical protein	TTT55ATT	F55I	51
48390	A -> G	12	1	8.33333	LSDV054	AGA84AGG	R84R	57
48390	A -> G	12	1	8.33333	NP_150488.1 Hypothetical protein	AGA84AGG	R84R	57
48533	A -> G	16	1	6.25	LSDV054	AAG132AGG	K132R	64
48533	A -> G	16	1	6.25	NP_150488.1 Hypothetical protein	AAG132AGG	K132R	64
49315	A -> T	3	1	33.3333	LSDV054	AAC393TAC	N393Y	22
49315	A -> T	3	1	33.3333	NP_150488.1 Hypothetical protein	AAC393TAC	N393Y	22
49331	T -> C	4	1	25	LSDV054	ATA398ACA	I398T	21
49331	T -> C	4	1	25	NP_150488.1 Hypothetical protein	ATA398ACA	I398T	21
49349	A -> T	3	1	33.3333	LSDV054	AAG404ATG	K404M	23
49349	A -> T	3	1	33.3333	NP_150488.1 Hypothetical protein	AAG404ATG	K404M	23
49421	TAAAAAAAAA -> TAAAAAAAA	0	2	4.54545	LSDV054	AAT431A-T	N431X	44
49421	TAAAAAAAAA -> TAAAAAAAA	0	2	4.54545	NP_150488.1 Hypothetical protein	AAT431A-T	N431X	44
49421	TAAAAAAAAA -> TAAAAAAAAAA	0	1	2.27273	LSDV054	AA---T431AAA--T	XX431KX	44
49421	TAAAAAAAAA -> TAAAAAAAAAA	0	1	2.27273	NP_150488.1 Hypothetical protein	AA---T431AAA--T	XX431KX	44
49676	G -> A	2	2	100	LSDV056	GCG11GCA	A11A	39
49676	G -> A	2	2	100	NP_150490.1 LSDV056 hypothetical protein	GCG11GCA	A11A	39
49819	T -> A	13	1	7.69231	LSDV056	TTC59TAC	F59Y	73
49819	T -> A	13	1	7.69231	NP_150490.1 LSDV056 hypothetical protein	TTC59TAC	F59Y	73
49821	G -> T	13	1	7.69231	LSDV056	GAT60TAT	D60Y	72
49821	G -> T	13	1	7.69231	NP_150490.1 LSDV056 hypothetical protein	GAT60TAT	D60Y	72
49893	G -> T	12	1	8.33333	LSDV056	GGA84TGA	G84*	67
49893	G -> T	12	1	8.33333	NP_150490.1 LSDV056 hypothetical protein	GGA84TGA	G84*	67
50155	A -> G	9	9	100	LSDV056	AAA171AGA	K171R	29
50155	A -> G	9	9	100	NP_150490.1 LSDV056 hypothetical protein	AAA171AGA	K171R	29
50539	T -> G	14	1	7.14286	LSDV057	ACA255ACC	T255T	64
50539	T -> G	14	1	7.14286	NP_150491.1 putative virion core protein	ACA255ACC	T255T	64
50598	A -> C	11	1	9.09091	LSDV057	TCT236GCT	S236A	52
50598	A -> C	11	1	9.09091	NP_150491.1 putative virion core protein	TCT236GCT	S236A	52
50759	T -> A	6	1	16.6667	LSDV057	AAA182ATA	K182I	65
50759	T -> A	6	1	16.6667	NP_150491.1 putative virion core protein	AAA182ATA	K182I	65
50979	CAAAAAAA -> CAAAAAAAA	0	2	2.94118	LSDV057	TC---T106TCT--T	XX106SX	68
50979	CAAAAAAA -> CAAAAAAAA	0	2	2.94118	NP_150491.1 putative virion core protein	TC---T106TCT--T	XX106SX	68
51801	G -> T	15	1	6.66667	LSDV058	GGT157TGT	G157C	43
51801	G -> T	15	1	6.66667	NP_150492.1 late transcription factor VLTF-1	GGT157TGT	G157C	43
52109	C -> A	10	1	10	LSDV058	CAC259CAA	H259Q	57
52109	C -> A	10	1	10	NP_150492.1 late transcription factor VLTF-1	CAC259CAA	H259Q	57
52248	A -> G	9	1	11.1111	LSDV059	AAA36AGA	K36R	41
52248	A -> G	9	1	11.1111	NP_150493.1 poxvirus myristoylprotein	AAA36AGA	K36R	41
52426	T -> A	11	1	9.09091	LSDV059	AAT95AAA	N95K	58
52426	T -> A	11	1	9.09091	NP_150493.1 poxvirus myristoylprotein	AAT95AAA	N95K	58
53261	G -> T	7	1	14.2857	LSDV060	GAA37TAA	E37*	78
53261	G -> T	7	1	14.2857	NP_150494.1 LSDV060 putative myristylated IMV envelope protein	GAA37TAA	E37*	78
53376	C -> A	11	1	9.09091	LSDV060	ACA75AAA	T75K	69
53376	C -> A	11	1	9.09091	NP_150494.1 LSDV060 putative myristylated IMV envelope protein	ACA75AAA	T75K	69
53415	C -> A	10	1	10	LSDV060	CCA88CAA	P88Q	66
53415	C -> A	10	1	10	NP_150494.1 LSDV060 putative myristylated IMV envelope protein	CCA88CAA	P88Q	66
54127	A -> G	7	1	14.2857	LSDV061	TAT67TGT	Y67C	39
54127	A -> G	7	1	14.2857	NP_150495.1 hypothetical protein	TAT67TGT	Y67C	39
54172	T -> C	5	5	100	LSDV061	TTA82TCA	L82S	29
54172	T -> C	5	5	100	NP_150495.1 hypothetical protein	TTA82TCA	L82S	29
55008	C -> A	5	1	20	LSDV062	AAG55AAT	K55N	55
55008	C -> A	5	1	20	NP_150496.1 LSDV062 hypothetical protein	AAG55AAT	K55N	55
55025	C -> A	5	1	20	LSDV062	GAA50TAA	E50*	57
55025	C -> A	5	1	20	NP_150496.1 LSDV062 hypothetical protein	GAA50TAA	E50*	57
55060	C -> A	5	1	20	LSDV062	AGA38ATA	R38I	40
55060	C -> A	5	1	20	NP_150496.1 LSDV062 hypothetical protein	AGA38ATA	R38I	40
55066	G -> T	5	1	20	LSDV062	TCA36TAA	S36*	33
55066	G -> T	5	1	20	NP_150496.1 LSDV062 hypothetical protein	TCA36TAA	S36*	33
55120	T -> A	12	1	8.33333	LSDV062	AAC18ATC	N18I	31
55120	T -> A	12	1	8.33333	NP_150496.1 LSDV062 hypothetical protein	AAC18ATC	N18I	31
55391	C -> A	10	1	10	LSDV063	ATC65ATA	I65I	54
55391	C -> A	10	1	10	NP_150497.1 DNA-binding virion core protein	ATC65ATA	I65I	54
55395	G -> T	10	1	10	LSDV063	GGT67TGT	G67C	53
55395	G -> T	10	1	10	NP_150497.1 DNA-binding virion core protein	GGT67TGT	G67C	53
56272	T -> C	4	1	25	LSDV064	TTA100TCA	L100S	51
56272	T -> C	4	1	25	NP_150498.1 LSDV064 putative membrane protein	TTA100TCA	L100S	51
56712	A -> C	5	1	20	LSDV065	ATA129ATC	I129I	42
56712	A -> C	5	1	20	NP_150499.1 LSDV065 hypothetical protein	ATA129ATC	I129I	42
56716	C -> A	4	1	25	LSDV065	CCT131ACT	P131T	39
56716	C -> A	4	1	25	NP_150499.1 LSDV065 hypothetical protein	CCT131ACT	P131T	39
56799	G -> T	6	1	16.6667	LSDV066	ATG1ATT	M1I	43
56799	G -> T	6	1	16.6667	NP_150500.1 LSDV066 thymidine kinase	ATG1ATT	M1I	43
56952	G -> T	9	1	11.1111	LSDV066	ACG52ACT	T52T	62
56952	G -> T	9	1	11.1111	NP_150500.1 LSDV066 thymidine kinase	ACG52ACT	T52T	62
57640	T -> C	4	1	25	LSDV067	TTT80TCT	F80S	43
57640	T -> C	4	1	25	NP_150501.1 putative host range protein	TTT80TCT	F80S	43
57854	C -> T	5	5	100	LSDV067	TAC151TAT	Y151Y	47
57854	C -> T	5	5	100	NP_150501.1 putative host range protein	TAC151TAT	Y151Y	47
57913	GCGACGACGA -> GCGACGA	0	10	20.4082	LSDV067	GACGAT173GA---T	DD173XX	49
57913	GCGACGACGA -> GCGACGA	0	10	20.4082	NP_150501.1 putative host range protein	GACGAT173GA---T	DD173XX	49
58112	A -> C	4	1	25	LSDV068	GAA19GAC	E19D	34
58112	A -> C	4	1	25	NP_150502.1 poly(A) polymerase small subunit	GAA19GAC	E19D	34
58394	T -> C	14	1	7.14286	LSDV068	ACT113ACC	T113T	61
58394	T -> C	14	1	7.14286	NP_150502.1 poly(A) polymerase small subunit	ACT113ACC	T113T	61
58421	A -> T	14	2	14.2857	LSDV068	AGA122AGT	R122S	62
58421	A -> T	14	2	14.2857	NP_150502.1 poly(A) polymerase small subunit	AGA122AGT	R122S	62
58424	T -> A	14	1	7.14286	LSDV068	GTT123GTA	V123V	61
58424	T -> A	14	1	7.14286	NP_150502.1 poly(A) polymerase small subunit	GTT123GTA	V123V	61
59453	T -> A	18	1	5.55556	LSDV069	ATA161AAA	I161K	82
59453	T -> A	18	1	5.55556	NP_150503.1 LSDV069 RNA polymerase subunit	ATA161AAA	I161K	82
59491	G -> T	12	1	8.33333	LSDV069	GAA174TAA	E174*	62
59491	G -> T	12	1	8.33333	NP_150503.1 LSDV069 RNA polymerase subunit	GAA174TAA	E174*	62
60147	T -> C	3	3	100	LSDV071	GGT42GGC	G42G	31
60147	T -> C	3	3	100	NP_150505.1 LSDV071 RNA polymerase subunit	GGT42GGC	G42G	31
60539	G -> T	11	1	9.09091	LSDV071	CGT173CTT	R173L	51
60539	G -> T	11	1	9.09091	NP_150505.1 LSDV071 RNA polymerase subunit	CGT173CTT	R173L	51
60559	A -> T	11	1	9.09091	LSDV071	ATT180TTT	I180F	59
60559	A -> T	11	1	9.09091	NP_150505.1 LSDV071 RNA polymerase subunit	ATT180TTT	I180F	59
60724	G -> T	9	1	11.1111	LSDV071	GAA235TAA	E235*	49
60724	G -> T	9	1	11.1111	NP_150505.1 LSDV071 RNA polymerase subunit	GAA235TAA	E235*	49
61945	G -> T	11	1	9.09091	LSDV071	GAA642TAA	E642*	53
61945	G -> T	11	1	9.09091	NP_150505.1 LSDV071 RNA polymerase subunit	GAA642TAA	E642*	53
62282	C -> A	9	1	11.1111	LSDV071	GCA754GAA	A754E	73
62282	C -> A	9	1	11.1111	NP_150505.1 LSDV071 RNA polymerase subunit	GCA754GAA	A754E	73
62283	A -> T	9	1	11.1111	LSDV071	GCA754GCT	A754A	73
62283	A -> T	9	1	11.1111	NP_150505.1 LSDV071 RNA polymerase subunit	GCA754GCT	A754A	73
62288	A -> C	9	1	11.1111	LSDV071	AAA756ACA	K756T	71
62288	A -> C	9	1	11.1111	NP_150505.1 LSDV071 RNA polymerase subunit	AAA756ACA	K756T	71
62372	A -> T	6	1	16.6667	LSDV071	AAT784ATT	N784I	43
62372	A -> T	6	1	16.6667	NP_150505.1 LSDV071 RNA polymerase subunit	AAT784ATT	N784I	43
62779	G -> T	5	1	20	LSDV071	GGC920TGC	G920C	39
62779	G -> T	5	1	20	NP_150505.1 LSDV071 RNA polymerase subunit	GGC920TGC	G920C	39
62839	G -> T	6	1	16.6667	LSDV071	GCG940TCG	A940S	31
62839	G -> T	6	1	16.6667	NP_150505.1 LSDV071 RNA polymerase subunit	GCG940TCG	A940S	31
62851	T -> G	5	1	20	LSDV071	TTT944GTT	F944V	31
62851	T -> G	5	1	20	NP_150505.1 LSDV071 RNA polymerase subunit	TTT944GTT	F944V	31
62871	T -> G	4	1	25	LSDV071	AGT950AGG	S950R	33
62871	T -> G	4	1	25	NP_150505.1 LSDV071 RNA polymerase subunit	AGT950AGG	S950R	33
62983	A -> T	5	1	20	LSDV071	AGT988TGT	S988C	30
62983	A -> T	5	1	20	NP_150505.1 LSDV071 RNA polymerase subunit	AGT988TGT	S988C	30
63006	T -> G	5	1	20	LSDV071	TTT995TTG	F995L	32
63006	T -> G	5	1	20	NP_150505.1 LSDV071 RNA polymerase subunit	TTT995TTG	F995L	32
64480	A -> C	15	1	6.66667	LSDV073	AAA22AAC	K22N	89
64480	A -> C	15	1	6.66667	NP_150507.1 putative viral membrane protein	AAA22AAC	K22N	89
64632	G -> A	4	4	100	LSDV073	AGA73AAA	R73K	59
64632	G -> A	4	4	100	NP_150507.1 putative viral membrane protein	AGA73AAA	R73K	59
64667	G -> T	5	1	20	LSDV073	GAT85TAT	D85Y	49
64667	G -> T	5	1	20	NP_150507.1 putative viral membrane protein	GAT85TAT	D85Y	49
64738	C -> T	5	5	100	LSDV073	TAC108TAT	Y108Y	63
64738	C -> T	5	5	100	NP_150507.1 putative viral membrane protein	TAC108TAT	Y108Y	63
66583	A -> G	9	9	100	LSDV075	TTG599TCG	L599S	65
66583	A -> G	9	9	100	NP_150509.1 LSDV075 RNA polymerase-associated protein	TTG599TCG	L599S	65
66799	A -> T	5	1	20	LSDV075	ATT527AAT	I527N	43
66799	A -> T	5	1	20	NP_150509.1 LSDV075 RNA polymerase-associated protein	ATT527AAT	I527N	43
66842	A -> G	5	1	20	LSDV075	TCT513CCT	S513P	43
66842	A -> G	5	1	20	NP_150509.1 LSDV075 RNA polymerase-associated protein	TCT513CCT	S513P	43
66881	G -> T	4	1	25	LSDV075	CTA500ATA	L500I	23
66881	G -> T	4	1	25	NP_150509.1 LSDV075 RNA polymerase-associated protein	CTA500ATA	L500I	23
67407	T -> C	5	5	100	LSDV075	GTA324GTG	V324V	45
67407	T -> C	5	5	100	NP_150509.1 LSDV075 RNA polymerase-associated protein	GTA324GTG	V324V	45
67525	T -> C	12	1	8.33333	LSDV075	GAC285GGC	D285G	50
67525	T -> C	12	1	8.33333	NP_150509.1 LSDV075 RNA polymerase-associated protein	GAC285GGC	D285G	50
68523	T -> A	8	1	12.5	LSDV076	ATG1AAG	M1K	35
68523	T -> A	8	1	12.5	NP_150510.1 late transcription factor VLTF-4	ATG1AAG	M1K	35
68653	A -> T	10	1	10	LSDV076	AAA44AAT	K44N	54
68653	A -> T	10	1	10	NP_150510.1 late transcription factor VLTF-4	AAA44AAT	K44N	54
68701	T -> G	13	1	7.69231	LSDV076	CGT60CGG	R60R	64
68701	T -> G	13	1	7.69231	NP_150510.1 late transcription factor VLTF-4	CGT60CGG	R60R	64
68757	T -> A	13	1	7.69231	LSDV076	ATC79AAC	I79N	51
68757	T -> A	13	1	7.69231	NP_150510.1 late transcription factor VLTF-4	ATC79AAC	I79N	51
68774	G -> T	13	1	7.69231	LSDV076	GAA85TAA	E85*	40
68774	G -> T	13	1	7.69231	NP_150510.1 late transcription factor VLTF-4	GAA85TAA	E85*	40
68778	A -> T	13	1	7.69231	LSDV076	AAC86ATC	N86I	41
68778	A -> T	13	1	7.69231	NP_150510.1 late transcription factor VLTF-4	AAC86ATC	N86I	41
68798	G -> T	10	1	10	LSDV076	GAA93TAA	E93*	33
68798	G -> T	10	1	10	NP_150510.1 late transcription factor VLTF-4	GAA93TAA	E93*	33
68825	G -> T	10	1	10	LSDV076	GAT102TAT	D102Y	35
68825	G -> T	10	1	10	NP_150510.1 late transcription factor VLTF-4	GAT102TAT	D102Y	35
68909	G -> T	3	1	33.3333	LSDV076	GAA130TAA	E130*	38
68909	G -> T	3	1	33.3333	NP_150510.1 late transcription factor VLTF-4	GAA130TAA	E130*	38
69241	G -> T	8	1	12.5	LSDV077	GGA3TGA	G3*	34
69241	G -> T	8	1	12.5	NP_150511.1 DNA topoisomerase type I	GGA3TGA	G3*	34
70096	G -> T	8	1	12.5	LSDV077	GAT288TAT	D288Y	36
70096	G -> T	8	1	12.5	NP_150511.1 DNA topoisomerase type I	GAT288TAT	D288Y	36
70111	G -> T	8	1	12.5	LSDV077	GAA293TAA	E293*	33
70111	G -> T	8	1	12.5	NP_150511.1 DNA topoisomerase type I	GAA293TAA	E293*	33
70306	T -> C	12	1	8.33333	LSDV078	TTT33TTC	F33F	45
70306	T -> C	12	1	8.33333	NP_150512.1 LSDV078 hypothetical protein	TTT33TTC	F33F	45
70337	G -> T	11	1	9.09091	LSDV078	GAT44TAT	D44Y	44
70337	G -> T	11	1	9.09091	NP_150512.1 LSDV078 hypothetical protein	GAT44TAT	D44Y	44
70581	A -> T	3	1	33.3333	LSDV078	AAC125ATC	N125I	19
70581	A -> T	3	1	33.3333	NP_150512.1 LSDV078 hypothetical protein	AAC125ATC	N125I	19
70592	A -> T	2	1	50	LSDV078	AAA129TAA	K129*	14
70592	A -> T	2	1	50	NP_150512.1 LSDV078 hypothetical protein	AAA129TAA	K129*	14
70596	T -> G	2	1	50	LSDV078	TTA130TGA	L130*	13
70596	T -> G	2	1	50	NP_150512.1 LSDV078 hypothetical protein	TTA130TGA	L130*	13
70598	A -> T	2	1	50	LSDV078	AAT131TAT	N131Y	12
70598	A -> T	2	1	50	NP_150512.1 LSDV078 hypothetical protein	AAT131TAT	N131Y	12
70600	T -> G	2	1	50	LSDV078	AAT131AAG	N131K	12
70600	T -> G	2	1	50	NP_150512.1 LSDV078 hypothetical protein	AAT131AAG	N131K	12
70602	T -> G	2	1	50	LSDV078	ATT132AGT	I132S	10
70602	T -> G	2	1	50	NP_150512.1 LSDV078 hypothetical protein	ATT132AGT	I132S	10
70689	A -> C	1	1	100	LSDV079	GAA3GCA	E3A	35
70689	A -> C	1	1	100	NP_150513.1 LSDV079 mRNA capping enzyme large subunit	GAA3GCA	E3A	35
70763	A -> C	2	1	50	LSDV079	ACA28CCA	T28P	29
70763	A -> C	2	1	50	NP_150513.1 LSDV079 mRNA capping enzyme large subunit	ACA28CCA	T28P	29
70921	G -> A	7	7	100	LSDV079	GTG80GTA	V80V	42
70921	G -> A	7	7	100	NP_150513.1 LSDV079 mRNA capping enzyme large subunit	GTG80GTA	V80V	42
71191	A -> G	4	4	100	LSDV079	GCA170GCG	A170A	38
71191	A -> G	4	4	100	NP_150513.1 LSDV079 mRNA capping enzyme large subunit	GCA170GCG	A170A	38
72673	G -> T	12	1	8.33333	LSDV079	GTG664GTT	V664V	57
72673	G -> T	12	1	8.33333	NP_150513.1 LSDV079 mRNA capping enzyme large subunit	GTG664GTT	V664V	57
72721	T -> A	8	1	12.5	LSDV079	CAT680CAA	H680Q	59
72721	T -> A	8	1	12.5	NP_150513.1 LSDV079 mRNA capping enzyme large subunit	CAT680CAA	H680Q	59
72776	A -> T	6	1	16.6667	LSDV079	ACA699TCA	T699S	43
72776	A -> T	6	1	16.6667	NP_150513.1 LSDV079 mRNA capping enzyme large subunit	ACA699TCA	T699S	43
73328	C -> T	4	4	100	LSDV080	GCG104GCA	A104A	53
73328	C -> T	4	4	100	NP_150514.1 hypothetical protein	GCG104GCA	A104A	53
75325	G -> A	7	7	100	LSDV083	GCG84GCA	A84A	33
75325	G -> A	7	7	100	NP_150517.1 LSDV083 putative NTPase	GCG84GCA	A84A	33
75545	T -> C	8	1	12.5	LSDV083	TTA158CTA	L158L	66
75545	T -> C	8	1	12.5	NP_150517.1 LSDV083 putative NTPase	TTA158CTA	L158L	66
75928	TAAAAAAAAAA -> TAAAAAAAAA	0	2	3.38983	LSDV083	ATA289-TA	I289X	59
75928	TAAAAAAAAAA -> TAAAAAAAAA	0	2	3.38983	NP_150517.1 LSDV083 putative NTPase	ATA289-TA	I289X	59
76950	A -> C	6	1	16.6667	LSDV083	AAA626ACA	K626T	57
76950	A -> C	6	1	16.6667	NP_150517.1 LSDV083 putative NTPase	AAA626ACA	K626T	57
77020	A -> G	4	4	100	LSDV083	GTA649GTG	V649V	49
77020	A -> G	4	4	100	NP_150517.1 LSDV083 putative NTPase	GTA649GTG	V649V	49
77465	A -> C	4	1	25	LSDV084	CAC12CCC	H12P	31
77465	A -> C	4	1	25	NP_150518.1 LSDV084 putative early transcription factor small subunit	CAC12CCC	H12P	31
78183	T -> A	8	1	12.5	LSDV084	TCT251TCA	S251S	24
78183	T -> A	8	1	12.5	NP_150518.1 LSDV084 putative early transcription factor small subunit	TCT251TCA	S251S	24
78225	C -> A	8	1	12.5	LSDV084	TGC265TGA	C265*	34
78225	C -> A	8	1	12.5	NP_150518.1 LSDV084 putative early transcription factor small subunit	TGC265TGA	C265*	34
78261	T -> A	8	1	12.5	LSDV084	GTT277GTA	V277V	36
78261	T -> A	8	1	12.5	NP_150518.1 LSDV084 putative early transcription factor small subunit	GTT277GTA	V277V	36
78622	G -> T	7	1	14.2857	LSDV084	GAT398TAT	D398Y	51
78622	G -> T	7	1	14.2857	NP_150518.1 LSDV084 putative early transcription factor small subunit	GAT398TAT	D398Y	51
78752	C -> A	4	1	25	LSDV084	CCG441CAG	P441Q	51
78752	C -> A	4	1	25	NP_150518.1 LSDV084 putative early transcription factor small subunit	CCG441CAG	P441Q	51
79364	T -> A	5	1	20	LSDV085	ATG1AAG	M1K	22
79364	T -> A	5	1	20	NP_150519.1 LSDV085 RNA polymerase subunit	ATG1AAG	M1K	22
79576	T -> C	8	1	12.5	LSDV085	TGT72CGT	C72R	37
79576	T -> C	8	1	12.5	NP_150519.1 LSDV085 RNA polymerase subunit	TGT72CGT	C72R	37
80083	G -> A	11	11	100	LSDV086	TCG63TCA	S63S	46
80083	G -> A	11	11	100	NP_150520.1 LSDV086 mutT motif	TCG63TCA	S63S	46
80733	T -> C	5	5	100	LSDV087	TCT66TCC	S66S	26
80733	T -> C	5	5	100	NP_150521.1 LSDV087 mutT motif putative gene expression regulator	TCT66TCC	S66S	26
80822	TAAAAAAAAA -> TAAAAAAAAAA	0	5	20.8333	LSDV087	AA-99AAA	X99K	24
80822	TAAAAAAAAA -> TAAAAAAAAAA	0	5	20.8333	NP_150521.1 LSDV087 mutT motif putative gene expression regulator	AA-99AAA	X99K	24
81012	T -> G	6	1	16.6667	LSDV087	GAT159GAG	D159E	29
81012	T -> G	6	1	16.6667	NP_150521.1 LSDV087 mutT motif putative gene expression regulator	GAT159GAG	D159E	29
81131	C -> A	5	1	20	LSDV087	TCT199TAT	S199Y	30
81131	C -> A	5	1	20	NP_150521.1 LSDV087 mutT motif putative gene expression regulator	TCT199TAT	S199Y	30
81192	T -> G	3	1	33.3333	LSDV087	GAT219GAG	D219E	28
81192	T -> G	3	1	33.3333	NP_150521.1 LSDV087 mutT motif putative gene expression regulator	GAT219GAG	D219E	28
81612	C -> T	8	8	100	LSDV088	AAG533AAA	K533K	67
81612	C -> T	8	8	100	NP_150522.1 LSDV088 putative transcription termination factor	AAG533AAA	K533K	67
81912	A -> G	1	1	100	LSDV088	ACT433ACC	T433T	37
81912	A -> G	1	1	100	NP_150522.1 LSDV088 putative transcription termination factor	ACT433ACC	T433T	37
82013	G -> T	3	1	33.3333	LSDV088	CTA400ATA	L400I	35
82013	G -> T	3	1	33.3333	NP_150522.1 LSDV088 putative transcription termination factor	CTA400ATA	L400I	35
82231	G -> T	6	1	16.6667	LSDV088	TCT327TAT	S327Y	41
82231	G -> T	6	1	16.6667	NP_150522.1 LSDV088 putative transcription termination factor	TCT327TAT	S327Y	41
82272	A -> T	7	1	14.2857	LSDV088	TTT313TTA	F313L	34
82272	A -> T	7	1	14.2857	NP_150522.1 LSDV088 putative transcription termination factor	TTT313TTA	F313L	34
82275	A -> T	7	1	14.2857	LSDV088	GAT312GAA	D312E	33
82275	A -> T	7	1	14.2857	NP_150522.1 LSDV088 putative transcription termination factor	GAT312GAA	D312E	33
82312	T -> G	8	1	12.5	LSDV088	GAC300GCC	D300A	31
82312	T -> G	8	1	12.5	NP_150522.1 LSDV088 putative transcription termination factor	GAC300GCC	D300A	31
82947	T -> A	5	1	20	LSDV088	AAA88AAT	K88N	30
82947	T -> A	5	1	20	NP_150522.1 LSDV088 putative transcription termination factor	AAA88AAT	K88N	30
83278	C -> A	14	1	7.14286	LSDV089	GAA275TAA	E275*	67
83278	C -> A	14	1	7.14286	NP_150523.1 LSDV089 mRNA capping enzyme small subunit	GAA275TAA	E275*	67
83304	C -> A	13	1	7.69231	LSDV089	AGT266ATT	S266I	57
83304	C -> A	13	1	7.69231	NP_150523.1 LSDV089 mRNA capping enzyme small subunit	AGT266ATT	S266I	57
83383	C -> A	8	1	12.5	LSDV089	GAA240TAA	E240*	30
83383	C -> A	8	1	12.5	NP_150523.1 LSDV089 mRNA capping enzyme small subunit	GAA240TAA	E240*	30
83427	G -> A	6	6	100	LSDV089	GCC225GTC	A225V	32
83427	G -> A	6	6	100	NP_150523.1 LSDV089 mRNA capping enzyme small subunit	GCC225GTC	A225V	32
83523	C -> A	6	1	16.6667	LSDV089	AGT193ATT	S193I	48
83523	C -> A	6	1	16.6667	NP_150523.1 LSDV089 mRNA capping enzyme small subunit	AGT193ATT	S193I	48
83720	A -> G	2	2	100	LSDV089	AAT127AAC	N127N	33
83720	A -> G	2	2	100	NP_150523.1 LSDV089 mRNA capping enzyme small subunit	AAT127AAC	N127N	33
83965	G -> T	8	1	12.5	LSDV089	CAA46AAA	Q46K	41
83965	G -> T	8	1	12.5	NP_150523.1 LSDV089 mRNA capping enzyme small subunit	CAA46AAA	Q46K	41
84067	T -> G	13	1	7.69231	LSDV089	ATT12CTT	I12L	42
84067	T -> G	13	1	7.69231	NP_150523.1 LSDV089 mRNA capping enzyme small subunit	ATT12CTT	I12L	42
84136	ATTTTT -> ATTTTTT	0	16	37.2093	LSDV090	T--550TA-	X550X	43
84136	ATTTTT -> ATTTTTT	0	16	37.2093	NP_150524.1 LSDV090 putative rifampicin resistance protein	T--550TA-	X550X	43
84211	A -> T	10	1	10	LSDV090	TTA527ATA	L527I	45
84211	A -> T	10	1	10	NP_150524.1 LSDV090 putative rifampicin resistance protein	TTA527ATA	L527I	45
84332	A -> G	4	4	100	LSDV090	TTT486TTC	F486F	49
84332	A -> G	4	4	100	NP_150524.1 LSDV090 putative rifampicin resistance protein	TTT486TTC	F486F	49
84632	G -> T	5	1	20	LSDV090	CAC386CAA	H386Q	44
84632	G -> T	5	1	20	NP_150524.1 LSDV090 putative rifampicin resistance protein	CAC386CAA	H386Q	44
84643	G -> T	5	1	20	LSDV090	CAT383AAT	H383N	45
84643	G -> T	5	1	20	NP_150524.1 LSDV090 putative rifampicin resistance protein	CAT383AAT	H383N	45
84651	A -> T	6	1	16.6667	LSDV090	ATG380AAG	M380K	49
84651	A -> T	6	1	16.6667	NP_150524.1 LSDV090 putative rifampicin resistance protein	ATG380AAG	M380K	49
85320	TA -> T	0	2	5.26316	LSDV090	TAT157-AT	Y157X	38
85320	TA -> T	0	2	5.26316	NP_150524.1 LSDV090 putative rifampicin resistance protein	TAT157-AT	Y157X	38
85518	C -> A	5	1	20	LSDV090	GGT91GTT	G91V	47
85518	C -> A	5	1	20	NP_150524.1 LSDV090 putative rifampicin resistance protein	GGT91GTT	G91V	47
85557	A -> T	7	1	14.2857	LSDV090	GTA78GAA	V78E	62
85557	A -> T	7	1	14.2857	NP_150524.1 LSDV090 putative rifampicin resistance protein	GTA78GAA	V78E	62
85570	C -> A	6	1	16.6667	LSDV090	GAT74TAT	D74Y	62
85570	C -> A	6	1	16.6667	NP_150524.1 LSDV090 putative rifampicin resistance protein	GAT74TAT	D74Y	62
85785	T -> G	9	1	11.1111	LSDV090	AAC2ACC	N2T	58
85785	T -> G	9	1	11.1111	NP_150524.1 LSDV090 putative rifampicin resistance protein	AAC2ACC	N2T	58
85829	C -> A	7	1	14.2857	LSDV091	CGT147CTT	R147L	48
85829	C -> A	7	1	14.2857	NP_150525.1 late transcription factor VLTF-2	CGT147CTT	R147L	48
85860	C -> A	7	1	14.2857	LSDV091	GAA137TAA	E137*	45
85860	C -> A	7	1	14.2857	NP_150525.1 late transcription factor VLTF-2	GAA137TAA	E137*	45
85887	C -> A	6	1	16.6667	LSDV091	GGT128TGT	G128C	43
85887	C -> A	6	1	16.6667	NP_150525.1 late transcription factor VLTF-2	GGT128TGT	G128C	43
85954	C -> T	6	6	100	LSDV091	TTG105TTA	L105L	59
85954	C -> T	6	6	100	NP_150525.1 late transcription factor VLTF-2	TTG105TTA	L105L	59
86186	G -> A	8	8	100	LSDV091	TCG28TTG	S28L	52
86186	G -> A	8	8	100	NP_150525.1 late transcription factor VLTF-2	TCG28TTG	S28L	52
86357	A -> C	5	1	20	LSDV092	TTT214GTT	F214V	24
86357	A -> C	5	1	20	NP_150526.1 late transcription factor VLTF-3	TTT214GTT	F214V	24
87562	A -> G	5	5	100	LSDV094	ACT551ACC	T551T	36
87562	A -> G	5	5	100	NP_150528.1 LSDV094 putative virion core protein	ACT551ACC	T551T	36
87640	T -> A	11	1	9.09091	LSDV094	AAA525AAT	K525N	54
87640	T -> A	11	1	9.09091	NP_150528.1 LSDV094 putative virion core protein	AAA525AAT	K525N	54
87705	C -> A	14	1	7.14286	LSDV094	GAA504TAA	E504*	63
87705	C -> A	14	1	7.14286	NP_150528.1 LSDV094 putative virion core protein	GAA504TAA	E504*	63
87718	A -> T	16	1	6.25	LSDV094	AAT499AAA	N499K	61
87718	A -> T	16	1	6.25	NP_150528.1 LSDV094 putative virion core protein	AAT499AAA	N499K	61
87731	C -> A	16	1	6.25	LSDV094	AGA495ATA	R495I	61
87731	C -> A	16	1	6.25	NP_150528.1 LSDV094 putative virion core protein	AGA495ATA	R495I	61
87733	G -> A	15	15	100	LSDV094	TAC494TAT	Y494Y	62
87733	G -> A	15	15	100	NP_150528.1 LSDV094 putative virion core protein	TAC494TAT	Y494Y	62
87738	C -> A	14	1	7.14286	LSDV094	GGA493TGA	G493*	56
87738	C -> A	14	1	7.14286	NP_150528.1 LSDV094 putative virion core protein	GGA493TGA	G493*	56
87742	G -> T	14	1	7.14286	LSDV094	TAC491TAA	Y491*	63
87742	G -> T	14	1	7.14286	NP_150528.1 LSDV094 putative virion core protein	TAC491TAA	Y491*	63
87769	G -> T	14	1	7.14286	LSDV094	CAC482CAA	H482Q	77
87769	G -> T	14	1	7.14286	NP_150528.1 LSDV094 putative virion core protein	CAC482CAA	H482Q	77
88291	G -> T	9	9	100	LSDV094	ACC308ACA	T308T	66
88291	G -> T	9	9	100	NP_150528.1 LSDV094 putative virion core protein	ACC308ACA	T308T	66
88374	G -> T	16	1	6.25	LSDV094	CCG281ACG	P281T	78
88374	G -> T	16	1	6.25	NP_150528.1 LSDV094 putative virion core protein	CCG281ACG	P281T	78
88383	T -> A	16	1	6.25	LSDV094	AAA278TAA	K278*	80
88383	T -> A	16	1	6.25	NP_150528.1 LSDV094 putative virion core protein	AAA278TAA	K278*	80
88402	T -> A	16	1	6.25	LSDV094	CAA271CAT	Q271H	77
88402	T -> A	16	1	6.25	NP_150528.1 LSDV094 putative virion core protein	CAA271CAT	Q271H	77
88407	G -> T	15	1	6.66667	LSDV094	CTT270ATT	L270I	72
88407	G -> T	15	1	6.66667	NP_150528.1 LSDV094 putative virion core protein	CTT270ATT	L270I	72
88423	C -> A	12	1	8.33333	LSDV094	GGG264GGT	G264G	63
88423	C -> A	12	1	8.33333	NP_150528.1 LSDV094 putative virion core protein	GGG264GGT	G264G	63
88427	T -> A	12	1	8.33333	LSDV094	TAT263TTT	Y263F	65
88427	T -> A	12	1	8.33333	NP_150528.1 LSDV094 putative virion core protein	TAT263TTT	Y263F	65
88446	A -> C	11	1	9.09091	LSDV094	TTA257GTA	L257V	67
88446	A -> C	11	1	9.09091	NP_150528.1 LSDV094 putative virion core protein	TTA257GTA	L257V	67
88486	A -> T	8	1	12.5	LSDV094	CAT243CAA	H243Q	48
88486	A -> T	8	1	12.5	NP_150528.1 LSDV094 putative virion core protein	CAT243CAA	H243Q	48
88489	A -> T	8	1	12.5	LSDV094	ATT242ATA	I242I	43
88489	A -> T	8	1	12.5	NP_150528.1 LSDV094 putative virion core protein	ATT242ATA	I242I	43
88503	A -> T	7	1	14.2857	LSDV094	TCA238ACA	S238T	35
88503	A -> T	7	1	14.2857	NP_150528.1 LSDV094 putative virion core protein	TCA238ACA	S238T	35
88514	C -> G	6	1	16.6667	LSDV094	AGA234ACA	R234T	41
88514	C -> G	6	1	16.6667	NP_150528.1 LSDV094 putative virion core protein	AGA234ACA	R234T	41
88746	C -> A	7	1	14.2857	LSDV094	GAA157TAA	E157*	51
88746	C -> A	7	1	14.2857	NP_150528.1 LSDV094 putative virion core protein	GAA157TAA	E157*	51
88752	A -> T	7	1	14.2857	LSDV094	TTA155ATA	L155I	52
88752	A -> T	7	1	14.2857	NP_150528.1 LSDV094 putative virion core protein	TTA155ATA	L155I	52
88970	G -> A	10	10	100	LSDV094	TCG82TTG	S82L	65
88970	G -> A	10	10	100	NP_150528.1 LSDV094 putative virion core protein	TCG82TTG	S82L	65
88975	C -> T	10	10	100	LSDV094	ACG80ACA	T80T	68
88975	C -> T	10	10	100	NP_150528.1 LSDV094 putative virion core protein	ACG80ACA	T80T	68
89134	C -> T	6	6	100	LSDV094	GTG27GTA	V27V	37
89134	C -> T	6	6	100	NP_150528.1 LSDV094 putative virion core protein	GTG27GTA	V27V	37
89556	T -> C	9	1	11.1111	LSDV095	GAT90GGT	D90G	49
89556	T -> C	9	1	11.1111	NP_150529.1 virion core protein	GAT90GGT	D90G	49
89563	GTTTTTTTT -> GTTTTTTT	0	2	4.34783	LSDV095	GAA85G-A	E85X	46
89563	GTTTTTTTT -> GTTTTTTT	0	2	4.34783	NP_150529.1 virion core protein	GAA85G-A	E85X	46
89593	T -> A	6	1	16.6667	LSDV095	AAA78TAA	K78*	33
89593	T -> A	6	1	16.6667	NP_150529.1 virion core protein	AAA78TAA	K78*	33
89768	T -> C	4	1	25	LSDV095	AAA19AAG	K19K	37
89768	T -> C	4	1	25	NP_150529.1 virion core protein	AAA19AAG	K19K	37
89819	G -> T	8	1	12.5	LSDV095	GAC2GAA	D2E	41
89819	G -> T	8	1	12.5	NP_150529.1 virion core protein	GAC2GAA	D2E	41
89927	TGAAGAAGAAGAAGAAGAAGAAGAA -> TGAAGAAGAAGAAGAAGAAGAA	0	11	17.4603	LSDV096	GAA29---	E29-	63
89927	TGAAGAAGAAGAAGAAGAAGAAGAA -> TGAAGAAGAAGAAGAAGAAGAA	0	11	17.4603	NP_150530.1 LSDV096 RNA polymerase subunit	GAA29---	E29-	63
90202	A -> G	8	1	12.5	LSDV096	GAT113GGT	D113G	53
90202	A -> G	8	1	12.5	NP_150530.1 LSDV096 RNA polymerase subunit	GAT113GGT	D113G	53
90509	A -> G	3	1	33.3333	LSDV097	ATT331ATC	I331I	37
90509	A -> G	3	1	33.3333	NP_150531.1 LSDV097 hypothetical protein	ATT331ATC	I331I	37
90769	T -> A	8	1	12.5	LSDV097	ACT245TCT	T245S	49
90769	T -> A	8	1	12.5	NP_150531.1 LSDV097 hypothetical protein	ACT245TCT	T245S	49
90791	C -> A	10	1	10	LSDV097	ATG237ATT	M237I	60
90791	C -> A	10	1	10	NP_150531.1 LSDV097 hypothetical protein	ATG237ATT	M237I	60
91298	C -> T	5	5	100	LSDV097	AAG68AAA	K68K	43
91298	C -> T	5	5	100	NP_150531.1 LSDV097 hypothetical protein	AAG68AAA	K68K	43
91680	GT -> G	0	2	4.44444	LSDV098	CCA662CC-	P662X	45
91680	GT -> G	0	2	4.44444	NP_150532.1 LSDV098 putative early transcription factor large subunit	CCA662CC-	P662X	45
92229	T -> C	7	1	14.2857	LSDV098	AAG480GAG	K480E	51
92229	T -> C	7	1	14.2857	NP_150532.1 LSDV098 putative early transcription factor large subunit	AAG480GAG	K480E	51
92413	T -> G	5	5	100	LSDV098	TCA418TCC	S418S	45
92413	T -> G	5	5	100	NP_150532.1 LSDV098 putative early transcription factor large subunit	TCA418TCC	S418S	45
92524	T -> A	8	1	12.5	LSDV098	AGA381AGT	R381S	37
92524	T -> A	8	1	12.5	NP_150532.1 LSDV098 putative early transcription factor large subunit	AGA381AGT	R381S	37
92761	G -> A	9	9	100	LSDV098	GTC302GTT	V302V	52
92761	G -> A	9	9	100	NP_150532.1 LSDV098 putative early transcription factor large subunit	GTC302GTT	V302V	52
93627	C -> T	7	1	14.2857	LSDV098	GGC14AGC	G14S	78
93627	C -> T	7	1	14.2857	NP_150532.1 LSDV098 putative early transcription factor large subunit	GGC14AGC	G14S	78
93733	C -> A	7	1	14.2857	LSDV099	CCC4CAC	P4H	71
93733	C -> A	7	1	14.2857	NP_150533.1 LSDV099 putative intermediate transcription factor subunit	CCC4CAC	P4H	71
93767	A -> C	10	1	10	LSDV099	GAA15GAC	E15D	77
93767	A -> C	10	1	10	NP_150533.1 LSDV099 putative intermediate transcription factor subunit	GAA15GAC	E15D	77
93876	A -> C	13	1	7.69231	LSDV099	AGA52CGA	R52R	44
93876	A -> C	13	1	7.69231	NP_150533.1 LSDV099 putative intermediate transcription factor subunit	AGA52CGA	R52R	44
94216	C -> A	4	1	25	LSDV099	ACC165AAC	T165N	45
94216	C -> A	4	1	25	NP_150533.1 LSDV099 putative intermediate transcription factor subunit	ACC165AAC	T165N	45
94217	C -> A	4	1	25	LSDV099	ACC165ACA	T165T	45
94217	C -> A	4	1	25	NP_150533.1 LSDV099 putative intermediate transcription factor subunit	ACC165ACA	T165T	45
94227	A -> T	4	1	25	LSDV099	AAT169TAT	N169Y	42
94227	A -> T	4	1	25	NP_150533.1 LSDV099 putative intermediate transcription factor subunit	AAT169TAT	N169Y	42
95022	T -> A	13	1	7.69231	LSDV101	GAT850GTT	D850V	51
95022	T -> A	13	1	7.69231	NP_150535.1 LSDV101 putative virion core protein	GAT850GTT	D850V	51
95029	T -> A	13	1	7.69231	LSDV101	ATC848TTC	I848F	53
95029	T -> A	13	1	7.69231	NP_150535.1 LSDV101 putative virion core protein	ATC848TTC	I848F	53
95039	A -> C	11	1	9.09091	LSDV101	AAT844AAG	N844K	48
95039	A -> C	11	1	9.09091	NP_150535.1 LSDV101 putative virion core protein	AAT844AAG	N844K	48
95131	G -> T	9	1	11.1111	LSDV101	CTA814ATA	L814I	48
95131	G -> T	9	1	11.1111	NP_150535.1 LSDV101 putative virion core protein	CTA814ATA	L814I	48
95156	A -> C	6	1	16.6667	LSDV101	GAT805GAG	D805E	41
95156	A -> C	6	1	16.6667	NP_150535.1 LSDV101 putative virion core protein	GAT805GAG	D805E	41
95228	T -> A	4	1	25	LSDV101	GCA781GCT	A781A	56
95228	T -> A	4	1	25	NP_150535.1 LSDV101 putative virion core protein	GCA781GCT	A781A	56
95253	A -> T	7	1	14.2857	LSDV101	ATT773AAT	I773N	55
95253	A -> T	7	1	14.2857	NP_150535.1 LSDV101 putative virion core protein	ATT773AAT	I773N	55
95360	T -> C	8	8	100	LSDV101	GAA737GAG	E737E	64
95360	T -> C	8	8	100	NP_150535.1 LSDV101 putative virion core protein	GAA737GAG	E737E	64
95399	G -> A	8	8	100	LSDV101	AAC724AAT	N724N	74
95399	G -> A	8	8	100	NP_150535.1 LSDV101 putative virion core protein	AAC724AAT	N724N	74
95402	A -> G	11	11	100	LSDV101	TCT723TCC	S723S	77
95402	A -> G	11	11	100	NP_150535.1 LSDV101 putative virion core protein	TCT723TCC	S723S	77
95471	T -> C	12	1	8.33333	LSDV101	ATA700ATG	I700M	60
95471	T -> C	12	1	8.33333	NP_150535.1 LSDV101 putative virion core protein	ATA700ATG	I700M	60
95751	T -> A	9	1	11.1111	LSDV101	AAC607ATC	N607I	59
95751	T -> A	9	1	11.1111	NP_150535.1 LSDV101 putative virion core protein	AAC607ATC	N607I	59
96314	T -> G	9	1	11.1111	LSDV101	TCA419TCC	S419S	69
96314	T -> G	9	1	11.1111	NP_150535.1 LSDV101 putative virion core protein	TCA419TCC	S419S	69
96446	A -> G	7	7	100	LSDV101	GAT375GAC	D375D	56
96446	A -> G	7	7	100	NP_150535.1 LSDV101 putative virion core protein	GAT375GAC	D375D	56
96679	C -> A	7	1	14.2857	LSDV101	GAT298TAT	D298Y	75
96679	C -> A	7	1	14.2857	NP_150535.1 LSDV101 putative virion core protein	GAT298TAT	D298Y	75
97201	A -> T	9	1	11.1111	LSDV101	TTT124ATT	F124I	62
97201	A -> T	9	1	11.1111	NP_150535.1 LSDV101 putative virion core protein	TTT124ATT	F124I	62
97368	G -> T	13	1	7.69231	LSDV101	TCT68TAT	S68Y	62
97368	G -> T	13	1	7.69231	NP_150535.1 LSDV101 putative virion core protein	TCT68TAT	S68Y	62
97752	A -> T	6	1	16.6667	LSDV102	ACA56ACT	T56T	37
97752	A -> T	6	1	16.6667	NP_150536.1 LSDV102 hypothetical protein	ACA56ACT	T56T	37
98601	C -> A	14	1	7.14286	LSDV103	AAG169AAT	K169N	63
98601	C -> A	14	1	7.14286	NP_150537.1 LSDV103 putative virion core protein	AAG169AAT	K169N	63
98615	G -> T	14	1	7.14286	LSDV103	CAA165AAA	Q165K	62
98615	G -> T	14	1	7.14286	NP_150537.1 LSDV103 putative virion core protein	CAA165AAA	Q165K	62
98628	G -> T	13	1	7.69231	LSDV103	AAC160AAA	N160K	59
98628	G -> T	13	1	7.69231	NP_150537.1 LSDV103 putative virion core protein	AAC160AAA	N160K	59
98779	T -> A	10	1	10	LSDV103	AAC110ATC	N110I	65
98779	T -> A	10	1	10	NP_150537.1 LSDV103 putative virion core protein	AAC110ATC	N110I	65
98821	C -> A	9	1	11.1111	LSDV103	AGT96ATT	S96I	66
98821	C -> A	9	1	11.1111	NP_150537.1 LSDV103 putative virion core protein	AGT96ATT	S96I	66
98826	C -> A	8	1	12.5	LSDV103	TCG94TCT	S94S	61
98826	C -> A	8	1	12.5	NP_150537.1 LSDV103 putative virion core protein	TCG94TCT	S94S	61
98843	T -> A	8	1	12.5	LSDV103	AGT89TGT	S89C	66
98843	T -> A	8	1	12.5	NP_150537.1 LSDV103 putative virion core protein	AGT89TGT	S89C	66
98843	T -> C	8	7	87.5	LSDV103	AGT89GGT	S89G	66
98843	T -> C	8	7	87.5	NP_150537.1 LSDV103 putative virion core protein	AGT89GGT	S89G	66
98893	G -> A	7	7	100	LSDV103	CCA72CTA	P72L	95
98893	G -> A	7	7	100	NP_150537.1 LSDV103 putative virion core protein	CCA72CTA	P72L	95
98925	G -> T	7	1	14.2857	LSDV103	GGC61GGA	G61G	76
98925	G -> T	7	1	14.2857	NP_150537.1 LSDV103 putative virion core protein	GGC61GGA	G61G	76
98926	C -> A	7	1	14.2857	LSDV103	GGC61GTC	G61V	76
98926	C -> A	7	1	14.2857	NP_150537.1 LSDV103 putative virion core protein	GGC61GTC	G61V	76
98927	C -> A	7	1	14.2857	LSDV103	GGC61TGC	G61C	76
98927	C -> A	7	1	14.2857	NP_150537.1 LSDV103 putative virion core protein	GGC61TGC	G61C	76
98929	G -> T	7	1	14.2857	LSDV103	GCT60GAT	A60D	75
98929	G -> T	7	1	14.2857	NP_150537.1 LSDV103 putative virion core protein	GCT60GAT	A60D	75
99042	A -> G	4	4	100	LSDV103	ACT22ACC	T22T	18
99042	A -> G	4	4	100	NP_150537.1 LSDV103 putative virion core protein	ACT22ACC	T22T	18
99182	G -> T	8	1	12.5	LSDV104	TCT65TAT	S65Y	26
99182	G -> T	8	1	12.5	NP_150538.1 IMV membrane protein	TCT65TAT	S65Y	26
99198	A -> C	7	1	14.2857	LSDV104	TTT60GTT	F60V	27
99198	A -> C	7	1	14.2857	NP_150538.1 IMV membrane protein	TTT60GTT	F60V	27
99657	A -> C	9	1	11.1111	LSDV105	TTT30GTT	F30V	84
99657	A -> C	9	1	11.1111	NP_150539.1 IMV membrane protein	TTT30GTT	F30V	84
99842	T -> A	4	1	25	LSDV106	AAA27AAT	K27N	50
99842	T -> A	4	1	25	NP_150540.1 IMV membrane receptor-like protein	AAA27AAT	K27N	50
100223	T -> C	8	1	12.5	LSDV108	AAA365AGA	K365R	27
100223	T -> C	8	1	12.5	NP_150542.1 LSDV108 putative myristylated membrane protein	AAA365AGA	K365R	27
100858	T -> G	10	10	100	LSDV108	GGA153GGC	G153G	47
100858	T -> G	10	10	100	NP_150542.1 LSDV108 putative myristylated membrane protein	GGA153GGC	G153G	47
101267	G -> T	6	6	100	LSDV108	GCG17GAG	A17E	37
101267	G -> T	6	6	100	NP_150542.1 LSDV108 putative myristylated membrane protein	GCG17GAG	A17E	37
101790	A -> G	6	1	16.6667	LSDV109	TAT45CAT	Y45H	54
101790	A -> G	6	1	16.6667	NP_150543.1 LSDV109 putative phosphorylated IMV membrane protein	TAT45CAT	Y45H	54
101994	G -> A	7	7	100	LSDV110	GAC20AAC	D20N	36
101994	G -> A	7	7	100	NP_150544.1 LSDV110 putative DNA helicase transcriptional elongation factor	GAC20AAC	D20N	36
102065	A -> G	11	1	9.09091	LSDV110	AAA43AAG	K43K	54
102065	A -> G	11	1	9.09091	NP_150544.1 LSDV110 putative DNA helicase transcriptional elongation factor	AAA43AAG	K43K	54
102183	C -> T	8	8	100	LSDV110	CCT83TCT	P83S	44
102183	C -> T	8	8	100	NP_150544.1 LSDV110 putative DNA helicase transcriptional elongation factor	CCT83TCT	P83S	44
102189	CAAAAAAAA -> CAAAAAAA	0	2	4.34783	LSDV110	AAA87AA-	K87X	46
102189	CAAAAAAAA -> CAAAAAAA	0	2	4.34783	NP_150544.1 LSDV110 putative DNA helicase transcriptional elongation factor	AAA87AA-	K87X	46
103309	A -> C	9	9	100	LSDV110	GAG458GCG	E458A	61
103309	A -> C	9	9	100	NP_150544.1 LSDV110 putative DNA helicase transcriptional elongation factor	GAG458GCG	E458A	61
103552	C -> A	4	1	25	LSDV111	AAG11AAT	K11N	48
103552	C -> A	4	1	25	NP_150545.1 LSDV111 hypothetical protein	AAG11AAT	K11N	48
103556	C -> A	4	1	25	LSDV111	AGA10ATA	R10I	46
103556	C -> A	4	1	25	NP_150545.1 LSDV111 hypothetical protein	AGA10ATA	R10I	46
103592	G -> T	6	1	16.6667	LSDV113	ACT114AAT	T114N	46
103592	G -> T	6	1	16.6667	NP_150546.1 IMV membrane protein	ACT114AAT	T114N	46
103609	G -> T	6	1	16.6667	LSDV113	TAC108TAA	Y108*	45
103609	G -> T	6	1	16.6667	NP_150546.1 IMV membrane protein	TAC108TAA	Y108*	45
103613	G -> T	6	1	16.6667	LSDV113	GCT107GAT	A107D	39
103613	G -> T	6	1	16.6667	NP_150546.1 IMV membrane protein	GCT107GAT	A107D	39
103622	C -> A	6	1	16.6667	LSDV113	TGT104TTT	C104F	39
103622	C -> A	6	1	16.6667	NP_150546.1 IMV membrane protein	TGT104TTT	C104F	39
103630	C -> A	6	1	16.6667	LSDV113	TCG101TCT	S101S	37
103630	C -> A	6	1	16.6667	NP_150546.1 IMV membrane protein	TCG101TCT	S101S	37
103641	C -> A	6	1	16.6667	LSDV113	GTA98TTA	V98L	34
103641	C -> A	6	1	16.6667	NP_150546.1 IMV membrane protein	GTA98TTA	V98L	34
103649	T -> A	6	1	16.6667	LSDV113	AAT95ATT	N95I	37
103649	T -> A	6	1	16.6667	NP_150546.1 IMV membrane protein	AAT95ATT	N95I	37
103655	T -> A	7	1	14.2857	LSDV113	AAT93ATT	N93I	35
103655	T -> A	7	1	14.2857	NP_150546.1 IMV membrane protein	AAT93ATT	N93I	35
103750	A -> C	5	5	100	LSDV113	TCT61TCG	S61S	44
103750	A -> C	5	5	100	NP_150546.1 IMV membrane protein	TCT61TCG	S61S	44
104723	T -> A	6	1	16.6667	LSDV112	TTC265ATC	F265I	38
104723	T -> A	6	1	16.6667	NP_150547.1 LSDV112 putative DNA polymerase processivity factor	TTC265ATC	F265I	38
104724	T -> A	6	1	16.6667	LSDV112	TTC265TAC	F265Y	38
104724	T -> A	6	1	16.6667	NP_150547.1 LSDV112 putative DNA polymerase processivity factor	TTC265TAC	F265Y	38
104730	G -> T	6	1	16.6667	LSDV112	AGC267ATC	S267I	38
104730	G -> T	6	1	16.6667	NP_150547.1 LSDV112 putative DNA polymerase processivity factor	AGC267ATC	S267I	38
104750	T -> A	6	1	16.6667	LSDV112	TTT274ATT	F274I	37
104750	T -> A	6	1	16.6667	NP_150547.1 LSDV112 putative DNA polymerase processivity factor	TTT274ATT	F274I	37
104764	C -> A	6	1	16.6667	LSDV112	GAC278GAA	D278E	33
104764	C -> A	6	1	16.6667	NP_150547.1 LSDV112 putative DNA polymerase processivity factor	GAC278GAA	D278E	33
104858	C -> A	7	1	14.2857	LSDV112	CTA310ATA	L310I	53
104858	C -> A	7	1	14.2857	NP_150547.1 LSDV112 putative DNA polymerase processivity factor	CTA310ATA	L310I	53
104862	C -> A	7	1	14.2857	LSDV112	TCA311TAA	S311*	51
104862	C -> A	7	1	14.2857	NP_150547.1 LSDV112 putative DNA polymerase processivity factor	TCA311TAA	S311*	51
105251	A -> C	5	5	100	LSDV114	ATA20ATC	I20I	25
105251	A -> C	5	5	100	NP_150548.1 LSDV114 hypothetical protein	ATA20ATC	I20I	25
105509	C -> A	7	1	14.2857	LSDV114	TAC106TAA	Y106*	51
105509	C -> A	7	1	14.2857	NP_150548.1 LSDV114 hypothetical protein	TAC106TAA	Y106*	51
105514	A -> T	7	1	14.2857	LSDV114	TAT108TTT	Y108F	50
105514	A -> T	7	1	14.2857	NP_150548.1 LSDV114 hypothetical protein	TAT108TTT	Y108F	50
105890	TAAGAATCATATTAAAAAG -> TAAG	0	2	2.85714	LSDV115	AATCATATTAAAAAG58---------------	NHIKK58-----	70
105890	TAAGAATCATATTAAAAAG -> TAAG	0	2	2.85714	NP_150549.1 LSDV115 putative intermediate transcription factor subunit	AATCATATTAAAAAG58---------------	NHIKK58-----	70
106112	TAAAAAAAAAAAA -> TAAAAAAAAAAAAA	0	2	4.65116	LSDV115	---135A--	-135X	43
106112	TAAAAAAAAAAAA -> TAAAAAAAAAAAAA	0	2	4.65116	NP_150549.1 LSDV115 putative intermediate transcription factor subunit	---135A--	-135X	43
106409	A -> G	6	6	100	LSDV115	AAA229AAG	K229K	28
106409	A -> G	6	6	100	NP_150549.1 LSDV115 putative intermediate transcription factor subunit	AAA229AAG	K229K	28
106519	C -> A	3	1	33.3333	LSDV115	GCA266GAA	A266E	29
106519	C -> A	3	1	33.3333	NP_150549.1 LSDV115 putative intermediate transcription factor subunit	GCA266GAA	A266E	29
106562	T -> C	3	1	33.3333	LSDV115	GAT280GAC	D280D	27
106562	T -> C	3	1	33.3333	NP_150549.1 LSDV115 putative intermediate transcription factor subunit	GAT280GAC	D280D	27
106679	G -> A	5	5	100	LSDV115	TTG319TTA	L319L	29
106679	G -> A	5	5	100	NP_150549.1 LSDV115 putative intermediate transcription factor subunit	TTG319TTA	L319L	29
106971	A -> T	7	1	14.2857	LSDV116	AGA21TGA	R21*	36
106971	A -> T	7	1	14.2857	NP_150550.1 LSDV116 RNA polymerase subunit	AGA21TGA	R21*	36
106975	C -> G	7	1	14.2857	LSDV116	CCG22CGG	P22R	38
106975	C -> G	7	1	14.2857	NP_150550.1 LSDV116 RNA polymerase subunit	CCG22CGG	P22R	38
106988	A -> T	9	1	11.1111	LSDV116	CAA26CAT	Q26H	55
106988	A -> T	9	1	11.1111	NP_150550.1 LSDV116 RNA polymerase subunit	CAA26CAT	Q26H	55
107085	A -> T	14	1	7.14286	LSDV116	ATA59TTA	I59L	68
107085	A -> T	14	1	7.14286	NP_150550.1 LSDV116 RNA polymerase subunit	ATA59TTA	I59L	68
107798	A -> G	1	1	100	LSDV116	TTA296TTG	L296L	21
107798	A -> G	1	1	100	NP_150550.1 LSDV116 RNA polymerase subunit	TTA296TTG	L296L	21
107812	A -> C	2	1	50	LSDV116	CAT301CCT	H301P	22
107812	A -> C	2	1	50	NP_150550.1 LSDV116 RNA polymerase subunit	CAT301CCT	H301P	22
108043	T -> C	12	1	8.33333	LSDV116	ATC378ACC	I378T	44
108043	T -> C	12	1	8.33333	NP_150550.1 LSDV116 RNA polymerase subunit	ATC378ACC	I378T	44
108170	G -> T	7	7	100	LSDV116	ACG420ACT	T420T	38
108170	G -> T	7	7	100	NP_150550.1 LSDV116 RNA polymerase subunit	ACG420ACT	T420T	38
108295	T -> A	7	1	14.2857	LSDV116	TTT462TAT	F462Y	49
108295	T -> A	7	1	14.2857	NP_150550.1 LSDV116 RNA polymerase subunit	TTT462TAT	F462Y	49
108336	C -> A	8	1	12.5	LSDV116	CTA476ATA	L476I	47
108336	C -> A	8	1	12.5	NP_150550.1 LSDV116 RNA polymerase subunit	CTA476ATA	L476I	47
109263	A -> G	20	1	5	LSDV116	AGA785GGA	R785G	87
109263	A -> G	20	1	5	NP_150550.1 LSDV116 RNA polymerase subunit	AGA785GGA	R785G	87
109331	A -> G	14	1	7.14286	LSDV116	GAA807GAG	E807E	75
109331	A -> G	14	1	7.14286	NP_150550.1 LSDV116 RNA polymerase subunit	GAA807GAG	E807E	75
109780	C -> A	7	1	14.2857	LSDV116	ACA957AAA	T957K	44
109780	C -> A	7	1	14.2857	NP_150550.1 LSDV116 RNA polymerase subunit	ACA957AAA	T957K	44
109783	A -> T	8	1	12.5	LSDV116	TAT958TTT	Y958F	42
109783	A -> T	8	1	12.5	NP_150550.1 LSDV116 RNA polymerase subunit	TAT958TTT	Y958F	42
109787	G -> T	8	1	12.5	LSDV116	TTG959TTT	L959F	40
109787	G -> T	8	1	12.5	NP_150550.1 LSDV116 RNA polymerase subunit	TTG959TTT	L959F	40
109795	C -> A	8	1	12.5	LSDV116	GCC962GAC	A962D	40
109795	C -> A	8	1	12.5	NP_150550.1 LSDV116 RNA polymerase subunit	GCC962GAC	A962D	40
109807	A -> T	10	1	10	LSDV116	CAC966CTC	H966L	44
109807	A -> T	10	1	10	NP_150550.1 LSDV116 RNA polymerase subunit	CAC966CTC	H966L	44
109809	A -> T	10	1	10	LSDV116	AGA967TGA	R967*	43
109809	A -> T	10	1	10	NP_150550.1 LSDV116 RNA polymerase subunit	AGA967TGA	R967*	43
109813	A -> T	10	1	10	LSDV116	GAT968GTT	D968V	47
109813	A -> T	10	1	10	NP_150550.1 LSDV116 RNA polymerase subunit	GAT968GTT	D968V	47
109815	A -> T	10	1	10	LSDV116	AGA969TGA	R969*	47
109815	A -> T	10	1	10	NP_150550.1 LSDV116 RNA polymerase subunit	AGA969TGA	R969*	47
109821	C -> G	10	1	10	LSDV116	CCA971GCA	P971A	53
109821	C -> G	10	1	10	NP_150550.1 LSDV116 RNA polymerase subunit	CCA971GCA	P971A	53
109824	A -> T	10	1	10	LSDV116	AGT972TGT	S972C	53
109824	A -> T	10	1	10	NP_150550.1 LSDV116 RNA polymerase subunit	AGT972TGT	S972C	53
110204	G -> T	8	1	12.5	LSDV116	AGG1098AGT	R1098S	54
110204	G -> T	8	1	12.5	NP_150550.1 LSDV116 RNA polymerase subunit	AGG1098AGT	R1098S	54
110264	G -> T	13	1	7.69231	LSDV116	AAG1118AAT	K1118N	69
110264	G -> T	13	1	7.69231	NP_150550.1 LSDV116 RNA polymerase subunit	AAG1118AAT	K1118N	69
110265	G -> T	13	1	7.69231	LSDV116	GTT1119TTT	V1119F	70
110265	G -> T	13	1	7.69231	NP_150550.1 LSDV116 RNA polymerase subunit	GTT1119TTT	V1119F	70
110293	G -> T	12	1	8.33333	LSDV116	GGT1128GTT	G1128V	67
110293	G -> T	12	1	8.33333	NP_150550.1 LSDV116 RNA polymerase subunit	GGT1128GTT	G1128V	67
110344	C -> A	10	1	10	LSDV116	CCT1145CAT	P1145H	51
110344	C -> A	10	1	10	NP_150550.1 LSDV116 RNA polymerase subunit	CCT1145CAT	P1145H	51
110719	A -> G	8	8	100	LSDV117	AGT41AGC	S41S	35
110719	A -> G	8	8	100	NP_150551.1 Hypothetical protein	AGT41AGC	S41S	35
110754	G -> A	7	7	100	LSDV117	CAC30TAC	H30Y	33
110754	G -> A	7	7	100	NP_150551.1 Hypothetical protein	CAC30TAC	H30Y	33
110904	G -> T	6	1	16.6667	LSDV118	CCA121ACA	P121T	34
110904	G -> T	6	1	16.6667	NP_150552.1 LSDV118 hypothetical protein	CCA121ACA	P121T	34
110918	G -> T	4	1	25	LSDV118	TCA116TAA	S116*	26
110918	G -> T	4	1	25	NP_150552.1 LSDV118 hypothetical protein	TCA116TAA	S116*	26
110923	A -> T	4	1	25	LSDV118	ACT114ACA	T114T	27
110923	A -> T	4	1	25	NP_150552.1 LSDV118 hypothetical protein	ACT114ACA	T114T	27
110924	G -> T	4	1	25	LSDV118	ACT114AAT	T114N	27
110924	G -> T	4	1	25	NP_150552.1 LSDV118 hypothetical protein	ACT114AAT	T114N	27
110927	G -> T	5	1	20	LSDV118	TCA113TAA	S113*	27
110927	G -> T	5	1	20	NP_150552.1 LSDV118 hypothetical protein	TCA113TAA	S113*	27
110937	A -> T	7	1	14.2857	LSDV118	TTT110ATT	F110I	31
110937	A -> T	7	1	14.2857	NP_150552.1 LSDV118 hypothetical protein	TTT110ATT	F110I	31
110939	G -> T	7	1	14.2857	LSDV118	ACA109AAA	T109K	29
110939	G -> T	7	1	14.2857	NP_150552.1 LSDV118 hypothetical protein	ACA109AAA	T109K	29
110947	G -> T	7	2	28.5714	LSDV118	ATC106ATA	I106I	28
110947	G -> T	7	2	28.5714	NP_150552.1 LSDV118 hypothetical protein	ATC106ATA	I106I	28
111059	T -> C	9	1	11.1111	LSDV118	AAA69AGA	K69R	59
111059	T -> C	9	1	11.1111	NP_150552.1 LSDV118 hypothetical protein	AAA69AGA	K69R	59
111260	T -> C	12	1	8.33333	LSDV118	AAC2AGC	N2S	63
111260	T -> C	12	1	8.33333	NP_150552.1 LSDV118 hypothetical protein	AAC2AGC	N2S	63
111922	T -> TTGG	0	6	35.2941	LSDV119	TC---A84TCCCAA	XX84SQ	17
111922	T -> TTGG	0	6	35.2941	NP_150553.1 LSDV119 RNA polymerase subunit	TC---A84TCCCAA	XX84SQ	17
112271	T -> G	3	1	33.3333	LSDV120	TCA32TCC	S32S	37
112271	T -> G	3	1	33.3333	NP_150554.1 IMV membrane protein	TCA32TCC	S32S	37
112559	A -> T	7	1	14.2857	LSDV121	TCG251ACG	S251T	31
112559	A -> T	7	1	14.2857	NP_150555.1 LSDV121 putative DNA packaging protein	TCG251ACG	S251T	31
113267	A -> T	10	1	10	LSDV121	TTA15ATA	L15I	64
113267	A -> T	10	1	10	NP_150555.1 LSDV121 putative DNA packaging protein	TTA15ATA	L15I	64
113272	T -> A	10	1	10	LSDV121	AAT13ATT	N13I	65
113272	T -> A	10	1	10	NP_150555.1 LSDV121 putative DNA packaging protein	AAT13ATT	N13I	65
113272	T -> G	10	1	10	LSDV121	AAT13ACT	N13T	65
113272	T -> G	10	1	10	NP_150555.1 LSDV121 putative DNA packaging protein	AAT13ACT	N13T	65
113278	A -> T	10	1	10	LSDV121	TTA11TAA	L11*	64
113278	A -> T	10	1	10	NP_150555.1 LSDV121 putative DNA packaging protein	TTA11TAA	L11*	64
113280	A -> T	10	1	10	LSDV121	TTT10TTA	F10L	64
113280	A -> T	10	1	10	NP_150555.1 LSDV121 putative DNA packaging protein	TTT10TTA	F10L	64
113291	C -> A	7	1	14.2857	LSDV121	GAA7TAA	E7*	59
113291	C -> A	7	1	14.2857	NP_150555.1 LSDV121 putative DNA packaging protein	GAA7TAA	E7*	59
113309	T -> A	7	1	14.2857	LSDV121	ATG1TTG	M1L	62
113309	T -> A	7	1	14.2857	NP_150555.1 LSDV121 putative DNA packaging protein	ATG1TTG	M1L	62
113448	T -> A	7	1	14.2857	LSDV122	GTT3GAT	V3D	52
113448	T -> A	7	1	14.2857	NP_150556.1 EEV glycoprotein	GTT3GAT	V3D	52
113544	CAAAAAAAAA -> CAAAAAAAA	0	2	3.125	LSDV122	AAT38A-T	N38X	64
113544	CAAAAAAAAA -> CAAAAAAAA	0	2	3.125	NP_150556.1 EEV glycoprotein	AAT38A-T	N38X	64
113556	TAAAAAAAAAA -> TAAAAAAAAAAA	0	2	2.89855	LSDV122	---43A--	-43X	69
113556	TAAAAAAAAAA -> TAAAAAAAAAAA	0	2	2.89855	NP_150556.1 EEV glycoprotein	---43A--	-43X	69
113914	G -> A	7	7	100	LSDV122	TTG158TTA	L158L	26
113914	G -> A	7	7	100	NP_150556.1 EEV glycoprotein	TTG158TTA	L158L	26
113935	T -> C	6	6	100	LSDV122	GAT165GAC	D165D	23
113935	T -> C	6	6	100	NP_150556.1 EEV glycoprotein	GAT165GAC	D165D	23
113937	G -> T	6	1	16.6667	LSDV122	GGT166GTT	G166V	22
113937	G -> T	6	1	16.6667	NP_150556.1 EEV glycoprotein	GGT166GTT	G166V	22
113941	C -> A	6	1	16.6667	LSDV122	AAC167AAA	N167K	23
113941	C -> A	6	1	16.6667	NP_150556.1 EEV glycoprotein	AAC167AAA	N167K	23
114101	G -> T	5	1	20	LSDV123	CGT14CTT	R14L	44
114101	G -> T	5	1	20	NP_150557.1 IEV and EEV membrane glycoprotein	CGT14CTT	R14L	44
114360	G -> T	9	1	11.1111	LSDV123	CAG100CAT	Q100H	48
114360	G -> T	9	1	11.1111	NP_150557.1 IEV and EEV membrane glycoprotein	CAG100CAT	Q100H	48
114362	T -> G	9	1	11.1111	LSDV123	TTT101TGT	F101C	47
114362	T -> G	9	1	11.1111	NP_150557.1 IEV and EEV membrane glycoprotein	TTT101TGT	F101C	47
114365	G -> T	9	1	11.1111	LSDV123	TGG102TTG	W102L	46
114365	G -> T	9	1	11.1111	NP_150557.1 IEV and EEV membrane glycoprotein	TGG102TTG	W102L	46
114377	TAAAAAAAAAAAA -> TAAAAAAAAAA	0	1	2.04082	LSDV123	AAT110--T	N110X	49
114377	TAAAAAAAAAAAA -> TAAAAAAAAAA	0	1	2.04082	NP_150557.1 IEV and EEV membrane glycoprotein	AAT110--T	N110X	49
114377	TAAAAAAAAAAAA -> TAAAAAAAAAAAAA	0	1	2.04082	LSDV123	AA---T110AAA--T	XX110KX	49
114377	TAAAAAAAAAAAA -> TAAAAAAAAAAAAA	0	1	2.04082	NP_150557.1 IEV and EEV membrane glycoprotein	AA---T110AAA--T	XX110KX	49
114377	TAAAAAAAAAAAA -> TAAAAAAAAAAA	0	1	2.04082	LSDV123	AAT110A-T	N110X	49
114377	TAAAAAAAAAAAA -> TAAAAAAAAAAA	0	1	2.04082	NP_150557.1 IEV and EEV membrane glycoprotein	AAT110A-T	N110X	49
114398	G -> T	9	1	11.1111	LSDV123	TGG113TTG	W113L	48
114398	G -> T	9	1	11.1111	NP_150557.1 IEV and EEV membrane glycoprotein	TGG113TTG	W113L	48
114419	G -> T	9	1	11.1111	LSDV123	AGC120ATC	S120I	42
114419	G -> T	9	1	11.1111	NP_150557.1 IEV and EEV membrane glycoprotein	AGC120ATC	S120I	42
114530	G -> A	7	1	14.2857	LSDV123	TGT157TAT	C157Y	43
114530	G -> A	7	1	14.2857	NP_150557.1 IEV and EEV membrane glycoprotein	TGT157TAT	C157Y	43
114677	A -> T	10	1	10	LSDV124	AAA25ATA	K25I	65
114677	A -> T	10	1	10	NP_150558.1 hypothetical protein	AAA25ATA	K25I	65
114691	G -> T	10	1	10	LSDV124	GAA30TAA	E30*	65
114691	G -> T	10	1	10	NP_150558.1 hypothetical protein	GAA30TAA	E30*	65
114715	C -> A	9	1	11.1111	LSDV124	CTA38ATA	L38I	69
114715	C -> A	9	1	11.1111	NP_150558.1 hypothetical protein	CTA38ATA	L38I	69
114724	A -> T	9	1	11.1111	LSDV124	AAT41TAT	N41Y	73
114724	A -> T	9	1	11.1111	NP_150558.1 hypothetical protein	AAT41TAT	N41Y	73
114725	A -> T	9	1	11.1111	LSDV124	AAT41ATT	N41I	73
114725	A -> T	9	1	11.1111	NP_150558.1 hypothetical protein	AAT41ATT	N41I	73
114756	A -> T	5	1	20	LSDV124	GTA51GTT	V51V	54
114756	A -> T	5	1	20	NP_150558.1 hypothetical protein	GTA51GTT	V51V	54
115731	T -> A	6	1	16.6667	LSDV125	ATT172ATA	I172I	44
115731	T -> A	6	1	16.6667	NP_150559.1 hypothetical protein	ATT172ATA	I172I	44
115733	T -> G	6	1	16.6667	LSDV125	TTT173TGT	F173C	44
115733	T -> G	6	1	16.6667	NP_150559.1 hypothetical protein	TTT173TGT	F173C	44
115751	C -> A	7	1	14.2857	LSDV125	GCA179GAA	A179E	47
115751	C -> A	7	1	14.2857	NP_150559.1 hypothetical protein	GCA179GAA	A179E	47
115815	G -> T	9	1	11.1111	LSDV125	AGG200AGT	R200S	46
115815	G -> T	9	1	11.1111	NP_150559.1 hypothetical protein	AGG200AGT	R200S	46
115877	A -> G	8	1	12.5	LSDV125	AAG221AGG	K221R	48
115877	A -> G	8	1	12.5	NP_150559.1 hypothetical protein	AAG221AGG	K221R	48
116067	T -> C	10	1	10	LSDV125	GTT284GTC	V284V	46
116067	T -> C	10	1	10	NP_150559.1 hypothetical protein	GTT284GTC	V284V	46
116318	G -> A	16	16	100	LSDV126	GAA60AAA	E60K	39
116318	G -> A	16	16	100	NP_150560.1 EEV glycoprotein	GAA60AAA	E60K	39
116393	G -> A	20	20	100	LSDV126	GAG85AAG	E85K	63
116393	G -> A	20	20	100	NP_150560.1 EEV glycoprotein	GAG85AAG	E85K	63
116395	G -> T	20	1	5	LSDV126	GAG85AAT	E85N	63
116395	G -> T	20	1	5	NP_150560.1 EEV glycoprotein	GAG85AAT	E85N	63
116599	A -> G	10	10	100	LSDV126	CCA153CCG	P153P	41
116599	A -> G	10	10	100	NP_150560.1 EEV glycoprotein	CCA153CCG	P153P	41
116604	A -> T	10	1	10	LSDV126	GAC155GTC	D155V	44
116604	A -> T	10	1	10	NP_150560.1 EEV glycoprotein	GAC155GTC	D155V	44
116981	A -> C	5	1	20	LSDV127	GTA95GTC	V95V	38
116981	A -> C	5	1	20	NP_150561.1 hypothetical protein	GTA95GTC	V95V	38
117352	G -> T	7	1	14.2857	LSDV127	GGA219GTA	G219V	21
117352	G -> T	7	1	14.2857	NP_150561.1 hypothetical protein	GGA219GTA	G219V	21
117464	T -> A	6	1	16.6667	LSDV127	ATT256ATA	I256I	34
117464	T -> A	6	1	16.6667	NP_150561.1 hypothetical protein	ATT256ATA	I256I	34
117468	G -> T	6	1	16.6667	LSDV127	GAT258TAT	D258Y	33
117468	G -> T	6	1	16.6667	NP_150561.1 hypothetical protein	GAT258TAT	D258Y	33
117473	G -> T	6	1	16.6667	LSDV127	GCG259GCT	A259A	33
117473	G -> T	6	1	16.6667	NP_150561.1 hypothetical protein	GCG259GCT	A259A	33
117475	C -> T	6	6	100	LSDV127	TCG260TTG	S260L	34
117475	C -> T	6	6	100	NP_150561.1 hypothetical protein	TCG260TTG	S260L	34
117494	T -> A	5	1	20	LSDV127	GTT266GTA	V266V	31
117494	T -> A	5	1	20	NP_150561.1 hypothetical protein	GTT266GTA	V266V	31
117554	C -> A	3	1	33.3333	LSDV128	GAA291TAA	E291*	19
117554	C -> A	3	1	33.3333	NP_150562.1 CD47-like protein	GAA291TAA	E291*	19
117636	A -> T	11	1	9.09091	LSDV128	ATT263ATA	I263I	37
117636	A -> T	11	1	9.09091	NP_150562.1 CD47-like protein	ATT263ATA	I263I	37
117680	C -> A	8	1	12.5	LSDV128	GAA249TAA	E249*	27
117680	C -> A	8	1	12.5	NP_150562.1 CD47-like protein	GAA249TAA	E249*	27
117689	A -> T	8	1	12.5	LSDV128	TGT246AGT	C246S	25
117689	A -> T	8	1	12.5	NP_150562.1 CD47-like protein	TGT246AGT	C246S	25
117817	G -> A	7	7	100	LSDV128	TCT203TTT	S203F	41
117817	G -> A	7	7	100	NP_150562.1 CD47-like protein	TCT203TTT	S203F	41
117824	A -> G	7	1	14.2857	LSDV128	TTT201CTT	F201L	42
117824	A -> G	7	1	14.2857	NP_150562.1 CD47-like protein	TTT201CTT	F201L	42
117955	A -> T	1	1	100	LSDV128	ATA157AAA	I157K	43
117955	A -> T	1	1	100	NP_150562.1 CD47-like protein	ATA157AAA	I157K	43
118127	T -> A	2	1	50	LSDV128	AAC100TAC	N100Y	20
118127	T -> A	2	1	50	NP_150562.1 CD47-like protein	AAC100TAC	N100Y	20
118565	C -> A	4	4	100	LSDV129	ACA15AAA	T15K	40
118565	C -> A	4	4	100	NP_150563.1 hypothetical protein	ACA15AAA	T15K	40
119276	A -> G	7	1	14.2857	LSDV131	TAT5TGT	Y5C	50
119276	A -> G	7	1	14.2857	NP_150565.1 LSDV131 superoxide dismutase-like protein	TAT5TGT	Y5C	50
119303	A -> T	11	1	9.09091	LSDV131	AAA14ATA	K14I	54
119303	A -> T	11	1	9.09091	NP_150565.1 LSDV131 superoxide dismutase-like protein	AAA14ATA	K14I	54
119526	G -> A	6	6	100	LSDV131	AGG88AGA	R88R	50
119526	G -> A	6	6	100	NP_150565.1 LSDV131 superoxide dismutase-like protein	AGG88AGA	R88R	50
120449	C -> T	6	6	100	LSDV133	CCT36CTT	P36L	43
120449	C -> T	6	6	100	NP_150567.1 LSDV133 DNA ligase-like protein	CCT36CTT	P36L	43
120599	G -> T	6	1	16.6667	LSDV133	GGA86GTA	G86V	29
120599	G -> T	6	1	16.6667	NP_150567.1 LSDV133 DNA ligase-like protein	GGA86GTA	G86V	29
121041	T -> A	3	3	100	LSDV133	GCT233GCA	A233A	53
121041	T -> A	3	3	100	NP_150567.1 LSDV133 DNA ligase-like protein	GCT233GCA	A233A	53
121486	T -> A	9	9	100	LSDV133	TTA382ATA	L382I	29
121486	T -> A	9	9	100	NP_150567.1 LSDV133 DNA ligase-like protein	TTA382ATA	L382I	29
121644	T -> C	3	3	100	LSDV133	GGT434GGC	G434G	27
121644	T -> C	3	3	100	NP_150567.1 LSDV133 DNA ligase-like protein	GGT434GGC	G434G	27
121716	T -> C	2	2	100	LSDV133	TCT458TCC	S458S	35
121716	T -> C	2	2	100	NP_150567.1 LSDV133 DNA ligase-like protein	TCT458TCC	S458S	35
122001	G -> T	4	1	25	LSDV133	AAG553AAT	K553N	28
122001	G -> T	4	1	25	NP_150567.1 LSDV133 DNA ligase-like protein	AAG553AAT	K553N	28
122407	G -> T	10	1	10	LSDV134	GAA78TAA	E78*	56
122407	G -> T	10	1	10	NP_150568.1 LSDV134 variola virus B22R-like protein	GAA78TAA	E78*	56
122437	T -> A	10	1	10	LSDV134	TGT88AGT	C88S	49
122437	T -> A	10	1	10	NP_150568.1 LSDV134 variola virus B22R-like protein	TGT88AGT	C88S	49
122438	G -> T	10	1	10	LSDV134	TGT88TTT	C88F	49
122438	G -> T	10	1	10	NP_150568.1 LSDV134 variola virus B22R-like protein	TGT88TTT	C88F	49
122653	G -> T	3	1	33.3333	LSDV134	GTA160TTA	V160L	49
122653	G -> T	3	1	33.3333	NP_150568.1 LSDV134 variola virus B22R-like protein	GTA160TTA	V160L	49
122666	C -> A	3	1	33.3333	LSDV134	CCG164CAG	P164Q	50
122666	C -> A	3	1	33.3333	NP_150568.1 LSDV134 variola virus B22R-like protein	CCG164CAG	P164Q	50
122696	A -> C	10	1	10	LSDV134	AAT174ACT	N174T	69
122696	A -> C	10	1	10	NP_150568.1 LSDV134 variola virus B22R-like protein	AAT174ACT	N174T	69
122698	G -> T	10	1	10	LSDV134	GAT175TAT	D175Y	69
122698	G -> T	10	1	10	NP_150568.1 LSDV134 variola virus B22R-like protein	GAT175TAT	D175Y	69
122721	G -> T	10	1	10	LSDV134	ATG182ATT	M182I	67
122721	G -> T	10	1	10	NP_150568.1 LSDV134 variola virus B22R-like protein	ATG182ATT	M182I	67
122739	T -> A	11	1	9.09091	LSDV134	ATT188ATA	I188I	70
122739	T -> A	11	1	9.09091	NP_150568.1 LSDV134 variola virus B22R-like protein	ATT188ATA	I188I	70
123155	A -> G	2	2	100	LSDV134	AAT327AGT	N327S	34
123155	A -> G	2	2	100	NP_150568.1 LSDV134 variola virus B22R-like protein	AAT327AGT	N327S	34
123618	C -> T	8	8	100	LSDV134	AGC481AGT	S481S	63
123618	C -> T	8	8	100	NP_150568.1 LSDV134 variola virus B22R-like protein	AGC481AGT	S481S	63
123718	G -> A	9	1	11.1111	LSDV134	GCT515ACT	A515T	63
123718	G -> A	9	1	11.1111	NP_150568.1 LSDV134 variola virus B22R-like protein	GCT515ACT	A515T	63
124148	A -> T	15	1	6.66667	LSDV134	GAT658GTT	D658V	59
124148	A -> T	15	1	6.66667	NP_150568.1 LSDV134 variola virus B22R-like protein	GAT658GTT	D658V	59
124218	T -> A	16	1	6.25	LSDV134	TCT681TCA	S681S	70
124218	T -> A	16	1	6.25	NP_150568.1 LSDV134 variola virus B22R-like protein	TCT681TCA	S681S	70
124236	C -> A	16	1	6.25	LSDV134	TAC687TAA	Y687*	68
124236	C -> A	16	1	6.25	NP_150568.1 LSDV134 variola virus B22R-like protein	TAC687TAA	Y687*	68
124312	G -> T	8	1	12.5	LSDV134	GCA713TCA	A713S	47
124312	G -> T	8	1	12.5	NP_150568.1 LSDV134 variola virus B22R-like protein	GCA713TCA	A713S	47
124313	C -> T	8	1	12.5	LSDV134	GCA713GTA	A713V	46
124313	C -> T	8	1	12.5	NP_150568.1 LSDV134 variola virus B22R-like protein	GCA713GTA	A713V	46
124337	C -> A	5	1	20	LSDV134	TCA721TAA	S721*	41
124337	C -> A	5	1	20	NP_150568.1 LSDV134 variola virus B22R-like protein	TCA721TAA	S721*	41
124355	C -> A	6	1	16.6667	LSDV134	TCT727TAT	S727Y	42
124355	C -> A	6	1	16.6667	NP_150568.1 LSDV134 variola virus B22R-like protein	TCT727TAT	S727Y	42
124467	A -> C	3	1	33.3333	LSDV134	CCA764CCC	P764P	41
124467	A -> C	3	1	33.3333	NP_150568.1 LSDV134 variola virus B22R-like protein	CCA764CCC	P764P	41
125157	G -> A	6	6	100	LSDV134	CAG994CAA	Q994Q	56
125157	G -> A	6	6	100	NP_150568.1 LSDV134 variola virus B22R-like protein	CAG994CAA	Q994Q	56
125200	G -> T	7	1	14.2857	LSDV134	GCT1009TCT	A1009S	55
125200	G -> T	7	1	14.2857	NP_150568.1 LSDV134 variola virus B22R-like protein	GCT1009TCT	A1009S	55
125342	A -> G	8	8	100	LSDV134	AAA1056AGA	K1056R	58
125342	A -> G	8	8	100	NP_150568.1 LSDV134 variola virus B22R-like protein	AAA1056AGA	K1056R	58
125910	T -> A	11	1	9.09091	LSDV134	TAT1245TAA	Y1245*	67
125910	T -> A	11	1	9.09091	NP_150568.1 LSDV134 variola virus B22R-like protein	TAT1245TAA	Y1245*	67
126203	G -> A	9	1	11.1111	LSDV134	TGT1343TAT	C1343Y	81
126203	G -> A	9	1	11.1111	NP_150568.1 LSDV134 variola virus B22R-like protein	TGT1343TAT	C1343Y	81
126424	G -> T	4	1	25	LSDV134	GAT1417TAT	D1417Y	61
126424	G -> T	4	1	25	NP_150568.1 LSDV134 variola virus B22R-like protein	GAT1417TAT	D1417Y	61
126446	C -> A	6	1	16.6667	LSDV134	TCA1424TAA	S1424*	65
126446	C -> A	6	1	16.6667	NP_150568.1 LSDV134 variola virus B22R-like protein	TCA1424TAA	S1424*	65
126933	C -> T	6	1	16.6667	LSDV134	TAC1586TAT	Y1586Y	40
126933	C -> T	6	1	16.6667	NP_150568.1 LSDV134 variola virus B22R-like protein	TAC1586TAT	Y1586Y	40
127119	T -> G	11	1	9.09091	LSDV134	AGT1648AGG	S1648R	63
127119	T -> G	11	1	9.09091	NP_150568.1 LSDV134 variola virus B22R-like protein	AGT1648AGG	S1648R	63
127155	A -> C	9	1	11.1111	LSDV134	GAA1660GAC	E1660D	44
127155	A -> C	9	1	11.1111	NP_150568.1 LSDV134 variola virus B22R-like protein	GAA1660GAC	E1660D	44
127388	A -> G	3	1	33.3333	LSDV134	GAG1738GGG	E1738G	33
127388	A -> G	3	1	33.3333	NP_150568.1 LSDV134 variola virus B22R-like protein	GAG1738GGG	E1738G	33
127509	G -> T	4	1	25	LSDV134	GAG1778GAT	E1778D	46
127509	G -> T	4	1	25	NP_150568.1 LSDV134 variola virus B22R-like protein	GAG1778GAT	E1778D	46
127704	C -> T	4	4	100	LSDV134	AGC1843AGT	S1843S	30
127704	C -> T	4	4	100	NP_150568.1 LSDV134 variola virus B22R-like protein	AGC1843AGT	S1843S	30
127849	A -> G	9	1	11.1111	LSDV134	ACA1892GCA	T1892A	38
127849	A -> G	9	1	11.1111	NP_150568.1 LSDV134 variola virus B22R-like protein	ACA1892GCA	T1892A	38
127906	G -> T	8	1	12.5	LSDV134	GAA1911TAA	E1911*	47
127906	G -> T	8	1	12.5	NP_150568.1 LSDV134 variola virus B22R-like protein	GAA1911TAA	E1911*	47
129690	A -> G	12	12	100	LSDV136	AAT80GAT	N80D	61
129690	A -> G	12	12	100	NP_150570.1 LSDV136 hypothetical protein	AAT80GAT	N80D	61
129785	G -> T	4	1	25	LSDV136	GTG111GTT	V111V	42
129785	G -> T	4	1	25	NP_150570.1 LSDV136 hypothetical protein	GTG111GTT	V111V	42
130277	A -> C	8	1	12.5	LSDV137	ACA100CCA	T100P	73
130277	A -> C	8	1	12.5	NP_150571.1 LSDV137 hypothetical protein	ACA100CCA	T100P	73
130318	T -> C	8	8	100	LSDV137	GAT113GAC	D113D	73
130318	T -> C	8	8	100	NP_150571.1 LSDV137 hypothetical protein	GAT113GAC	D113D	73
130354	G -> A	7	7	100	LSDV137	TTG125TTA	L125L	79
130354	G -> A	7	7	100	NP_150571.1 LSDV137 hypothetical protein	TTG125TTA	L125L	79
130385	A -> T	9	1	11.1111	LSDV137	ATG136TTG	M136L	78
130385	A -> T	9	1	11.1111	NP_150571.1 LSDV137 hypothetical protein	ATG136TTG	M136L	78
130711	C -> T	5	5	100	LSDV137	ATC244ATT	I244I	65
130711	C -> T	5	5	100	NP_150571.1 LSDV137 hypothetical protein	ATC244ATT	I244I	65
130811	A -> C	3	1	33.3333	LSDV137	ATT278CTT	I278L	35
130811	A -> C	3	1	33.3333	NP_150571.1 LSDV137 hypothetical protein	ATT278CTT	I278L	35
130974	T -> A	7	1	14.2857	LSDV137	ATT332AAT	I332N	23
130974	T -> A	7	1	14.2857	NP_150571.1 LSDV137 hypothetical protein	ATT332AAT	I332N	23
131049	A -> C	7	1	14.2857	LSDV138	ATA11ATC	I11I	33
131049	A -> C	7	1	14.2857	NP_150572.1 Ig domain OX-2-like protein	ATA11ATC	I11I	33
132157	C -> A	7	1	14.2857	LSDV139	TCT181TAT	S181Y	57
132157	C -> A	7	1	14.2857	NP_150573.1 LSDV139 putative ser/thr protein kinase	TCT181TAT	S181Y	57
132479	A -> G	6	1	16.6667	LSDV139	TTA288TTG	L288L	21
132479	A -> G	6	1	16.6667	NP_150573.1 LSDV139 putative ser/thr protein kinase	TTA288TTG	L288L	21
132626	T -> G	4	1	25	LSDV140	ATT21AGT	I21S	29
132626	T -> G	4	1	25	NP_150574.1 N1R/p28-like protein	ATT21AGT	I21S	29
132692	A -> C	6	1	16.6667	LSDV140	AAT43ACT	N43T	45
132692	A -> C	6	1	16.6667	NP_150574.1 N1R/p28-like protein	AAT43ACT	N43T	45
132959	C -> T	6	6	100	LSDV140	ACG132ATG	T132M	20
132959	C -> T	6	6	100	NP_150574.1 N1R/p28-like protein	ACG132ATG	T132M	20
133019	C -> T	5	5	100	LSDV140	TCT152TTT	S152F	35
133019	C -> T	5	5	100	NP_150574.1 N1R/p28-like protein	TCT152TTT	S152F	35
133604	G -> T	7	1	14.2857	LSDV141	CGA90CTA	R90L	35
133604	G -> T	7	1	14.2857	NP_150575.1 EEV Host range protein	CGA90CTA	R90L	35
133853	GTAATA -> GTA	0	9	39.1304	LSDV141	AATACT174A---CT	NT174XX	23
133853	GTAATA -> GTA	0	9	39.1304	NP_150575.1 EEV Host range protein	AATACT174A---CT	NT174XX	23
134176	T -> A	9	1	11.1111	LSDV142	AAT54AAA	N54K	47
134176	T -> A	9	1	11.1111	NP_150576.1 hypothetical protein	AAT54AAA	N54K	47
134239	T -> G	2	1	50	LSDV142	GAT75GAG	D75E	33
134239	T -> G	2	1	50	NP_150576.1 hypothetical protein	GAT75GAG	D75E	33
134503	A -> C	7	1	14.2857	LSDV143	ACA16ACC	T16T	34
134503	A -> C	7	1	14.2857	NP_150577.1 hypothetical protein	ACA16ACC	T16T	34
134520	T -> A	5	1	20	LSDV143	ATA22AAA	I22K	35
134520	T -> A	5	1	20	NP_150577.1 hypothetical protein	ATA22AAA	I22K	35
134674	A -> C	6	1	16.6667	LSDV143	AAA73AAC	K73N	35
134674	A -> C	6	1	16.6667	NP_150577.1 hypothetical protein	AAA73AAC	K73N	35
134856	G -> A	6	6	100	LSDV143	AGA134AAA	R134K	51
134856	G -> A	6	6	100	NP_150577.1 hypothetical protein	AGA134AAA	R134K	51
135043	T -> A	8	8	100	LSDV143	AAT196AAA	N196K	48
135043	T -> A	8	8	100	NP_150577.1 hypothetical protein	AAT196AAA	N196K	48
135113	C -> A	5	1	20	LSDV143	CGC220AGC	R220S	49
135113	C -> A	5	1	20	NP_150577.1 hypothetical protein	CGC220AGC	R220S	49
135157	G -> T	7	1	14.2857	LSDV143	TGG234TGT	W234C	50
135157	G -> T	7	1	14.2857	NP_150577.1 hypothetical protein	TGG234TGT	W234C	50
135180	C -> A	6	1	16.6667	LSDV143	CCA242CAA	P242Q	50
135180	C -> A	6	1	16.6667	NP_150577.1 hypothetical protein	CCA242CAA	P242Q	50
135203	G -> T	4	1	25	LSDV143	GAA250TAA	E250*	39
135203	G -> T	4	1	25	NP_150577.1 hypothetical protein	GAA250TAA	E250*	39
135220	C -> A	4	1	25	LSDV143	ATC255ATA	I255I	33
135220	C -> A	4	1	25	NP_150577.1 hypothetical protein	ATC255ATA	I255I	33
135667	T -> A	7	1	14.2857	LSDV144	TAT45TAA	Y45*	39
135667	T -> A	7	1	14.2857	NP_150578.1 kelch-like protein	TAT45TAA	Y45*	39
136031	G -> A	3	3	100	LSDV144	GAT167AAT	D167N	25
136031	G -> A	3	3	100	NP_150578.1 kelch-like protein	GAT167AAT	D167N	25
136185	T -> A	3	3	100	LSDV144	ATC218AAC	I218N	43
136185	T -> A	3	3	100	NP_150578.1 kelch-like protein	ATC218AAC	I218N	43
136310	T -> A	5	1	20	LSDV144	TGG260AGG	W260R	52
136310	T -> A	5	1	20	NP_150578.1 kelch-like protein	TGG260AGG	W260R	52
136313	T -> A	5	1	20	LSDV144	TAT261AAT	Y261N	51
136313	T -> A	5	1	20	NP_150578.1 kelch-like protein	TAT261AAT	Y261N	51
137165	GTTTTTTT -> GTTTTTTTT	0	13	36.1111	LSDV144	TT-547TTT	X547F	36
137165	GTTTTTTT -> GTTTTTTTT	0	13	36.1111	NP_150578.1 kelch-like protein	TT-547TTT	X547F	36
137165	GTTTTTTT -> GTTTTTTTTT	0	1	2.77778	LSDV144	#NAME?	X548L	36
137165	GTTTTTTT -> GTTTTTTTTT	0	1	2.77778	NP_150578.1 kelch-like protein	#NAME?	X548L	36
138086	A -> C	8	8	100	LSDV145	AAT289CAT	N289H	52
138086	A -> C	8	8	100	NP_150579.1 ankyrin repeat protein	AAT289CAT	N289H	52
138753	T -> C	7	7	100	LSDV145	TTT511TCT	F511S	45
138753	T -> C	7	7	100	NP_150579.1 ankyrin repeat protein	TTT511TCT	F511S	45
139030	T -> C	1	1	100	LSDV145	GAT603GAC	D603D	20
139030	T -> C	1	1	100	NP_150579.1 ankyrin repeat protein	GAT603GAC	D603D	20
139317	C -> A	9	1	11.1111	LSDV146	GAC21GAA	D21E	31
139317	C -> A	9	1	11.1111	NP_150580.1 phospholipase-D-like protein	GAC21GAA	D21E	31
139530	C -> T	2	2	100	LSDV146	CCC92CCT	P92P	39
139530	C -> T	2	2	100	NP_150580.1 phospholipase-D-like protein	CCC92CCT	P92P	39
139622	T -> A	5	1	20	LSDV146	TTT123TAT	F123Y	50
139622	T -> A	5	1	20	NP_150580.1 phospholipase-D-like protein	TTT123TAT	F123Y	50
139785	C -> A	6	1	16.6667	LSDV146	AAC177AAA	N177K	45
139785	C -> A	6	1	16.6667	NP_150580.1 phospholipase-D-like protein	AAC177AAA	N177K	45
139790	C -> A	6	1	16.6667	LSDV146	CCT179CAT	P179H	41
139790	C -> A	6	1	16.6667	NP_150580.1 phospholipase-D-like protein	CCT179CAT	P179H	41
139800	G -> T	6	1	16.6667	LSDV146	TGG182TGT	W182C	45
139800	G -> T	6	1	16.6667	NP_150580.1 phospholipase-D-like protein	TGG182TGT	W182C	45
139807	G -> T	6	1	16.6667	LSDV146	GAA185TAA	E185*	42
139807	G -> T	6	1	16.6667	NP_150580.1 phospholipase-D-like protein	GAA185TAA	E185*	42
139809	A -> T	8	1	12.5	LSDV146	GAA185GAT	E185D	48
139809	A -> T	8	1	12.5	NP_150580.1 phospholipase-D-like protein	GAA185GAT	E185D	48
139838	C -> A	10	1	10	LSDV146	CCA195CAA	P195Q	56
139838	C -> A	10	1	10	NP_150580.1 phospholipase-D-like protein	CCA195CAA	P195Q	56
139855	A -> T	9	1	11.1111	LSDV146	AGC201TGC	S201C	52
139855	A -> T	9	1	11.1111	NP_150580.1 phospholipase-D-like protein	AGC201TGC	S201C	52
140205	A -> G	8	1	12.5	LSDV146	CAA317CAG	Q317Q	53
140205	A -> G	8	1	12.5	NP_150580.1 phospholipase-D-like protein	CAA317CAG	Q317Q	53
140548	CAAAAAAAAA -> CAAAAAAAAAAA	0	8	17.7778	LSDV147	A--1AAA	X1K	45
140548	CAAAAAAAAA -> CAAAAAAAAAAA	0	8	17.7778	NP_150581.1 ankyrin repeat protein	A--1AAA	X1K	45
140590	C -> A	7	1	14.2857	LSDV147	CCA12ACA	P12T	59
140590	C -> A	7	1	14.2857	NP_150581.1 ankyrin repeat protein	CCA12ACA	P12T	59
140716	C -> A	7	1	14.2857	LSDV147	CTG54ATG	L54M	40
140716	C -> A	7	1	14.2857	NP_150581.1 ankyrin repeat protein	CTG54ATG	L54M	40
140771	C -> A	5	1	20	LSDV147	ACT72AAT	T72N	57
140771	C -> A	5	1	20	NP_150581.1 ankyrin repeat protein	ACT72AAT	T72N	57
140871	A -> C	8	1	12.5	LSDV147	AAA105AAC	K105N	52
140871	A -> C	8	1	12.5	NP_150581.1 ankyrin repeat protein	AAA105AAC	K105N	52
141040	A -> C	10	1	10	LSDV147	ATA162CTA	I162L	61
141040	A -> C	10	1	10	NP_150581.1 ankyrin repeat protein	ATA162CTA	I162L	61
141100	G -> T	9	1	11.1111	LSDV147	GGA182TGA	G182*	47
141100	G -> T	9	1	11.1111	NP_150581.1 ankyrin repeat protein	GGA182TGA	G182*	47
141446	C -> A	6	1	16.6667	LSDV147	GCA297GAA	A297E	57
141446	C -> A	6	1	16.6667	NP_150581.1 ankyrin repeat protein	GCA297GAA	A297E	57
141763	A -> T	6	1	16.6667	LSDV147	AAT403TAT	N403Y	46
141763	A -> T	6	1	16.6667	NP_150581.1 ankyrin repeat protein	AAT403TAT	N403Y	46
142022	C -> A	7	1	14.2857	LSDV147	CCA489CAA	P489Q	48
142022	C -> A	7	1	14.2857	NP_150581.1 ankyrin repeat protein	CCA489CAA	P489Q	48
142038	G -> T	7	1	14.2857	LSDV147	AAG494AAT	K494N	48
142038	G -> T	7	1	14.2857	NP_150581.1 ankyrin repeat protein	AAG494AAT	K494N	48
142044	C -> A	7	1	14.2857	LSDV147	TAC496TAA	Y496*	45
142044	C -> A	7	1	14.2857	NP_150581.1 ankyrin repeat protein	TAC496TAA	Y496*	45
142175	G -> T	4	4	100	LSDV148	GTG25GTT	V25V	51
142175	G -> T	4	4	100	NP_150582.1 ankyrin-like protein	GTG25GTT	V25V	51
142319	T -> C	12	12	100	LSDV148	GGT73GGC	G73G	62
142319	T -> C	12	12	100	NP_150582.1 ankyrin-like protein	GGT73GGC	G73G	62
142356	G -> T	12	1	8.33333	LSDV148	GCT86TCT	A86S	63
142356	G -> T	12	1	8.33333	NP_150582.1 ankyrin-like protein	GCT86TCT	A86S	63
142396	T -> G	15	1	6.66667	LSDV148	GTT99GGT	V99G	60
142396	T -> G	15	1	6.66667	NP_150582.1 ankyrin-like protein	GTT99GGT	V99G	60
142594	G -> A	12	12	100	LSDV148	AGA165AAA	R165K	38
142594	G -> A	12	12	100	NP_150582.1 ankyrin-like protein	AGA165AAA	R165K	38
142745	A -> T	7	1	14.2857	LSDV148	ATA215ATT	I215I	45
142745	A -> T	7	1	14.2857	NP_150582.1 ankyrin-like protein	ATA215ATT	I215I	45
142753	A -> T	8	1	12.5	LSDV148	AAT218ATT	N218I	45
142753	A -> T	8	1	12.5	NP_150582.1 ankyrin-like protein	AAT218ATT	N218I	45
143490	C -> A	5	1	20	LSDV149	TCT9TAT	S9Y	45
143490	C -> A	5	1	20	NP_150583.1 LSDV149 serpin-like protein	TCT9TAT	S9Y	45
143504	G -> A	5	1	20	LSDV149	GAT14AAT	D14N	47
143504	G -> A	5	1	20	NP_150583.1 LSDV149 serpin-like protein	GAT14AAT	D14N	47
143779	A -> T	6	1	16.6667	LSDV149	ATA105ATT	I105I	54
143779	A -> T	6	1	16.6667	NP_150583.1 LSDV149 serpin-like protein	ATA105ATT	I105I	54
144274	T -> C	7	7	100	LSDV149	TCT270TCC	S270S	43
144274	T -> C	7	7	100	NP_150583.1 LSDV149 serpin-like protein	TCT270TCC	S270S	43
144307	A -> C	9	1	11.1111	LSDV149	GAA281GAC	E281D	55
144307	A -> C	9	1	11.1111	NP_150583.1 LSDV149 serpin-like protein	GAA281GAC	E281D	55
144410	C -> T	8	8	100	LSDV149	CTC316TTC	L316F	34
144410	C -> T	8	8	100	NP_150583.1 LSDV149 serpin-like protein	CTC316TTC	L316F	34
144457	T -> C	7	1	14.2857	LSDV149	TTT331TTC	F331F	30
144457	T -> C	7	1	14.2857	NP_150583.1 LSDV149 serpin-like protein	TTT331TTC	F331F	30
144823	A -> C	7	1	14.2857	LSDV150	AAA103CAA	K103Q	62
144823	A -> C	7	1	14.2857	NP_150584.1 hypothetical protein	AAA103CAA	K103Q	62
144858	T -> A	9	1	11.1111	LSDV150	ATT114ATA	I114I	60
144858	T -> A	9	1	11.1111	NP_150584.1 hypothetical protein	ATT114ATA	I114I	60
144880	G -> A	10	10	100	LSDV150	GAA122AAA	E122K	50
144880	G -> A	10	10	100	NP_150584.1 hypothetical protein	GAA122AAA	E122K	50
145556	G -> A	7	7	100	LSDV151	AGG171AAG	R171K	43
145556	G -> A	7	7	100	NP_150585.1 kelch-like protein	AGG171AAG	R171K	43
145761	AAATAATAATAATA -> AAATAATAATAATAATA	0	8	20	LSDV151	A---TA244AATATA	XX244NI	40
145761	AAATAATAATAATA -> AAATAATAATAATAATA	0	8	20	NP_150585.1 kelch-like protein	A---TA244AATATA	XX244NI	40
146165	C -> A	14	14	100	LSDV151	ACA374AAA	T374K	63
146165	C -> A	14	14	100	NP_150585.1 kelch-like protein	ACA374AAA	T374K	63
146201	T -> C	11	1	9.09091	LSDV151	TTT386TCT	F386S	60
146201	T -> C	11	1	9.09091	NP_150585.1 kelch-like protein	TTT386TCT	F386S	60
146355	A -> C	9	9	100	LSDV151	TCA437TCC	S437S	59
146355	A -> C	9	9	100	NP_150585.1 kelch-like protein	TCA437TCC	S437S	59
146450	C -> T	14	1	7.14286	LSDV151	TCT469TTT	S469F	57
146450	C -> T	14	1	7.14286	NP_150585.1 kelch-like protein	TCT469TTT	S469F	57
146602	G -> T	5	1	20	LSDV151	GAT520TAT	D520Y	17
146602	G -> T	5	1	20	NP_150585.1 kelch-like protein	GAT520TAT	D520Y	17
146657	C -> A	7	1	14.2857	LSDV151	TCT538TAT	S538Y	19
146657	C -> A	7	1	14.2857	NP_150585.1 kelch-like protein	TCT538TAT	S538Y	19
146768	A -> C	7	1	14.2857	LSDV152	GAT2GCT	D2A	19
146768	A -> C	7	1	14.2857	NP_150586.1 ankyrin-like protein	GAT2GCT	D2A	19
146776	G -> A	7	7	100	LSDV152	GAT5AAT	D5N	20
146776	G -> A	7	7	100	NP_150586.1 ankyrin-like protein	GAT5AAT	D5N	20
146927	A -> T	4	4	100	LSDV152	AAT55ATT	N55I	51
146927	A -> T	4	4	100	NP_150586.1 ankyrin-like protein	AAT55ATT	N55I	51
147444	A -> G	6	6	100	LSDV152	TCA227TCG	S227S	49
147444	A -> G	6	6	100	NP_150586.1 ankyrin-like protein	TCA227TCG	S227S	49
147570	G -> T	5	1	20	LSDV152	AGG269AGT	R269S	32
147570	G -> T	5	1	20	NP_150586.1 ankyrin-like protein	AGG269AGT	R269S	32
147624	G -> T	8	1	12.5	LSDV152	GAG287GAT	E287D	37
147624	G -> T	8	1	12.5	NP_150586.1 ankyrin-like protein	GAG287GAT	E287D	37
147705	C -> A	11	1	9.09091	LSDV152	AAC314AAA	N314K	55
147705	C -> A	11	1	9.09091	NP_150586.1 ankyrin-like protein	AAC314AAA	N314K	55
147932	A -> G	4	1	25	LSDV152	AAT390AGT	N390S	28
147932	A -> G	4	1	25	NP_150586.1 ankyrin-like protein	AAT390AGT	N390S	28
147950	A -> T	5	1	20	LSDV152	CAA396CTA	Q396L	27
147950	A -> T	5	1	20	NP_150586.1 ankyrin-like protein	CAA396CTA	Q396L	27
147957	C -> T	5	5	100	LSDV152	TGC398TGT	C398C	28
147957	C -> T	5	5	100	NP_150586.1 ankyrin-like protein	TGC398TGT	C398C	28
148029	A -> G	8	1	12.5	LSDV152	TTA422TTG	L422L	21
148029	A -> G	8	1	12.5	NP_150586.1 ankyrin-like protein	TTA422TTG	L422L	21
148125	C -> T	7	7	100	LSDV152	TGC454TGT	C454C	26
148125	C -> T	7	7	100	NP_150586.1 ankyrin-like protein	TGC454TGT	C454C	26
148135	A -> G	6	1	16.6667	LSDV152	AGT458GGT	S458G	24
148135	A -> G	6	1	16.6667	NP_150586.1 ankyrin-like protein	AGT458GGT	S458G	24
148763	A -> G	16	16	100	LSDV154	GAA47GAG	E47E	96
148763	A -> G	16	16	100	NP_150588.1 LSDV154 putative ER-localized apoptosis regulator	GAA47GAG	E47E	96
149689	T -> A	15	1	6.66667	LSDV155	TTC32TAC	F32Y	95
149689	T -> A	15	1	6.66667	NP_150589.1 Hypothetical protein	TTC32TAC	F32Y	95
149941	A -> C	14	1	7.14286	LSDV155	GAA116GCA	E116A	78
149941	A -> C	14	1	7.14286	NP_150589.1 Hypothetical protein	GAA116GCA	E116A	78
150099	A -> C	6	1	16.6667	LSDV156	TCA13TCC	S13S	71
150099	A -> C	6	1	16.6667	NP_150590.1 hypothetical protein	TCA13TCC	S13S	71
150223	C -> A	13	1	7.69231	LSDV156	CTT55ATT	L55I	60
150223	C -> A	13	1	7.69231	NP_150590.1 hypothetical protein	CTT55ATT	L55I	60
150249	T -> A	13	1	7.69231	LSDV156	GCT63GCA	A63A	66
150249	T -> A	13	1	7.69231	NP_150590.1 hypothetical protein	GCT63GCA	A63A	66
150318	G -> T	13	1	7.69231	LSDV156	ATG86ATT	M86I	91
150318	G -> T	13	1	7.69231	NP_150590.1 hypothetical protein	ATG86ATT	M86I	91
150324	A -> T	13	1	7.69231	LSDV156	AAA88AAT	K88N	89
150324	A -> T	13	1	7.69231	NP_150590.1 hypothetical protein	AAA88AAT	K88N	89
150378	A -> G	10	1	10	LSDV156	GCA106GCG	A106A	67
150378	A -> G	10	1	10	NP_150590.1 hypothetical protein	GCA106GCG	A106A	67
150436	T -> G	11	1	9.09091	LSDV156	TTG126GTG	L126V	86
150436	T -> G	11	1	9.09091	NP_150590.1 hypothetical protein	TTG126GTG	L126V	86

## Sheet: SRR21590385-NC_003027.1-51-0-an
Nucleotide pos	Nucleotide mutation	High quality depth-of-coverage	Variant depth-of-coverage (high quality)	Variant % depth-of-coverage (high quality)	Gene/Protein name	Codon variant	Protein variant	Raw depth-of-coverage
303	C -> A	105	2	1.90476	LSDV001	TCG137TCT	S137S	396
303	C -> A	105	2	1.90476	NP_150435.1 hypothetical protein	TCG137TCT	S137S	396
315	G -> T	97	1	1.03093	LSDV001	GAC133GAA	D133E	369
315	G -> T	97	1	1.03093	NP_150435.1 hypothetical protein	GAC133GAA	D133E	369
335	G -> T	83	1	1.20482	LSDV001	CTT127ATT	L127I	320
335	G -> T	83	1	1.20482	NP_150435.1 hypothetical protein	CTT127ATT	L127I	320
341	C -> A	77	1	1.2987	LSDV001	GTA125TTA	V125L	306
341	C -> A	77	1	1.2987	NP_150435.1 hypothetical protein	GTA125TTA	V125L	306
350	T -> A	78	1	1.28205	LSDV001	AAA122TAA	K122*	288
350	T -> A	78	1	1.28205	NP_150435.1 hypothetical protein	AAA122TAA	K122*	288
351	C -> A	79	1	1.26582	LSDV001	GTG121GTT	V121V	287
351	C -> A	79	1	1.26582	NP_150435.1 hypothetical protein	GTG121GTT	V121V	287
403	G -> T	77	1	1.2987	LSDV001	GCA104GAA	A104E	280
403	G -> T	77	1	1.2987	NP_150435.1 hypothetical protein	GCA104GAA	A104E	280
411	G -> T	78	1	1.28205	LSDV001	GGC101GGA	G101G	300
411	G -> T	78	1	1.28205	NP_150435.1 hypothetical protein	GGC101GGA	G101G	300
421	G -> T	76	1	1.31579	LSDV001	GCA98GAA	A98E	316
421	G -> T	76	1	1.31579	NP_150435.1 hypothetical protein	GCA98GAA	A98E	316
439	T -> G	85	1	1.17647	LSDV001	TAC92TCC	Y92S	340
439	T -> G	85	1	1.17647	NP_150435.1 hypothetical protein	TAC92TCC	Y92S	340
492	A -> T	91	1	1.0989	LSDV001	ATT74ATA	I74I	418
492	A -> T	91	1	1.0989	NP_150435.1 hypothetical protein	ATT74ATA	I74I	418
499	G -> T	87	1	1.14943	LSDV001	TCT72TAT	S72Y	407
499	G -> T	87	1	1.14943	NP_150435.1 hypothetical protein	TCT72TAT	S72Y	407
503	C -> A	87	1	1.14943	LSDV001	GAT71TAT	D71Y	405
503	C -> A	87	1	1.14943	NP_150435.1 hypothetical protein	GAT71TAT	D71Y	405
516	T -> A	87	1	1.14943	LSDV001	AAA66AAT	K66N	387
516	T -> A	87	1	1.14943	NP_150435.1 hypothetical protein	AAA66AAT	K66N	387
536	C -> A	74	1	1.35135	LSDV001	GAT60TAT	D60Y	312
536	C -> A	74	1	1.35135	NP_150435.1 hypothetical protein	GAT60TAT	D60Y	312
542	C -> A	72	1	1.38889	LSDV001	GGA58TGA	G58*	281
542	C -> A	72	1	1.38889	NP_150435.1 hypothetical protein	GGA58TGA	G58*	281
560	C -> A	70	1	1.42857	LSDV001	GAT52TAT	D52Y	245
560	C -> A	70	1	1.42857	NP_150435.1 hypothetical protein	GAT52TAT	D52Y	245
566	T -> A	71	1	1.40845	LSDV001	AAA50TAA	K50*	238
566	T -> A	71	1	1.40845	NP_150435.1 hypothetical protein	AAA50TAA	K50*	238
598	G -> A	69	1	1.44928	LSDV001	GCT39GTT	A39V	209
598	G -> A	69	1	1.44928	NP_150435.1 hypothetical protein	GCT39GTT	A39V	209
610	G -> T	68	1	1.47059	LSDV001	TCC35TAC	S35Y	199
610	G -> T	68	1	1.47059	NP_150435.1 hypothetical protein	TCC35TAC	S35Y	199
624	T -> A	61	1	1.63934	LSDV001	TCA30TCT	S30S	182
624	T -> A	61	1	1.63934	NP_150435.1 hypothetical protein	TCA30TCT	S30S	182
642	A -> C	60	1	1.66667	LSDV001	GAT24GAG	D24E	182
642	A -> C	60	1	1.66667	NP_150435.1 hypothetical protein	GAT24GAG	D24E	182
679	A -> T	69	1	1.44928	LSDV001	TTT12TAT	F12Y	233
679	A -> T	69	1	1.44928	NP_150435.1 hypothetical protein	TTT12TAT	F12Y	233
704	C -> A	72	1	1.38889	LSDV001	GGC4TGC	G4C	277
704	C -> A	72	1	1.38889	NP_150435.1 hypothetical protein	GGC4TGC	G4C	277
814	T -> A	61	1	1.63934	LSDV002	TTA122TTT	L122F	227
814	T -> A	61	1	1.63934	NP_150436.1 Hypothetical protein	TTA122TTT	L122F	227
855	A -> C	61	1	1.63934	LSDV002	TGT109GGT	C109G	204
855	A -> C	61	1	1.63934	NP_150436.1 Hypothetical protein	TGT109GGT	C109G	204
861	A -> T	62	1	1.6129	LSDV002	TAC107AAC	Y107N	214
861	A -> T	62	1	1.6129	NP_150436.1 Hypothetical protein	TAC107AAC	Y107N	214
865	G -> T	62	1	1.6129	LSDV002	TAC105TAA	Y105*	207
865	G -> T	62	1	1.6129	NP_150436.1 Hypothetical protein	TAC105TAA	Y105*	207
882	G -> T	71	1	1.40845	LSDV002	CCA100ACA	P100T	241
882	G -> T	71	1	1.40845	NP_150436.1 Hypothetical protein	CCA100ACA	P100T	241
887	G -> C	70	1	1.42857	LSDV002	CCT98CGT	P98R	239
887	G -> C	70	1	1.42857	NP_150436.1 Hypothetical protein	CCT98CGT	P98R	239
914	T -> G	69	1	1.44928	LSDV002	AAT89ACT	N89T	229
914	T -> G	69	1	1.44928	NP_150436.1 Hypothetical protein	AAT89ACT	N89T	229
960	C -> A	64	1	1.5625	LSDV002	GTA74TTA	V74L	171
960	C -> A	64	1	1.5625	NP_150436.1 Hypothetical protein	GTA74TTA	V74L	171
965	A -> T	61	1	1.63934	LSDV002	TTA72TAA	L72*	156
965	A -> T	61	1	1.63934	NP_150436.1 Hypothetical protein	TTA72TAA	L72*	156
972	G -> T	63	1	1.5873	LSDV002	CTA70ATA	L70I	162
972	G -> T	63	1	1.5873	NP_150436.1 Hypothetical protein	CTA70ATA	L70I	162
975	C -> A	65	1	1.53846	LSDV002	GAT69TAT	D69Y	166
975	C -> A	65	1	1.53846	NP_150436.1 Hypothetical protein	GAT69TAT	D69Y	166
992	C -> G	67	1	1.49254	LSDV002	AGT63ACT	S63T	171
992	C -> G	67	1	1.49254	NP_150436.1 Hypothetical protein	AGT63ACT	S63T	171
995	T -> A	66	1	1.51515	LSDV002	GAA62GTA	E62V	178
995	T -> A	66	1	1.51515	NP_150436.1 Hypothetical protein	GAA62GTA	E62V	178
1017	T -> G	66	1	1.51515	LSDV002	AAC55CAC	N55H	188
1017	T -> G	66	1	1.51515	NP_150436.1 Hypothetical protein	AAC55CAC	N55H	188
1033	T -> C	70	1	1.42857	LSDV002	AAA49AAG	K49K	204
1033	T -> C	70	1	1.42857	NP_150436.1 Hypothetical protein	AAA49AAG	K49K	204
1039	A -> C	65	1	1.53846	LSDV002	GAT47GAG	D47E	204
1039	A -> C	65	1	1.53846	NP_150436.1 Hypothetical protein	GAT47GAG	D47E	204
1055	G -> T	65	1	1.53846	LSDV002	TCT42TAT	S42Y	222
1055	G -> T	65	1	1.53846	NP_150436.1 Hypothetical protein	TCT42TAT	S42Y	222
1056	A -> T	67	1	1.49254	LSDV002	TCT42ACT	S42T	226
1056	A -> T	67	1	1.49254	NP_150436.1 Hypothetical protein	TCT42ACT	S42T	226
1098	T -> A	78	1	1.28205	LSDV002	AAG28TAG	K28*	256
1098	T -> A	78	1	1.28205	NP_150436.1 Hypothetical protein	AAG28TAG	K28*	256
1123	A -> T	69	1	1.44928	LSDV002	TAT19TAA	Y19*	235
1123	A -> T	69	1	1.44928	NP_150436.1 Hypothetical protein	TAT19TAA	Y19*	235
1161	T -> G	69	1	1.44928	LSDV002	ATA7CTA	I7L	233
1161	T -> G	69	1	1.44928	NP_150436.1 Hypothetical protein	ATA7CTA	I7L	233
1170	T -> A	70	1	1.42857	LSDV002	ATT4TTT	I4F	240
1170	T -> A	70	1	1.42857	NP_150436.1 Hypothetical protein	ATT4TTT	I4F	240
1437	C -> T	53	1	1.88679	LSDV003	GAA239AAA	E239K	135
1437	C -> T	53	1	1.88679	NP_150437.1 LSDV003 putative ER-localized apoptosis regulator	GAA239AAA	E239K	135
1455	T -> A	60	1	1.66667	LSDV003	AAA233TAA	K233*	148
1455	T -> A	60	1	1.66667	NP_150437.1 LSDV003 putative ER-localized apoptosis regulator	AAA233TAA	K233*	148
1478	T -> C	62	1	1.6129	LSDV003	GAA225GGA	E225G	161
1478	T -> C	62	1	1.6129	NP_150437.1 LSDV003 putative ER-localized apoptosis regulator	GAA225GGA	E225G	161
1497	C -> A	70	1	1.42857	LSDV003	GAT219TAT	D219Y	180
1497	C -> A	70	1	1.42857	NP_150437.1 LSDV003 putative ER-localized apoptosis regulator	GAT219TAT	D219Y	180
1551	C -> T	73	1	1.36986	LSDV003	GTA201ATA	V201I	212
1551	C -> T	73	1	1.36986	NP_150437.1 LSDV003 putative ER-localized apoptosis regulator	GTA201ATA	V201I	212
1597	T -> G	81	1	1.23457	LSDV003	ACA185ACC	T185T	244
1597	T -> G	81	1	1.23457	NP_150437.1 LSDV003 putative ER-localized apoptosis regulator	ACA185ACC	T185T	244
1621	T -> A	82	1	1.21951	LSDV003	GAA177GAT	E177D	230
1621	T -> A	82	1	1.21951	NP_150437.1 LSDV003 putative ER-localized apoptosis regulator	GAA177GAT	E177D	230
1640	C -> G	75	1	1.33333	LSDV003	AGT171ACT	S171T	231
1640	C -> G	75	1	1.33333	NP_150437.1 LSDV003 putative ER-localized apoptosis regulator	AGT171ACT	S171T	231
1652	T -> A	73	1	1.36986	LSDV003	CAT167CTT	H167L	226
1652	T -> A	73	1	1.36986	NP_150437.1 LSDV003 putative ER-localized apoptosis regulator	CAT167CTT	H167L	226
1659	C -> A	68	1	1.47059	LSDV003	GTA165TTA	V165L	208
1659	C -> A	68	1	1.47059	NP_150437.1 LSDV003 putative ER-localized apoptosis regulator	GTA165TTA	V165L	208
1664	C -> A	68	1	1.47059	LSDV003	AGT163ATT	S163I	216
1664	C -> A	68	1	1.47059	NP_150437.1 LSDV003 putative ER-localized apoptosis regulator	AGT163ATT	S163I	216
1673	G -> T	70	1	1.42857	LSDV003	ACA160AAA	T160K	212
1673	G -> T	70	1	1.42857	NP_150437.1 LSDV003 putative ER-localized apoptosis regulator	ACA160AAA	T160K	212
1682	A -> T	75	1	1.33333	LSDV003	GTT157GAT	V157D	217
1682	A -> T	75	1	1.33333	NP_150437.1 LSDV003 putative ER-localized apoptosis regulator	GTT157GAT	V157D	217
1683	C -> A	76	1	1.31579	LSDV003	GTT157TTT	V157F	222
1683	C -> A	76	1	1.31579	NP_150437.1 LSDV003 putative ER-localized apoptosis regulator	GTT157TTT	V157F	222
1691	A -> C	77	1	1.2987	LSDV003	TTA154TGA	L154*	219
1691	A -> C	77	1	1.2987	NP_150437.1 LSDV003 putative ER-localized apoptosis regulator	TTA154TGA	L154*	219
1692	A -> T	77	1	1.2987	LSDV003	TTA154ATA	L154I	219
1692	A -> T	77	1	1.2987	NP_150437.1 LSDV003 putative ER-localized apoptosis regulator	TTA154ATA	L154I	219
1699	A -> T	77	1	1.2987	LSDV003	GAT151GAA	D151E	217
1699	A -> T	77	1	1.2987	NP_150437.1 LSDV003 putative ER-localized apoptosis regulator	GAT151GAA	D151E	217
1731	T -> C	70	1	1.42857	LSDV003	AAA141GAA	K141E	201
1731	T -> C	70	1	1.42857	NP_150437.1 LSDV003 putative ER-localized apoptosis regulator	AAA141GAA	K141E	201
1736	T -> A	67	1	1.49254	LSDV003	GAA139GTA	E139V	213
1736	T -> A	67	1	1.49254	NP_150437.1 LSDV003 putative ER-localized apoptosis regulator	GAA139GTA	E139V	213
1889	T -> G	51	1	1.96078	LSDV003	AAC88ACC	N88T	245
1889	T -> G	51	1	1.96078	NP_150437.1 LSDV003 putative ER-localized apoptosis regulator	AAC88ACC	N88T	245
1892	T -> A	54	1	1.85185	LSDV003	AAC87ATC	N87I	259
1892	T -> A	54	1	1.85185	NP_150437.1 LSDV003 putative ER-localized apoptosis regulator	AAC87ATC	N87I	259
1906	T -> A	57	1	1.75439	LSDV003	AAA82AAT	K82N	282
1906	T -> A	57	1	1.75439	NP_150437.1 LSDV003 putative ER-localized apoptosis regulator	AAA82AAT	K82N	282
1929	A -> G	55	1	1.81818	LSDV003	TTC75CTC	F75L	264
1929	A -> G	55	1	1.81818	NP_150437.1 LSDV003 putative ER-localized apoptosis regulator	TTC75CTC	F75L	264
1938	A -> C	56	1	1.78571	LSDV003	TTT72GTT	F72V	269
1938	A -> C	56	1	1.78571	NP_150437.1 LSDV003 putative ER-localized apoptosis regulator	TTT72GTT	F72V	269
2011	T -> C	61	61	100	LSDV003	GAA47GAG	E47E	268
2011	T -> C	61	61	100	NP_150437.1 LSDV003 putative ER-localized apoptosis regulator	GAA47GAG	E47E	268
2235	T -> A	43	1	2.32558	LSDV004	AGT54TGT	S54C	172
2235	T -> A	43	1	2.32558	NP_150438.1 LSDV004 hypothetical protein	AGT54TGT	S54C	172
2244	A -> T	42	1	2.38095	LSDV004	TTG51ATG	L51M	179
2244	A -> T	42	1	2.38095	NP_150438.1 LSDV004 hypothetical protein	TTG51ATG	L51M	179
2250	T -> C	38	1	2.63158	LSDV004	AAA49GAA	K49E	176
2250	T -> C	38	1	2.63158	NP_150438.1 LSDV004 hypothetical protein	AAA49GAA	K49E	176
2320	G -> T	33	1	3.0303	LSDV004	CCC25CCA	P25P	127
2320	G -> T	33	1	3.0303	NP_150438.1 LSDV004 hypothetical protein	CCC25CCA	P25P	127
2346	T -> A	35	1	2.85714	LSDV004	AAT17TAT	N17Y	121
2346	T -> A	35	1	2.85714	NP_150438.1 LSDV004 hypothetical protein	AAT17TAT	N17Y	121
2350	T -> A	35	1	2.85714	LSDV004	ACA15ACT	T15T	119
2350	T -> A	35	1	2.85714	NP_150438.1 LSDV004 hypothetical protein	ACA15ACT	T15T	119
2475	C -> A	39	38	97.4359	LSDV005	TTC10TTA	F10L	145
2475	C -> A	39	38	97.4359	NP_150439.1 LSDV005 interleukin-10-like protein	TTC10TTA	F10L	145
2475	C -> T	39	1	2.5641	LSDV005	TTC10TTT	F10F	145
2475	C -> T	39	1	2.5641	NP_150439.1 LSDV005 interleukin-10-like protein	TTC10TTT	F10F	145
2482	G -> T	37	1	2.7027	LSDV005	GTT13TTT	V13F	152
2482	G -> T	37	1	2.7027	NP_150439.1 LSDV005 interleukin-10-like protein	GTT13TTT	V13F	152
2536	G -> A	54	54	100	LSDV005	GAC31AAC	D31N	262
2536	G -> A	54	54	100	NP_150439.1 LSDV005 interleukin-10-like protein	GAC31AAC	D31N	262
2544	T -> G	54	1	1.85185	LSDV005	GTT33GTG	V33V	270
2544	T -> G	54	1	1.85185	NP_150439.1 LSDV005 interleukin-10-like protein	GTT33GTG	V33V	270
2565	A -> G	64	1	1.5625	LSDV005	AAA40AAG	K40K	304
2565	A -> G	64	1	1.5625	NP_150439.1 LSDV005 interleukin-10-like protein	AAA40AAG	K40K	304
2603	T -> G	62	1	1.6129	LSDV005	GTT53GGT	V53G	263
2603	T -> G	62	1	1.6129	NP_150439.1 LSDV005 interleukin-10-like protein	GTT53GGT	V53G	263
2683	T -> C	53	1	1.88679	LSDV005	TCT80CCT	S80P	170
2683	T -> C	53	1	1.88679	NP_150439.1 LSDV005 interleukin-10-like protein	TCT80CCT	S80P	170
2719	G -> T	64	1	1.5625	LSDV005	GTT92TTT	V92F	193
2719	G -> T	64	1	1.5625	NP_150439.1 LSDV005 interleukin-10-like protein	GTT92TTT	V92F	193
2721	T -> A	64	1	1.5625	LSDV005	GTT92GTA	V92V	196
2721	T -> A	64	1	1.5625	NP_150439.1 LSDV005 interleukin-10-like protein	GTT92GTA	V92V	196
2730	T -> A	63	1	1.5873	LSDV005	AAT95AAA	N95K	190
2730	T -> A	63	1	1.5873	NP_150439.1 LSDV005 interleukin-10-like protein	AAT95AAA	N95K	190
2732	C -> A	63	2	3.1746	LSDV005	GCA96GAA	A96E	188
2732	C -> A	63	2	3.1746	NP_150439.1 LSDV005 interleukin-10-like protein	GCA96GAA	A96E	188
2746	C -> A	72	1	1.38889	LSDV005	CAC101AAC	H101N	204
2746	C -> A	72	1	1.38889	NP_150439.1 LSDV005 interleukin-10-like protein	CAC101AAC	H101N	204
2748	C -> A	72	1	1.38889	LSDV005	CAC101CAA	H101Q	199
2748	C -> A	72	1	1.38889	NP_150439.1 LSDV005 interleukin-10-like protein	CAC101CAA	H101Q	199
2759	A -> C	73	1	1.36986	LSDV005	AAA105ACA	K105T	211
2759	A -> C	73	1	1.36986	NP_150439.1 LSDV005 interleukin-10-like protein	AAA105ACA	K105T	211
2773	G -> T	73	1	1.36986	LSDV005	GGA110TGA	G110*	212
2773	G -> T	73	1	1.36986	NP_150439.1 LSDV005 interleukin-10-like protein	GGA110TGA	G110*	212
2774	G -> T	72	1	1.38889	LSDV005	GGA110GTA	G110V	211
2774	G -> T	72	1	1.38889	NP_150439.1 LSDV005 interleukin-10-like protein	GGA110GTA	G110V	211
2777	A -> T	72	1	1.38889	LSDV005	GAA111GTA	E111V	208
2777	A -> T	72	1	1.38889	NP_150439.1 LSDV005 interleukin-10-like protein	GAA111GTA	E111V	208
2791	T -> A	71	1	1.40845	LSDV005	TTA116ATA	L116I	203
2791	T -> A	71	1	1.40845	NP_150439.1 LSDV005 interleukin-10-like protein	TTA116ATA	L116I	203
2794	A -> T	72	1	1.38889	LSDV005	AAA117TAA	K117*	206
2794	A -> T	72	1	1.38889	NP_150439.1 LSDV005 interleukin-10-like protein	AAA117TAA	K117*	206
2852	C -> A	62	1	1.6129	LSDV005	ACA136AAA	T136K	169
2852	C -> A	62	1	1.6129	NP_150439.1 LSDV005 interleukin-10-like protein	ACA136AAA	T136K	169
2875	T -> A	55	1	1.81818	LSDV005	TTA144ATA	L144I	143
2875	T -> A	55	1	1.81818	NP_150439.1 LSDV005 interleukin-10-like protein	TTA144ATA	L144I	143
2881	G -> T	48	1	2.08333	LSDV005	GAT146TAT	D146Y	136
2881	G -> T	48	1	2.08333	NP_150439.1 LSDV005 interleukin-10-like protein	GAT146TAT	D146Y	136
2899	G -> T	32	1	3.125	LSDV005	GCT152TCT	A152S	118
2899	G -> T	32	1	3.125	NP_150439.1 LSDV005 interleukin-10-like protein	GCT152TCT	A152S	118
2900	C -> A	32	1	3.125	LSDV005	GCT152GAT	A152D	119
2900	C -> A	32	1	3.125	NP_150439.1 LSDV005 interleukin-10-like protein	GCT152GAT	A152D	119
2931	C -> A	36	1	2.77778	LSDV005	TAC162TAA	Y162*	138
2931	C -> A	36	1	2.77778	NP_150439.1 LSDV005 interleukin-10-like protein	TAC162TAA	Y162*	138
2935	G -> T	32	1	3.125	LSDV005	GAA164TAA	E164*	130
2935	G -> T	32	1	3.125	NP_150439.1 LSDV005 interleukin-10-like protein	GAA164TAA	E164*	130
2943	C -> A	32	1	3.125	LSDV005	TAC166TAA	Y166*	135
2943	C -> A	32	1	3.125	NP_150439.1 LSDV005 interleukin-10-like protein	TAC166TAA	Y166*	135
2943	C -> T	32	1	3.125	LSDV005	TAC166TAT	Y166Y	135
2943	C -> T	32	1	3.125	NP_150439.1 LSDV005 interleukin-10-like protein	TAC166TAT	Y166Y	135
2947	G -> T	31	1	3.22581	LSDV005	GTT168TTT	V168F	138
2947	G -> T	31	1	3.22581	NP_150439.1 LSDV005 interleukin-10-like protein	GTT168TTT	V168F	138
2982	A -> G	35	1	2.85714	LSDV006	GTT228GCT	V228A	141
2982	A -> G	35	1	2.85714	NP_150440.1 IL-1 receptor-like protein	GTT228GCT	V228A	141
3094	C -> T	34	34	100	LSDV006	GAA191AAA	E191K	109
3094	C -> T	34	34	100	NP_150440.1 IL-1 receptor-like protein	GAA191AAA	E191K	109
3226	A -> C	43	1	2.32558	LSDV006	TTC147GTC	F147V	229
3226	A -> C	43	1	2.32558	NP_150440.1 IL-1 receptor-like protein	TTC147GTC	F147V	229
3306	C -> A	38	1	2.63158	LSDV006	AGA120ATA	R120I	221
3306	C -> A	38	1	2.63158	NP_150440.1 IL-1 receptor-like protein	AGA120ATA	R120I	221
3321	C -> A	36	1	2.77778	LSDV006	GGA115GTA	G115V	189
3321	C -> A	36	1	2.77778	NP_150440.1 IL-1 receptor-like protein	GGA115GTA	G115V	189
3322	C -> A	36	1	2.77778	LSDV006	GGA115TGA	G115*	177
3322	C -> A	36	1	2.77778	NP_150440.1 IL-1 receptor-like protein	GGA115TGA	G115*	177
3329	A -> G	36	36	100	LSDV006	ATT112ATC	I112I	172
3329	A -> G	36	36	100	NP_150440.1 IL-1 receptor-like protein	ATT112ATC	I112I	172
[truncated: 11,042 more rows]

## Sheet: SRR21590386-NC_003027.1-72-0-an
Nucleotide pos	Nucleotide mutation	High quality depth-of-coverage	Variant depth-of-coverage (high quality)	Variant % depth-of-coverage (high quality)	Gene/Protein name	Codon variant	Protein variant	Raw depth-of-coverage
[truncated: 3,158 more rows]
